# Supplementary material for: Whole Genome Sequencing Reveals Complex Evolution Patterns of Multidrug-Resistant Mycobacterium tuberculosis Beijing Strains in Patients
Source: PLoS One. 2013 Dec 6;8(12):e82551. doi: 10.1371/journal.pone.0082551 (PMC3855793; doi:10.1371/journal.pone.0082551)
Supplement: File S1 — Tables S1-S7. The Tables S1-S7 include detailed results on genotypic and phenotypic drug resistance acquisition and applied regimens for Patient A, B and C. Individual tables of the filtered NGS data are given for each Patient as well as the combined table with all analyzed genome positions. (XLSX) [file pone.0082551.s001.xlsx]

## Sheet: legend
	#Position	position in H37Rv
	123456i1	insertion detected. Annotated nucleotide is inserted one bp after position 123456
	Ref.	reference base in H37Rv
	SNP	detected nucleotide polymorphism
	GAP	detected small deletion. Smaller than the read length so that it can be covered with reads
	U	uncovered region. Usually large deletions that are not covered with reads
	Freq	frequency of SNPs at the given position
	Count	number of reads with polymorphisms at the given position
	Cov.	total number of reads at the given position
	Subst.	amino acid substitution
	Annotation	annotation based on H37Rv
	upper case letters	SNPs detected by customized PERL pipeline matching the threshold levels (minimum of 10x coverage and 75% frequecy)
	lower case letters	majority variant at the given position for each isolate. In case of at least one variant call (upper case letter) among all analyzed isolates compared to H37Rv our pipeline extracted the majority nucleotide at the given position for every isolate - table S7
		mutations occured during treatment or differentiating serial isolates and validated by Sanger sequencing
		excluded from the analysis; either corrected by Sanger sequencing (=no difference), or PCR product not possible (=not validated)
		false SNPs, corrected by Sanger sequencing

## Sheet: Table S1 (Patient A)
Supplementary Table S1. Filtered NGS data of Patient A derived isolates and detected polymorphisms during treatment.
						mutations during treatment	month 5					month26					month36
#Position	H37Rv	month 5	month 26	month 36	Gene	Annotation	Type	Freq	Count	Cov.	Subst.	Type	Freq	Count	Cov.	Subst.	Type	Freq	Count	Cov.	Subst.
657295	C	c	T	c	Rv0565c	monooxygenase	none	92	11	12		SNP	100	24	24	Arg->His	none	65	22	34
1473246	A	a	a	G	Rvnr01	rRNA	none	100	22	22		none	97	59	61		SNP	98	54	55	-
2288085	G	C	U	C	Rv2042c	hypothetical protein	SNP	100	23	23	-	Unc	0	0			SNP	100	32	32	-
2288790	A	a	U	a	Rv2043c	pyrazinamidase/nicotinamidas PNCA (PZase)	none	100	4	4		Unc	0	0			none	100	18	18
2288883	A	a	U	a	Rv2043c	pyrazinamidase/nicotinamidas PNCA (PZase)	none	91	10	11		Unc	0	0			none	96	23	24
2288944	T	t	GAP	G	Rv2043c	pyrazinamidase/nicotinamidas PNCA (PZase)	none	100	9	9		Del	0	0			SNP	100	20	20	Thr->Pro
1413130	G	gap	GAP	g	mcr11	-	Del	100	7	7		Del	91	10	11	-	none	46	6	13
2910461	G	U	t	T	Rv2584c	adenine phosphoribosyltransferase	Unc	0	0			SNP	100	8	8		SNP	91	10	11	Ala->Glu
4005607	T	t	c	C	Rv3564	acyl-CoA dehydrogenase FADE33	none	100	1	1		SNP	100	9	9		SNP	100	17	17	-
1849	C	A	A	A	-	-	SNP	94	30	32	-	SNP	98	53	54	-	SNP	100	59	59	-
1977	A	G	G	G	-	-	SNP	100	12	12	-	SNP	93	14	15	-	SNP	100	39	39	-
4013	T	c	C	C	Rv0003	recombination protein F	SNP	100	9	9		SNP	100	23	23	Ile->Thr	SNP	100	22	22	Ile->Thr
7362	G	c	C	C	Rv0006	DNA gyrase subunit A	SNP	100	9	9		SNP	94	17	18	Glu->Gln	SNP	100	18	18	Glu->Gln
7585	G	c	C	C	Rv0006	DNA gyrase subunit A	SNP	100	8	8		SNP	100	18	18	Ser->Thr	SNP	97	32	33	Ser->Thr
9304	G	a	A	A	Rv0006	DNA gyrase subunit A	SNP	100	8	8		SNP	100	10	10	Gly->Asp	SNP	100	21	21	Gly->Asp
10785	A	G	G	G	Rv0007	hypothetical protein	SNP	100	19	19	Asp->Gly	SNP	100	36	36	Asp->Gly	SNP	100	48	48	Asp->Gly
11820	C	G	G	G	-	-	SNP	100	17	17	-	SNP	100	33	33	-	SNP	97	35	36	-
11879	A	g	G	G	Rv0008c	hypothetical protein	SNP	100	5	5		SNP	100	12	12	Ser->Pro	SNP	100	13	13	Ser->Pro
14861	G	T	T	T	Rv0012	hypothetical protein	SNP	100	10	10	Gly->Val	SNP	100	17	17	Gly->Val	SNP	100	22	22	Gly->Val
15117	C	G	G	G	Rv0013	para-aminobenzoate synthase component II	SNP	82	9	11	Ile->Met	SNP	97	30	31	Ile->Met	SNP	94	30	32	Ile->Met
16119	C	A	A	A	Rv0014c	transmembrane serine/threonine-protein kinase B PKNB (protein kinase B) (STPK B)	SNP	100	13	13	Arg->Leu	SNP	100	25	25	Arg->Leu	SNP	97	31	32	Arg->Leu
17654	T	g	g	G	Rv0015c	transmembrane serine/threonine-protein kinase A PKNA (protein kinase A) (STPK A)	SNP	100	5	5		SNP	100	4	4		SNP	100	13	13	Gln->Pro
17657	T	c	c	C	Rv0015c	transmembrane serine/threonine-protein kinase A PKNA (protein kinase A) (STPK A)	SNP	100	5	5		SNP	100	5	5		SNP	100	14	14	Gln->Arg
21795	G	a	a	A	Rv0018c	serine/threonine phosphatase	SNP	100	8	8		SNP	78	7	9		SNP	100	12	12	Pro->Ser
26959	C	g	G	G	-	-	SNP	100	4	4		SNP	100	14	14	-	SNP	100	13	13	-
28367	T	GAP	GAP	GAP	Rv0024	putative secreted protein P60-related protein	Del	90	9	10	-	Del	93	14	15	-	Del	90	18	20	-
34044	T	C	C	C	-	-	SNP	100	14	14	-	SNP	95	21	22	-	SNP	100	21	21	-
37031	C	g	g	G	Rv0034	hypothetical protein	SNP	100	5	5		SNP	100	8	8		SNP	100	12	12	-
37305	C	g	G	G	Rv0035	fatty-acid-CoA ligase	SNP	100	9	9		SNP	100	26	26	Ser->Trp	SNP	100	37	37	Ser->Trp
37334	A	T	T	T	Rv0035	fatty-acid-CoA ligase	SNP	93	13	14	Thr->Ser	SNP	100	34	34	Thr->Ser	SNP	95	38	40	Thr->Ser
39158	C	G	G	G	Rv0036c	hypothetical protein	SNP	100	21	21	-	SNP	100	23	23	-	SNP	97	31	32	-
42967	G	c	C	C	Rv0040c	secreted proline rich protein MTC28 (proline rich 28 kDa antigen)	SNP	100	2	2		SNP	100	19	19	-	SNP	97	28	29	-
44768	A	G	G	G	Rv0041	leucyl-tRNA synthetase	SNP	82	9	11	Arg->Gly	SNP	96	26	27	Arg->Gly	SNP	97	31	32	Arg->Gly
49360	C	t	T	T	Rv0045c	hydrolase	SNP	100	9	9		SNP	100	21	21	Val->Ile	SNP	100	20	20	Val->Ile
50557	T	C	C	C	Rv0046c	myo-inositol-1-phosphate synthase INO1 (inositol 1-phosphate synthetase) (D-glucose 6-phosphate cycloaldolase) (glucose 6-phosphate cyclase) (glucocycloaldolase)	SNP	100	10	10	Arg->Gly	SNP	100	21	21	Arg->Gly	SNP	96	25	26	Arg->Gly
51949	A	G	G	G	Rv0048c	hypothetical protein	SNP	100	18	18	Val->Ala	SNP	100	41	41	Val->Ala	SNP	100	44	44	Val->Ala
54394	A	G	G	G	Rv0050	bifunctional penicillin-binding protein 1A/1B	SNP	100	16	16	-	SNP	100	27	27	-	SNP	100	32	32	-
62049	A	g	G	g	Rv0058	replicative DNA helicase	SNP	100	5	5		SNP	90	9	10	Arg->Gly	SNP	100	7	7
63146	G	T	T	T	-	-	SNP	96	24	25	-	SNP	95	42	44	-	SNP	97	70	72	-
65150	C	T	T	T	Rv0061	hypothetical protein	SNP	96	26	27	Pro->Ser	SNP	94	33	35	Pro->Ser	SNP	95	37	39	Pro->Ser
70267	G	t	T	T	Rv0064	hypothetical protein	SNP	100	7	7		SNP	95	40	42	Val->Phe	SNP	97	31	32	Val->Phe
70816	A	g	G	G	Rv0064	hypothetical protein	SNP	100	7	7		SNP	100	22	22	Asn->Asp	SNP	100	36	36	Asn->Asp
75233	C	A	A	A	-	-	SNP	100	14	14	-	SNP	100	14	14	-	SNP	96	22	23	-
75940	G	c	C	C	Rv0068	short chain dehydrogenase	SNP	100	6	6		SNP	100	13	13	Val->Leu	SNP	94	15	16	Val->Leu
79480	T	C	C	C	-	-	SNP	100	10	10	-	SNP	100	20	20	-	SNP	94	17	18	-
87468	C	T	T	T	Rv0078A	hypothetical protein	SNP	100	14	14	Glu->Lys	SNP	92	35	38	Glu->Lys	SNP	98	44	45	Glu->Lys
94388	G	a	A	A	Rv0086	hydrogenase HycQ	SNP	100	6	6		SNP	100	16	16	-	SNP	96	26	27	-
96163	G	t	t	T	Rv0087	formate hydrogenase HycE	SNP	100	3	3		SNP	100	4	4		SNP	90	9	10	-
96894	C	T	T	T	-	-	SNP	94	15	16	-	SNP	100	39	39	-	SNP	89	40	45	-
97350	A	C	C	C	Rv0088	hypothetical protein	SNP	100	23	23	-	SNP	97	38	39	-	SNP	100	46	46	-
104858	G	a	A	A	Rv0095c	hypothetical protein	SNP	100	3	3		SNP	89	16	18	-	SNP	100	20	20	-
105011	G	a	a	A	Rv0095c	hypothetical protein	SNP	100	6	6		SNP	100	8	8		SNP	100	10	10	-
105021	G	A	A	A	Rv0095c	hypothetical protein	SNP	100	12	12	-	SNP	100	12	12	-	SNP	100	17	17	-
105045	G	c	C	C	Rv0095c	hypothetical protein	SNP	100	9	9		SNP	100	21	21	Asp->Glu	SNP	100	31	31	Asp->Glu
105139	C	A	A	A	Rv0095c	hypothetical protein	SNP	92	24	26	Gly->Val	SNP	97	67	69	Gly->Val	SNP	94	67	71	Gly->Val
105736	T	C	C	C	Rv0096	PPE family protein	SNP	83	10	12	Val->Ala	SNP	100	22	22	Val->Ala	SNP	95	18	19	Val->Ala
122109	A	g	G	G	Rv0103c	cation-transporter P-type ATPase B	SNP	100	7	7		SNP	100	16	16	Leu->Ser	SNP	95	21	22	Leu->Ser
123454	C	T	T	T	Rv0104	hypothetical protein	SNP	100	23	23	Gln->_	SNP	95	40	42	Gln->_	SNP	100	52	52	Gln->_
123520	T	C	C	C	Rv0104	hypothetical protein	SNP	92	11	12	Tyr->His	SNP	97	36	37	Tyr->His	SNP	100	37	37	Tyr->His
133839	C	t	T	T	-	-	SNP	100	8	8		SNP	97	31	32	-	SNP	96	43	45	-
139297	G	T	T	T	Rv0115	D-alpha-D-heptose-7-phosphate kinase	SNP	97	28	29	Gly->Val	SNP	100	42	42	Gly->Val	SNP	98	51	52	Gly->Val
141623	G	a	A	A	Rv0117	oxidative stress response regulatory protein OXYS	SNP	89	8	9		SNP	100	27	27	Asp->Asn	SNP	95	36	38	Asp->Asn
143207	T	c	C	C	Rv0118c	putative oxalyl-CoA decarboxylase	SNP	100	7	7		SNP	100	10	10	Ser->Gly	SNP	100	25	25	Ser->Gly
146087	T	C	C	C	Rv0120c	elongation factor G	SNP	100	15	15	Asn->Ser	SNP	100	28	28	Asn->Ser	SNP	100	24	24	Asn->Ser
146236	C	g	g	G	Rv0120c	elongation factor G	SNP	100	7	7		SNP	100	6	6		SNP	92	12	13	-
147262	G	T	T	T	Rv0120c	elongation factor G	SNP	94	16	17	Asp->Glu	SNP	93	25	27	Asp->Glu	SNP	90	26	29	Asp->Glu
162152	T	GAP	GAP	GAP	Rv0134	epoxide hydrolase EphF	Del	93	14	15	-	Del	97	37	38	-	Del	93	38	41	-
163705	C	t	T	T	Rv0136	cytochrome P450 138	SNP	100	7	7		SNP	100	11	11	Pro->Ser	SNP	100	22	22	Pro->Ser
163706	C	t	T	T	Rv0136	cytochrome P450 138	SNP	100	7	7		SNP	100	11	11	Pro->Leu	SNP	95	21	22	Pro->Leu
166565	A	g	G	G	Rv0139	oxidoreductase	SNP	100	6	6		SNP	91	10	11	Ile->Val	SNP	100	21	21	Ile->Val
177857	G	a	a	A	Rv0151c	PE family protein	SNP	100	6	6		SNP	100	6	6		SNP	100	12	12	-
183091	C	g	G	G	Rv0154c	acyl-CoA dehydrogenase FADE2	SNP	100	6	6		SNP	100	14	14	-	SNP	92	12	13	-
187868	G	C	C	C	Rv0159c	PE family protein	SNP	100	21	21	-	SNP	100	19	19	-	SNP	92	22	24	-
188800	T	c	c	C	Rv0159c	PE family protein	SNP	100	7	7		SNP	100	9	9		SNP	100	12	12	Thr->Ala
190816	A	c	c	C	Rv0161	oxidoreductase	SNP	100	3	3		SNP	100	8	8		SNP	100	20	20	-
194306i2	C	G	G	G	Rv1715	3-hydroxybutyryl-CoA dehydrogenase FADB3	Ins	100	23	23	-	Ins	100	24	24	-	Ins	100	37	37	-
194306i1	C	G	G	G	Rv1715	3-hydroxybutyryl-CoA dehydrogenase FADB3	Ins	100	23	23	-	Ins	100	24	24	-	Ins	100	37	37	-
194681	G	C	c	C	Rv0165c	GntR family transcriptional regulator	SNP	100	10	10	-	SNP	100	9	9		SNP	96	24	25	-
195682	C	G	G	G	Rv0166	acyl-CoA synthetase	SNP	100	14	14	-	SNP	100	24	24	-	SNP	89	32	36	-
196642	C	T	T	T	Rv0166	acyl-CoA synthetase	SNP	97	32	33	-	SNP	100	47	47	-	SNP	98	64	65	-
203038	T	c	C	C	Rv0172	MCE-family protein MCE1D	SNP	100	7	7		SNP	94	15	16	Ile->Thr	SNP	97	37	38	Ile->Thr
204094	G	t	t	T	Rv0173	MCE-family lipoprotein LprK	SNP	67	2	3		SNP	100	9	9		SNP	90	18	20	-
206339	T	C	C	C	Rv0174	MCE-family protein MCE1F	SNP	100	18	18	Leu->Pro	SNP	100	17	17	Leu->Pro	SNP	98	44	45	Leu->Pro
208590	A	C	C	C	Rv0177	MCE associated protein	SNP	100	30	30	-	SNP	100	59	59	-	SNP	99	68	69	-
213147	C	a	A	A	Rv0182c	RNA polymerase factor sigma-70	SNP	100	7	7		SNP	100	14	14	Asp->Tyr	SNP	100	17	17	Asp->Tyr
217201	T	C	C	C	Rv0186	beta-glucosidase	SNP	92	11	12	-	SNP	100	21	21	-	SNP	97	29	30	-
225323	T	c	C	C	Rv0193c	hypothetical protein	SNP	100	8	8		SNP	92	12	13	Lys->Glu	SNP	100	13	13	Lys->Glu
227098	T	c	C	C	Rv0194	drugs-transport transmembrane ATP-binding protein ABC transporter	SNP	100	8	8		SNP	100	11	11	Met->Thr	SNP	100	24	24	Met->Thr
230170	C	t	T	T	Rv0194	drugs-transport transmembrane ATP-binding protein ABC transporter	SNP	88	7	8		SNP	100	16	16	Pro->Leu	SNP	100	16	16	Pro->Leu
231114	C	G	G	G	Rv0195	two component transcriptional regulatory protein	SNP	93	13	14	-	SNP	100	25	25	-	SNP	95	36	38	-
234477	T	g	G	g	Rv0197	oxidoreductase	SNP	100	6	6		SNP	91	10	11	Tyr->_	SNP	100	3	3
234497i2	C	t	T	T	Rv2088	transmembrane serine/threonine-protein kinase J	SNP	100	8	8		Ins	100	14	14	-	Ins	100	11	11	-
234497i1	C	g	G	G	Rv2088	transmembrane serine/threonine-protein kinase J	SNP	100	8	8		Ins	100	14	14	-	Ins	100	11	11	-
249522	T	c	C	C	Rv0209	hypothetical protein	SNP	100	9	9		SNP	100	15	15	Val->Ala	SNP	100	20	20	Val->Ala
251575	G	a	A	A	Rv0210	hypothetical protein	SNP	100	6	6		SNP	92	12	13	Ala->Thr	SNP	100	22	22	Ala->Thr
262268	A	t	T	T	Rv0219	transmembrane protein	SNP	100	6	6		SNP	100	30	30	-	SNP	98	44	45	-
264129	G	A	A	A	Rv0221	hypothetical protein	SNP	100	19	19	Met->Ile	SNP	100	37	37	Met->Ile	SNP	98	47	48	Met->Ile
265554	A	C	C	C	Rv0222	enoyl-CoA hydratase	SNP	100	20	20	-	SNP	100	43	43	-	SNP	97	59	61	-
267751	G	c	C	C	Rv0223c	aldehyde dehydrogenase	SNP	100	9	9		SNP	96	22	23	Ala->Gly	SNP	100	22	22	Ala->Gly
270430	G	c	C	C	Rv0226c	transmembrane protein	SNP	100	8	8		SNP	100	12	12	Pro->Ala	SNP	94	16	17	Pro->Ala
278021	T	C	C	C	Rv0232	TetR/ACRR family transcriptional regulator	SNP	100	10	10	-	SNP	100	15	15	-	SNP	100	18	18	-
278681	C	g	G	G	Rv0233	ribonucleotide-diphosphate reductase subunit beta	SNP	100	4	4		SNP	92	12	13	His->Asp	SNP	97	29	30	His->Asp
282892	C	t	T	T	Rv0236c	transmembrane protein	SNP	100	5	5		SNP	92	12	13	-	SNP	100	17	17	-
286774	T	g	g	G	Rv0236c	transmembrane protein	SNP	100	4	4		SNP	100	7	7		SNP	100	13	13	-
295731	T	C	C	C	-	-	SNP	100	20	20	-	SNP	100	50	50	-	SNP	100	73	73	-
296312	C	T	T	T	Rv0245	oxidoreductase	SNP	94	15	16	Ser->Phe	SNP	100	20	20	Ser->Phe	SNP	94	34	36	Ser->Phe
296958	C	T	T	T	Rv0246	integral membrane protein	SNP	93	14	15	-	SNP	100	11	11	-	SNP	100	23	23	-
304923	A	G	G	G	Rv0252	nitrite reductase large subunit	SNP	100	16	16	-	SNP	100	34	34	-	SNP	100	46	46	-
305188	G	t	T	T	Rv0252	nitrite reductase large subunit	SNP	100	9	9		SNP	94	33	35	Val->Leu	SNP	93	41	44	Val->Leu
310973	G	a	A	A	Rv0259c	hypothetical protein	SNP	100	4	4		SNP	100	12	12	Ala->Val	SNP	90	19	21	Ala->Val
325505	T	c	C	C	Rv0270	acyl-CoA synthetase	SNP	100	8	8		SNP	100	28	28	-	SNP	100	32	32	-
338844	A	g	G	G	Rv0279c	PE-PGRS family protein	SNP	100	3	3		SNP	100	14	14	Val->Ala	SNP	100	17	17	Val->Ala
338845	C	t	T	T	Rv0279c	PE-PGRS family protein	SNP	100	3	3		SNP	100	14	14	Val->Met	SNP	100	18	18	Val->Met
340132	G	A	A	A	Rv0280	PPE family protein	SNP	100	24	24	Glu->Lys	SNP	100	48	48	Glu->Lys	SNP	96	49	51	Glu->Lys
342146	A	c	C	C	Rv0282	hypothetical protein	SNP	89	8	9		SNP	94	30	32	Glu->Ala	SNP	97	31	32	Glu->Ala
346275	C	g	G	G	Rv0284	hypothetical protein	SNP	100	8	8		SNP	96	25	26	Pro->Arg	SNP	100	30	30	Pro->Arg
356528	A	g	G	G	Rv0292	transmembrane protein	SNP	100	7	7		SNP	100	12	12	Asn->Asp	SNP	92	12	13	Asn->Asp
363464	G	a	A	A	Rv0298	hypothetical protein	SNP	100	8	8		SNP	100	10	10	-	SNP	93	25	27	-
364854	C	G	G	G	Rv0302	TetR/ACRR family transcriptional regulator	SNP	100	15	15	His->Asp	SNP	100	26	26	His->Asp	SNP	100	33	33	His->Asp
372913	A	C	C	C	Rv0305c	PPE family protein	SNP	100	19	19	-	SNP	100	29	29	-	SNP	100	36	36	-
373283	A	gap	GAP	GAP	Rv0305c	PPE family protein	Del	100	5	5		Del	100	18	18	-	Del	100	11	11	-
374353	A	G	G	G	Rv0305c	PPE family protein	SNP	100	28	28	-	SNP	100	32	32	-	SNP	98	47	48	-
376774	T	c	C	C	Rv0307c	hypothetical protein	SNP	100	4	4		SNP	90	9	10	-	SNP	91	10	11	-
377014	C	T	T	T	Rv0307c	hypothetical protein	SNP	93	14	15	-	SNP	100	22	22	-	SNP	97	34	35	-
379528	G	t	T	T	Rv0311	hypothetical protein	SNP	100	8	8		SNP	100	17	17	Glu->Asp	SNP	100	21	21	Glu->Asp
384380	A	c	C	C	Rv0315	beta-1,3-glucanase precursor	SNP	100	4	4		SNP	100	11	11	Lys->Thr	SNP	93	13	14	Lys->Thr
392261	T	c	C	C	Rv0325	hypothetical protein	SNP	100	3	3		SNP	100	10	10	_->Gln	SNP	94	15	16	_->Gln
396199	T	C	C	C	-	-	SNP	100	14	14	-	SNP	93	25	27	-	SNP	100	26	26	-
403980	G	A	A	A	Rv0338c	iron-sulfur-binding reductase	SNP	100	21	21	Ala->Val	SNP	100	37	37	Ala->Val	SNP	100	33	33	Ala->Val
404326	T	C	C	C	Rv0338c	iron-sulfur-binding reductase	SNP	100	11	11	Arg->Gly	SNP	100	16	16	Arg->Gly	SNP	100	30	30	Arg->Gly
410935	T	g	G	G	Rv0342	isoniazid inductible gene protein INIA	SNP	100	3	3		SNP	91	20	22	Val->Gly	SNP	100	30	30	Val->Gly
413864	C	T	T	T	Rv0343	isoniazid inductible gene protein INIC	SNP	100	18	18	Arg->Cys	SNP	96	24	25	Arg->Cys	SNP	100	33	33	Arg->Cys
414486	C	t	T	T	Rv0344c	lipoprotein LpqJ	SNP	100	8	8		SNP	100	17	17	-	SNP	100	19	19	-
420008	A	G	G	G	Rv0350	molecular chaperone DnaK	SNP	93	13	14	-	SNP	100	10	10	-	SNP	93	26	28	-
432536	C	T	T	T	Rv0355c	PPE family protein	SNP	100	11	11	Gly->Asp	SNP	100	27	27	Gly->Asp	SNP	100	31	31	Gly->Asp
441823	C	T	T	T	Rv0363c	fructose-bisphosphate aldolase	SNP	93	13	14	-	SNP	95	19	20	-	SNP	95	21	22	-
445780	C	T	t	T	Rv0368c	hypothetical protein	SNP	100	10	10	Arg->His	SNP	100	7	7		SNP	100	16	16	Arg->His
447551	T	c	C	C	Rv0370c	oxidoreductase	SNP	100	5	5		SNP	100	10	10	Thr->Ala	SNP	100	23	23	Thr->Ala
454295	T	c	C	C	Rv0376c	hypothetical protein	SNP	100	5	5		SNP	91	10	11	-	SNP	92	11	12	-
457452	T	g	g	G	Rv0381c	hypothetical protein	SNP	100	3	3		SNP	100	8	8		SNP	93	14	15	-
460413	C	t	t	T	Rv0384c	endopeptidase ATP binding protein	SNP	100	8	8		SNP	100	8	8		SNP	100	22	22	-
465300	C	t	t	T	Rv0386	LuxR/UHPA family transcriptional regulator	SNP	100	5	5		SNP	100	7	7		SNP	100	11	11	-
475178	T	c	C	C	Rv0395	hypothetical protein	SNP	100	9	9		SNP	100	20	20	Val->Ala	SNP	100	28	28	Val->Ala
483935	T	G	G	G	-	-	SNP	92	11	12	-	SNP	92	23	25	-	SNP	97	32	33	-
484005	G	T	T	T	Rv0404	acyl-CoA synthetase	SNP	95	21	22	Arg->Leu	SNP	100	55	55	Arg->Leu	SNP	98	63	64	Arg->Leu
484596	C	T	T	T	Rv0404	acyl-CoA synthetase	SNP	96	25	26	Pro->Leu	SNP	98	55	56	Pro->Leu	SNP	96	44	46	Pro->Leu
485811	A	GAP	GAP	GAP	Rv0405	membrane bound polyketide synthase	Del	93	41	44	-	Del	91	70	77	-	Del	96	90	94	-
489935	G	C	C	C	Rv0406c	beta lactamase like protein	SNP	92	24	26	-	SNP	98	45	46	-	SNP	96	44	46	-
491742	T	C	C	C	Rv0407	F420-dependent glucose-6-phosphate dehydrogenase	SNP	100	20	20	-	SNP	100	45	45	-	SNP	95	42	44	-
492150	G	c	C	C	Rv0408	phosphate acetyltransferase	SNP	100	9	9		SNP	100	18	18	Gly->Ala	SNP	100	21	21	Gly->Ala
497491	G	a	A	A	Rv0411c	glutamine-binding lipoprotein	SNP	100	9	9		SNP	100	14	14	-	SNP	100	36	36	-
498531	A	g	G	G	Rv0412c	hypothetical protein	SNP	83	5	6		SNP	100	11	11	-	SNP	100	25	25	-
498557	C	a	A	A	Rv0412c	hypothetical protein	SNP	100	5	5		SNP	100	10	10	Asp->Tyr	SNP	100	20	20	Asp->Tyr
502589	C	g	G	G	Rv0417	thiazole synthase	SNP	86	6	7		SNP	92	11	12	Ser->Cys	SNP	100	21	21	Ser->Cys
503354	G	C	C	C	-	-	SNP	82	9	11	-	SNP	95	18	19	-	SNP	100	28	28	-
513257	T	C	C	C	Rv0425c	metal cation transporting P-type ATPase CtpH	SNP	100	11	11	Met->Val	SNP	90	18	20	Met->Val	SNP	100	20	20	Met->Val
524891	C	A	A	A	Rv0436c	CDP-diacylglycerol--serineO-phosphatidyltransferase	SNP	100	26	26	Gly->Val	SNP	100	50	50	Gly->Val	SNP	100	53	53	Gly->Val
533547	C	g	g	G	Rv0444c	hypothetical protein	SNP	67	2	3		SNP	100	8	8		SNP	92	12	13	Glu->Asp
541201	A	G	G	G	Rv0450c	transmembrane transport protein MmpL4	SNP	100	22	22	-	SNP	100	45	45	-	SNP	98	50	51	-
542014	C	G	G	G	-	-	SNP	100	15	15	-	SNP	100	53	53	-	SNP	100	57	57	-
542514	C	G	G	G	Rv0452	transcriptional regulatory protein	SNP	100	16	16	His->Asp	SNP	100	27	27	His->Asp	SNP	97	31	32	His->Asp
546357	A	G	G	G	Rv0456c	enoyl-CoA hydratase	SNP	100	12	12	-	SNP	100	13	13	-	SNP	100	17	17	-
549363	C	G	G	G	Rv0457c	peptidase	SNP	100	10	10	Arg->Pro	SNP	100	11	11	Arg->Pro	SNP	85	11	13	Arg->Pro
551525	A	c	C	C	Rv0459	hypothetical protein	SNP	100	7	7		SNP	100	16	16	-	SNP	100	15	15	-
555366	C	T	T	T	Rv0465c	transcriptional regulatory protein	SNP	100	12	12	Arg->Gln	SNP	95	19	20	Arg->Gln	SNP	100	21	21	Arg->Gln
555991	A	g	g	G	Rv0465c	transcriptional regulatory protein	SNP	100	8	8		SNP	100	9	9		SNP	93	14	15	Cys->Arg
559746	C	A	A	A	Rv0468	3-hydroxybutyryl-CoA dehydrogenase	SNP	97	28	29	Tyr->_	SNP	98	45	46	Tyr->_	SNP	100	60	60	Tyr->_
561776	C	T	T	T	-	-	SNP	100	17	17	-	SNP	100	26	26	-	SNP	100	47	47	-
561777	C	T	T	T	-	-	SNP	100	15	15	-	SNP	100	26	26	-	SNP	100	46	46	-
565655	A	G	G	G	-	-	SNP	100	18	18	-	SNP	100	20	20	-	SNP	100	31	31	-
572591	C	T	T	T	Rv0483	lipoprotein LprQ	SNP	94	16	17	-	SNP	96	23	24	-	SNP	94	29	31	-
573262	A	g	g	G	Rv0484c	short-chain type oxidoreductase	SNP	100	8	8		SNP	100	9	9		SNP	100	16	16	-
583948	T	C	C	C	Rv0493c	hypothetical protein	SNP	100	10	10	His->Arg	SNP	100	16	16	His->Arg	SNP	100	22	22	His->Arg
590436	T	C	C	C	Rv0500	pyrroline-5-carboxylate reductase	SNP	100	13	13	-	SNP	100	24	24	-	SNP	93	27	29	-
597816	A	G	G	G	Rv0507	transmembrane transport protein MmpL2	SNP	100	18	18	-	SNP	100	28	28	-	SNP	100	37	37	-
598475	G	A	A	A	Rv0507	transmembrane transport protein MmpL2	SNP	100	12	12	Arg->His	SNP	100	19	19	Arg->His	SNP	100	24	24	Arg->His
599868	A	G	G	G	Rv0507	transmembrane transport protein MmpL2	SNP	100	27	27	-	SNP	98	44	45	-	SNP	94	48	51	-
610120	T	G	G	G	-	-	SNP	100	15	15	-	SNP	97	31	32	-	SNP	98	39	40	-
611048	T	G	G	G	-	-	SNP	100	14	14	-	SNP	100	27	27	-	SNP	95	21	22	-
620625	A	G	G	G	Rv0529	cytochrome C-type biogenesis protein CcsA	SNP	100	27	27	Ile->Met	SNP	100	28	28	Ile->Met	SNP	98	44	45	Ile->Met
622113i1	A	c	C	C	-	-	SNP	100	3	3		Ins	100	10	10	-	Ins	100	21	21	-
628864	T	c	c	C	Rv0537c	integral membrane protein	SNP	100	7	7		SNP	100	7	7		SNP	100	10	10	Thr->Ala
630722	G	c	C	C	Rv0538	hypothetical protein	SNP	100	5	5		SNP	100	14	14	Arg->Pro	SNP	94	16	17	Arg->Pro
637319	G	a	A	A	Rv0545c	inorganic phosphate transporter	SNP	100	4	4		SNP	100	17	17	Pro->Ser	SNP	89	17	19	Pro->Ser
648002	T	G	G	G	Rv0556	transmembrane protein	SNP	100	22	22	Leu->Arg	SNP	97	34	35	Leu->Arg	SNP	98	63	64	Leu->Arg
648856	T	C	C	C	Rv0557	mannosyltransferase PIMB	SNP	100	10	10	-	SNP	83	19	23	-	SNP	100	14	14	-
655986	T	g	G	G	-	-	SNP	100	8	8		SNP	100	16	16	-	SNP	93	27	29	-
657081	C	T	T	T	Rv0565c	monooxygenase	SNP	100	12	12	-	SNP	100	15	15	-	SNP	97	30	31	-
657142	C	T	T	T	Rv0565c	monooxygenase	SNP	100	16	16	Arg->His	SNP	100	27	27	Arg->His	SNP	100	42	42	Arg->His
659341	T	c	C	C	-	-	SNP	100	6	6		SNP	100	21	21	-	SNP	100	18	18	-
662911	T	c	c	C	Rv0570	ribonucleoside-diphosphate reductase large subunit NrdZ	SNP	100	4	4		SNP	100	6	6		SNP	100	10	10	-
665293	A	G	G	G	Rv0572c	hypothetical protein	SNP	100	10	10	Phe->Leu	SNP	96	24	25	Phe->Leu	SNP	95	19	20	Phe->Leu
669033	T	A	A	A	Rv0575c	hypothetical protein	SNP	92	11	12	Asp->Val	SNP	88	15	17	Asp->Val	SNP	96	23	24	Asp->Val
669398	T	c	C	C	Rv0575c	hypothetical protein	SNP	100	8	8		SNP	100	22	22	-	SNP	100	18	18	-
681965	A	c	C	C	Rv0585c	integral membrane protein	SNP	100	7	7		SNP	100	12	12	Tyr->Asp	SNP	100	17	17	Tyr->Asp
683829	C	t	T	T	Rv0585c	integral membrane protein	SNP	100	5	5		SNP	100	17	17	-	SNP	95	19	20	-
684886	C	G	G	G	Rv0586	GntR family transcriptional regulator	SNP	97	29	30	-	SNP	100	38	38	-	SNP	98	45	46	-
685461	C	g	G	G	Rv0587	integral membrane protein YrbE2a	SNP	100	6	6		SNP	85	11	13	-	SNP	94	17	18	-
685608	T	c	C	C	Rv0587	integral membrane protein YrbE2a	SNP	100	8	8		SNP	100	18	18	-	SNP	97	30	31	-
686264	G	A	A	A	Rv0588	integral membrane protein YrbE2b	SNP	100	22	22	Ala->Thr	SNP	100	34	34	Ala->Thr	SNP	100	42	42	Ala->Thr
686972	T	C	C	C	Rv0589	MCE-family protein MCE2A	SNP	100	17	17	Phe->Ser	SNP	95	35	37	Phe->Ser	SNP	100	41	41	Phe->Ser
690465	T	g	g	G	Rv0591	MCE-family protein MCE2C	SNP	100	3	3		SNP	100	5	5		SNP	100	10	10	-
694531	A	G	G	G	Rv0594	MCE-family protein MCE2F	SNP	100	11	11	Asn->Ser	SNP	100	13	13	Asn->Ser	SNP	94	15	16	Asn->Ser
696917	G	t	T	T	-	-	SNP	100	6	6		SNP	93	14	15	-	SNP	100	20	20	-
696945	C	t	T	T	-	-	SNP	100	7	7		SNP	100	19	19	-	SNP	100	24	24	-
699840	A	c	C	C	-	-	SNP	100	6	6		SNP	100	13	13	-	SNP	93	14	15	-
712693	A	g	g	G	-	-	SNP	100	3	3		SNP	100	3	3		SNP	100	11	11	-
713310	T	c	c	C	Rv0620	galactokinase	SNP	100	2	2		SNP	100	9	9		SNP	100	13	13	Cys->Arg
738522	T	G	G	G	Rv0644c	methoxy mycolic acid synthase	SNP	100	14	14	Glu->Asp	SNP	100	39	39	Glu->Asp	SNP	100	45	45	Glu->Asp
757182	A	g	G	G	Rv0663	arylsulfatase AtsD	SNP	100	9	9		SNP	94	16	17	Asp->Gly	SNP	96	26	27	Asp->Gly
760314	G	T	T	T	Rv0667	DNA-directed RNA polymerase subunit beta	SNP	95	19	20	Val->Phe	SNP	98	39	40	Val->Phe	SNP	98	55	56	Val->Phe
763031	T	c	C	C	Rv0667	DNA-directed RNA polymerase subunit beta	SNP	100	9	9		SNP	100	15	15	-	SNP	100	27	27	-
764817	T	C	C	C	Rv0668	DNA-directed RNA polymerase subunit beta'	SNP	92	11	12	Val->Ala	SNP	100	25	25	Val->Ala	SNP	100	40	40	Val->Ala
773497	C	a	A	A	Rv0673	enoyl-CoA hydratase	SNP	100	7	7		SNP	93	14	15	Phe->Leu	SNP	95	20	21	Phe->Leu
775639	T	c	C	C	Rv0676c	transmembrane transport protein MmpL5	SNP	100	2	2		SNP	100	19	19	Ile->Val	SNP	90	19	21	Ile->Val
776100	G	A	A	A	Rv0676c	transmembrane transport protein MmpL5	SNP	91	10	11	Thr->Ile	SNP	100	30	30	Thr->Ile	SNP	100	28	28	Thr->Ile
776182	C	T	T	T	Rv0676c	transmembrane transport protein MmpL5	SNP	100	22	22	Asp->Asn	SNP	100	47	47	Asp->Asn	SNP	100	58	58	Asp->Asn
779615	G	C	C	C	Rv0679c	putative threonine rich protein	SNP	100	16	16	Asn->Lys	SNP	95	20	21	Asn->Lys	SNP	97	32	33	Asn->Lys
781395	T	C	C	C	-	-	SNP	100	16	16	-	SNP	100	28	28	-	SNP	100	32	32	-
781687	A	G	G	G	Rv0682	30S ribosomal protein S12	SNP	93	13	14	Lys->Arg	SNP	100	32	32	Lys->Arg	SNP	93	28	30	Lys->Arg
791249	C	T	T	T	Rv0691c	transcriptional regulatory protein	SNP	96	27	28	Ala->Thr	SNP	85	40	47	Ala->Thr	SNP	97	68	70	Ala->Thr
797736	C	T	T	T	Rv0697	dehydrogenase	SNP	100	18	18	-	SNP	100	29	29	-	SNP	100	40	40	-
798355	G	C	C	C	Rv0697	dehydrogenase	SNP	95	21	22	Ala->Pro	SNP	100	30	30	Ala->Pro	SNP	95	37	39	Ala->Pro
799666	A	G	G	G	Rv0699	hypothetical protein	SNP	100	15	15	Asp->Gly	SNP	100	24	24	Asp->Gly	SNP	94	15	16	Asp->Gly
811753	C	T	T	T	Rv0715	50S ribosomal protein L24	SNP	100	32	32	-	SNP	98	48	49	-	SNP	100	54	54	-
820752	C	t	t	T	Rv0728c	D-3-phosphoglycerate dehydrogenase	SNP	100	4	4		SNP	100	6	6		SNP	100	10	10	Arg->His
830869i1	G	c	C	C	-	-	SNP	100	6	6		Ins	100	11	11	-	Ins	100	11	11	-
835611	C	T	T	T	Rv0745	hypothetical protein	SNP	100	10	10	Thr->Met	SNP	100	16	16	Thr->Met	SNP	100	26	26	Thr->Met
841326	T	C	C	C	Rv0749	hypothetical protein	SNP	100	12	12	-	SNP	100	11	11	-	SNP	97	35	36	-
841764	G	C	C	C	Rv0749A	hypothetical protein	SNP	100	18	18	-	SNP	100	13	13	-	SNP	96	27	28	-
842030	C	T	T	T	-	-	SNP	94	17	18	-	SNP	95	21	22	-	SNP	100	39	39	-
847995	T	c	C	C	-	-	SNP	100	6	6		SNP	100	10	10	-	SNP	100	12	12	-
852910	C	t	T	T	Rv0758	two component system response sensor kinase membrane associated PHOR	SNP	100	4	4		SNP	100	13	13	Pro->Leu	SNP	100	19	19	Pro->Leu
857696	A	G	G	G	Rv0764c	cytochrome P450 sterol 14-alpha demethylase	SNP	90	9	10	-	SNP	100	26	26	-	SNP	100	28	28	-
866051	G	a	A	A	Rv0773c	bifunctional cephalosporin acylase/gamma-glutamyltranspeptidase	SNP	86	6	7		SNP	100	20	20	Arg->Cys	SNP	96	27	28	Arg->Cys
874836i1	C	g	g	G	-	-	SNP	100	4	4		SNP	100	5	5		Ins	100	13	13	-
876141	G	T	T	T	Rv0782	oligopeptidase B	SNP	97	28	29	-	SNP	98	50	51	-	SNP	99	66	67	-
880562	G	T	T	T	Rv0785	putative FAD-binding dehydrogenase	SNP	100	11	11	Cys->Phe	SNP	100	25	25	Cys->Phe	SNP	98	44	45	Cys->Phe
882257	T	c	C	C	Rv0787	hypothetical protein	SNP	100	4	4		SNP	100	21	21	Tyr->His	SNP	100	21	21	Tyr->His
888647	C	T	T	T	-	-	SNP	94	17	18	-	SNP	95	20	21	-	SNP	100	45	45	-
890549	G	a	A	A	Rv0797	IS1547 transposase	SNP	100	9	9		SNP	93	27	29	Trp->_	SNP	94	48	51	Trp->_
890718	A	C	C	C	Rv0797	IS1547 transposase	SNP	100	11	11	Met->Leu	SNP	100	22	22	Met->Leu	SNP	100	46	46	Met->Leu
891011	A	G	G	G	Rv0797	IS1547 transposase	SNP	100	29	29	-	SNP	97	29	30	-	SNP	94	46	49	-
892416	C	T	T	T	Rv0799c	hypothetical protein	SNP	100	18	18	-	SNP	95	36	38	-	SNP	100	41	41	-
900221	T	c	C	C	Rv0806c	UDP-glucose-4-epimerase CpsY	SNP	100	7	7		SNP	100	22	22	-	SNP	100	23	23	-
903537	G	t	T	T	Rv0808	amidophosphoribosyltransferase	SNP	100	4	4		SNP	92	12	13	Arg->Leu	SNP	100	14	14	Arg->Leu
903550	T	c	C	C	Rv0808	amidophosphoribosyltransferase	SNP	100	5	5		SNP	100	11	11	-	SNP	100	13	13	-
908521	G	A	A	A	Rv0815c	thiosulfate sulfurtransferase CysA2	SNP	97	34	35	-	SNP	96	55	57	-	SNP	99	75	76	-
909166	C	T	T	T	Rv0815c	thiosulfate sulfurtransferase CysA2	SNP	100	35	35	-	SNP	95	71	75	-	SNP	99	103	104	-
919351	A	C	C	C	Rv0825c	hypothetical protein	SNP	95	21	22	Phe->Cys	SNP	100	30	30	Phe->Cys	SNP	97	31	32	Phe->Cys
931123	T	C	C	C	Rv0835	lipoprotein LpqQ	SNP	93	13	14	-	SNP	100	27	27	-	SNP	97	33	34	-
934230	C	g	G	G	-	-	SNP	100	7	7		SNP	96	27	28	-	SNP	100	34	34	-
934611	G	t	T	T	-	-	SNP	86	6	7		SNP	93	13	14	-	SNP	100	15	15	-
940602	C	G	G	G	Rv0844c	nitrate/nitrite response transcriptional regulatory protein NarL	SNP	100	14	14	Gly->Arg	SNP	92	23	25	Gly->Arg	SNP	94	34	36	Gly->Arg
941722	T	G	G	G	Rv0845	two component sensor kinase	SNP	95	19	20	Ile->Ser	SNP	100	27	27	Ile->Ser	SNP	94	30	32	Ile->Ser
941845	C	a	A	A	Rv0845	two component sensor kinase	SNP	100	7	7		SNP	91	10	11	Ala->Glu	SNP	78	14	18	Ala->Glu
945214	G	A	A	A	Rv0848	cysteine synthase A CysK2	SNP	93	13	14	Gly->Ser	SNP	100	24	24	Gly->Ser	SNP	100	38	38	Gly->Ser
949535	T	c	C	C	Rv0853c	pyruvate or indole-3-pyruvate decarboxylase pdc	SNP	89	8	9		SNP	100	10	10	-	SNP	100	13	13	-
951702	C	t	T	T	Rv0855	fatty-acid-CoA racemase	SNP	100	3	3		SNP	90	9	10	Ala->Val	SNP	100	17	17	Ala->Val
954101	C	T	T	T	Rv0858c	aminotransferase	SNP	100	11	11	Ala->Thr	SNP	100	12	12	Ala->Thr	SNP	100	22	22	Ala->Thr
954468	C	G	g	G	Rv0858c	aminotransferase	SNP	90	9	10	-	SNP	100	7	7		SNP	100	16	16	-
955524	A	g	G	G	Rv0859	acetyl-CoA acetyltransferase	SNP	100	8	8		SNP	95	20	21	Ser->Gly	SNP	95	21	22	Ser->Gly
965822	G	t	T	T	-	-	SNP	100	8	8		SNP	92	22	24	-	SNP	93	26	28	-
986463	G	C	C	C	-	-	SNP	95	18	19	-	SNP	100	35	35	-	SNP	98	42	43	-
991896	T	c	C	C	Rv0890c	LuxR family transcriptional regulator	SNP	100	6	6		SNP	100	17	17	Glu->Gly	SNP	96	27	28	Glu->Gly
993346	A	C	C	C	Rv0891c	transcriptional regulatory protein	SNP	100	31	31	Val->Gly	SNP	96	55	57	Val->Gly	SNP	92	66	72	Val->Gly
996205	T	c	C	C	Rv0893c	hypothetical protein	SNP	100	5	5		SNP	94	16	17	Lys->Glu	SNP	100	14	14	Lys->Glu
1011511	A	c	C	C	Rv0907	hypothetical protein	SNP	100	2	2		SNP	94	15	16	Tyr->Ser	SNP	96	27	28	Tyr->Ser
1020942	T	g	G	G	Rv0915c	PPE family protein	SNP	100	3	3		SNP	90	9	10	Ser->Arg	SNP	100	11	11	Ser->Arg
1022003	A	C	C	C	-	-	SNP	100	24	24	-	SNP	100	29	29	-	SNP	98	45	46	-
1024346	A	g	G	G	Rv0918	hypothetical protein	SNP	100	8	8		SNP	100	10	10	Ser->Gly	SNP	100	22	22	Ser->Gly
1028217	G	A	A	A	Rv0922	transposase	SNP	100	13	13	Gly->Asp	SNP	96	24	25	Gly->Asp	SNP	95	36	38	Gly->Asp
1037012	T	c	C	C	Rv0930	phosphate ABC transporter transmembrane protein	SNP	100	1	1		SNP	100	11	11	Met->Thr	SNP	100	21	21	Met->Thr
1039568	A	g	G	G	Rv0931c	transmembrane serine/threonine-protein kinase D PKND (protein kinase D) (STPK D)	SNP	100	7	7		SNP	100	11	11	Val->Ala	SNP	100	22	22	Val->Ala
1047165	T	C	C	C	Rv0938	ATP-dependent DNA ligase	SNP	100	13	13	Cys->Arg	SNP	97	36	37	Cys->Arg	SNP	100	40	40	Cys->Arg
1054784	C	G	G	G	Rv0945	short chain dehydrogenase	SNP	100	14	14	Arg->Gly	SNP	100	23	23	Arg->Gly	SNP	97	31	32	Arg->Gly
1066921	G	t	T	T	Rv0955	integral membrane protein	SNP	100	5	5		SNP	90	9	10	Ala->Ser	SNP	92	12	13	Ala->Ser
1068151	T	c	C	C	Rv0956	phosphoribosylglycinamide formyltransferase	SNP	100	2	2		SNP	100	11	11	-	SNP	100	16	16	-
1068432	A	g	g	G	Rv0957	bifunctionalphosphoribosylaminoimidazolecarboxamide formyltransferase/IMP cyclohydrolase	SNP	100	4	4		SNP	100	7	7		SNP	100	15	15	-
1070702	T	C	C	C	Rv0958	magnesium chelatase	SNP	100	10	10	Ser->Pro	SNP	100	17	17	Ser->Pro	SNP	97	35	36	Ser->Pro
1071966	A	G	G	G	Rv0959	hypothetical protein	SNP	100	14	14	Asn->Asp	SNP	100	13	13	Asn->Asp	SNP	100	33	33	Asn->Asp
1075279	T	C	C	C	-	-	SNP	94	16	17	-	SNP	97	35	36	-	SNP	100	34	34	-
1076309	G	t	T	T	Rv0964c	hypothetical protein	SNP	100	4	4		SNP	82	18	22	Pro->Thr	SNP	95	19	20	Pro->Thr
1076689	A	c	C	C	-	-	SNP	75	3	4		SNP	100	10	10	-	SNP	93	13	14	-
1076880	C	T	T	T	Rv0965c	hypothetical protein	SNP	93	13	14	-	SNP	100	19	19	-	SNP	92	35	38	-
1077312	A	g	G	G	Rv0966c	hypothetical protein	SNP	100	5	5		SNP	100	13	13	Val->Ala	SNP	100	20	20	Val->Ala
1079927	C	a	a	A	Rv0969	metal cation transporter P-type ATPase CtpV	SNP	100	3	3		SNP	100	7	7		SNP	100	17	17	-
1081681	T	c	C	C	Rv0970	integral membrane protein	SNP	100	8	8		SNP	92	11	12	-	SNP	88	15	17	-
1087193	G	c	C	C	Rv0974c	acetyl-/propionyl-CoA carboxylase subunit beta	SNP	100	7	7		SNP	94	15	16	Asn->Lys	SNP	100	26	26	Asn->Lys
1096510	T	c	c	c	-	-	SNP	100	3	3		SNP	100	9	9		SNP	100	3	3
1097220	C	t	T	T	Rv0981	two component response transcriptional regulatory protein MprA	SNP	100	8	8		SNP	92	12	13	-	SNP	100	23	23	-
1098523	T	A	A	A	Rv0982	two component sensor kinase MprB	SNP	100	10	10	Leu->His	SNP	100	17	17	Leu->His	SNP	100	22	22	Leu->His
1099058	G	A	A	A	-	-	SNP	100	16	16	-	SNP	100	37	37	-	SNP	96	46	48	-
1100234	T	C	C	C	Rv0983	serine protease PepD	SNP	100	12	12	Leu->Pro	SNP	100	21	21	Leu->Pro	SNP	97	31	32	Leu->Pro
1102117	G	A	A	A	Rv0986	adhesion component transport ATP-binding protein ABC transporter	SNP	98	46	47	-	SNP	98	52	53	-	SNP	99	77	78	-
1102468	C	A	A	A	Rv0986	adhesion component transport ATP-binding protein ABC transporter	SNP	96	24	25	-	SNP	93	40	43	-	SNP	94	30	32	-
1102646	G	A	A	A	Rv0987	adhesion component transport transmembrane protein ABC transporter	SNP	100	20	20	-	SNP	93	14	15	-	SNP	96	26	27	-
1103656	C	T	T	T	Rv0987	adhesion component transport transmembrane protein ABC transporter	SNP	100	27	27	Ala->Val	SNP	96	26	27	Ala->Val	SNP	100	25	25	Ala->Val
1104690	T	G	G	G	Rv0987	adhesion component transport transmembrane protein ABC transporter	SNP	100	39	39	Phe->Val	SNP	100	61	61	Phe->Val	SNP	99	80	81	Phe->Val
1105686	C	G	G	G	Rv0988	hypothetical protein	SNP	100	26	26	Leu->Val	SNP	95	56	59	Leu->Val	SNP	96	52	54	Leu->Val
1105687	T	C	C	C	Rv0988	hypothetical protein	SNP	96	25	26	Leu->Pro	SNP	98	54	55	Leu->Pro	SNP	93	52	56	Leu->Pro
1106422	T	C	C	C	Rv0989c	polyprenyl-diphosphate synthase	SNP	83	15	18	Ile->Val	SNP	100	34	34	Ile->Val	SNP	100	52	52	Ile->Val
1107940	A	c	C	C	Rv0990c	hypothetical protein	SNP	100	7	7		SNP	100	13	13	Ser->Ala	SNP	100	20	20	Ser->Ala
1108521	G	A	A	A	-	-	SNP	100	25	25	-	SNP	95	18	19	-	SNP	100	35	35	-
1109975	A	g	G	G	Rv0993	UTP--glucose-1-phosphate uridylyltransferase GalU	SNP	100	4	4		SNP	93	14	15	Gln->Arg	SNP	100	21	21	Gln->Arg
1111678	G	a	A	A	Rv0995	ribosomal-protein-alanine acetyltransferase	SNP	100	6	6		SNP	100	12	12	Gly->Ser	SNP	100	14	14	Gly->Ser
1126889	G	c	C	C	Rv1007c	methionyl-tRNA synthetase	SNP	100	8	8		SNP	95	19	20	Arg->Gly	SNP	96	22	23	Arg->Gly
1127493	T	c	C	C	Rv1008	deoxyribonuclease TatD (YjjV protein)	SNP	100	9	9		SNP	100	15	15	-	SNP	88	15	17	-
1127648	C	a	A	A	Rv1008	deoxyribonuclease TatD (YjjV protein)	SNP	100	3	3		SNP	93	14	15	Thr->Asn	SNP	100	13	13	Thr->Asn
1144585	A	G	G	G	Rv1023	phosphopyruvate hydratase	SNP	100	12	12	Arg->Gly	SNP	92	23	25	Arg->Gly	SNP	100	26	26	Arg->Gly
1145848	A	C	C	C	Rv1023	phosphopyruvate hydratase	SNP	100	14	14	Lys->Gln	SNP	100	23	23	Lys->Gln	SNP	100	35	35	Lys->Gln
1148259	A	g	G	G	-	-	SNP	100	9	9		SNP	92	24	26	-	SNP	100	15	15	-
1148930	C	T	T	T	Rv1027c	transcriptional regulatory protein KdpE	SNP	91	10	11	Gly->Ser	SNP	100	17	17	Gly->Ser	SNP	89	17	19	Gly->Ser
1149551	C	t	T	T	Rv1028c	sensor protein KDPD	SNP	100	5	5		SNP	88	22	25	-	SNP	96	26	27	-
1150585	G	a	A	A	Rv1028c	sensor protein KDPD	SNP	100	4	4		SNP	100	13	13	Pro->Ser	SNP	95	18	19	Pro->Ser
1151054	C	G	G	G	Rv1028c	sensor protein KDPD	SNP	100	12	12	-	SNP	100	25	25	-	SNP	100	31	31	-
1151304	C	A	A	A	Rv1028c	sensor protein KDPD	SNP	100	16	16	Arg->Leu	SNP	100	32	32	Arg->Leu	SNP	97	37	38	Arg->Leu
1163134	T	C	C	C	Rv1040c	PE family protein	SNP	100	14	14	-	SNP	100	19	19	-	SNP	100	22	22	-
1164336	G	A	A	A	-	-	SNP	100	11	11	-	SNP	100	29	29	-	SNP	100	36	36	-
1165114	C	T	T	T	Rv1042c	IS like-2 transposase	SNP	100	17	17	Gly->Glu	SNP	95	21	22	Gly->Glu	SNP	98	40	41	Gly->Glu
1168776	T	G	G	G	Rv1046c	hypothetical protein	SNP	100	16	16	Arg->Ser	SNP	100	16	16	Arg->Ser	SNP	100	40	40	Arg->Ser
1172085	C	A	A	A	Rv1048c	hypothetical protein	SNP	100	28	28	Glu->Asp	SNP	100	43	43	Glu->Asp	SNP	100	65	65	Glu->Asp
1175343	C	t	t	T	-	-	SNP	100	7	7		SNP	100	7	7		SNP	100	13	13	-
1177157	G	A	A	A	Rv1054	integrase	SNP	80	12	15	Gly->Asp	SNP	97	28	29	Gly->Asp	SNP	96	24	25	Gly->Asp
1178116	T	C	C	C	Rv1056	hypothetical protein	SNP	100	19	19	-	SNP	92	24	26	-	SNP	100	30	30	-
1197157	T	G	G	G	-	-	SNP	100	11	11	-	SNP	95	21	22	-	SNP	100	40	40	-
1200418	A	G	G	G	-	-	SNP	100	19	19	-	SNP	100	33	33	-	SNP	100	56	56	-
1201581	A	c	c	C	Rv1076	lipase LipU	SNP	75	3	4		SNP	100	9	9		SNP	95	19	20	Gln->Pro
1211369	A	c	c	C	Rv1086	short (C15) chain Z-isoprenyl diphosphate synthase (Z-FPP synthase) (Z-farnesyl diphosphate synthase) (Z-FPP synthetase) (Z-farnesyl diphosphate synthetase) (geranyltranstransferase) (farnesyl pyrophosphate synthetase)	SNP	100	3	3		SNP	100	5	5		SNP	100	21	21	Ser->Arg
1215105	T	gap	GAP	GAP	-	-	Del	100	9	9		Del	87	13	15	-	Del	94	16	17	-
1215742	G	A	A	A	Rv1090	endo-1,4-beta-glucanase	SNP	100	22	22	-	SNP	100	46	46	-	SNP	98	46	47	-
1215743	C	A	A	A	Rv1090	endo-1,4-beta-glucanase	SNP	100	22	22	Gln->Lys	SNP	93	43	46	Gln->Lys	SNP	96	45	47	Gln->Lys
1220680	T	C	C	C	Rv1093	serine hydroxymethyltransferase	SNP	100	13	13	Val->Ala	SNP	100	22	22	Val->Ala	SNP	100	40	40	Val->Ala
1224367	T	c	c	C	-	-	SNP	100	6	6		SNP	89	8	9		SNP	92	12	13	-
1227830	G	T	T	T	Rv1099c	fructose 1,6-bisphosphatase II	SNP	100	17	17	-	SNP	100	29	29	-	SNP	100	41	41	-
1230778	G	a	A	A	Rv1102c	hypothetical protein	SNP	75	3	4		SNP	92	12	13	Thr->Ile	SNP	96	22	23	Thr->Ile
1244700	G	c	C	C	Rv1121	glucose-6-phosphate 1-dehydrogenase	SNP	100	5	5		SNP	100	13	13	Val->Leu	SNP	100	24	24	Val->Leu
1248382	A	g	g	G	Rv1125	hypothetical protein	SNP	100	2	2		SNP	100	8	8		SNP	93	14	15	Ser->Gly
1251199	C	T	T	T	Rv1127c	pyruvate phosphate dikinase	SNP	100	15	15	Gly->Glu	SNP	100	20	20	Gly->Glu	SNP	93	39	42	Gly->Glu
1252164	T	C	C	C	Rv1128c	hypothetical protein	SNP	92	12	13	Glu->Gly	SNP	96	24	25	Glu->Gly	SNP	97	35	36	Glu->Gly
1254562	A	G	G	G	Rv1130	hypothetical protein	SNP	100	28	28	Asp->Gly	SNP	100	68	68	Asp->Gly	SNP	99	72	73	Asp->Gly
1265070	G	t	T	T	-	-	SNP	100	9	9		SNP	100	17	17	-	SNP	100	13	13	-
1273251i1	C	a	A	A	-	-	SNP	100	7	7		Ins	100	20	20	-	Ins	100	42	42	-
1274127	C	T	T	T	Rv1146	transmembrane transport protein MmpL13B	SNP	85	11	13	Ala->Val	SNP	93	28	30	Ala->Val	SNP	95	35	37	Ala->Val
1275957	T	C	C	C	-	-	SNP	100	31	31	-	SNP	98	63	64	-	SNP	100	76	76	-
1276588	C	G	G	G	Rv1148c	hypothetical protein	SNP	100	17	17	-	SNP	95	41	43	-	SNP	91	51	56	-
1278278	G	A	A	A	Rv1149	transposase	SNP	100	17	17	Gly->Glu	SNP	95	21	22	Gly->Glu	SNP	95	39	41	Gly->Glu
1281118	T	c	C	C	Rv1154c	hypothetical protein	SNP	100	8	8		SNP	100	24	24	Thr->Ala	SNP	100	36	36	Thr->Ala
1281771	T	c	C	C	Rv1155	hypothetical protein	SNP	86	6	7		SNP	100	11	11	Ser->Pro	SNP	100	15	15	Ser->Pro
1285001	A	c	C	C	Rv1159	mannosyltransferase	SNP	100	8	8		SNP	100	18	18	Thr->Pro	SNP	95	19	20	Thr->Pro
1286766	G	c	C	C	Rv1160	7,8-dihydro-8-oxoguanine-triphosphatase	SNP	100	4	4		SNP	100	14	14	Gly->Arg	SNP	100	23	23	Gly->Arg
1288698	G	a	A	A	Rv1161	respiratory nitrate reductase subunit alpha NarG	SNP	100	9	9		SNP	97	30	31	-	SNP	88	28	32	-
1306259	A	G	G	G	Rv1175c	NADPH dependent 2,4-dienoyl-CoA reductase	SNP	100	10	10	-	SNP	82	9	11	-	SNP	100	17	17	-
1307598	C	g	g	G	Rv1175c	NADPH dependent 2,4-dienoyl-CoA reductase	SNP	100	2	2		SNP	100	7	7		SNP	100	14	14	Cys->Ser
1313338i1	A	g	G	g	-	-	SNP	100	4	4		Ins	100	13	13	-	SNP	100	8	8
1317655	C	t	T	T	Rv1181	polyketide beta-ketoacyl synthase PKS4	SNP	100	9	9		SNP	100	12	12	-	SNP	100	22	22	-
1322741	A	G	G	G	Rv1183	transmembrane transport protein MmpL10	SNP	100	10	10	Thr->Ala	SNP	100	33	33	Thr->Ala	SNP	98	42	43	Thr->Ala
1327890	G	a	A	A	Rv1186c	hypothetical protein	SNP	100	6	6		SNP	100	16	16	-	SNP	100	17	17	-
1329234	G	a	A	A	Rv1186c	hypothetical protein	SNP	100	1	1		SNP	90	9	10	-	SNP	100	13	13	-
1336164	C	t	T	T	Rv1193	acyl-CoA synthetase	SNP	100	4	4		SNP	100	10	10	Pro->Leu	SNP	100	15	15	Pro->Leu
1340208	G	A	A	A	Rv1196	PPE family protein	SNP	100	12	12	Arg->Gln	SNP	100	21	21	Arg->Gln	SNP	97	35	36	Arg->Gln
1342581	T	C	C	C	Rv1199c	transposase	SNP	99	107	108	Thr->Ala	SNP	99	196	198	Thr->Ala	SNP	99	263	265	Thr->Ala
1349733	G	c	C	C	Rv1206	acyl-CoA synthetase	SNP	100	6	6		SNP	93	14	15	Glu->Asp	SNP	88	15	17	Glu->Asp
1351172	A	g	G	G	-	-	SNP	83	5	6		SNP	100	18	18	-	SNP	100	16	16	-
1357308	T	g	G	G	Rv1214c	PE family protein	SNP	100	6	6		SNP	100	23	23	-	SNP	100	23	23	-
1357642	G	a	A	A	-	-	SNP	100	4	4		SNP	92	12	13	-	SNP	100	19	19	-
1360209	T	c	C	C	Rv1217c	tetronasin-transport integral membrane protein ABC transporter	SNP	100	7	7		SNP	100	18	18	-	SNP	95	18	19	-
1362006	T	C	C	C	Rv1218c	tetronasin-transport ATP-binding protein ABC transporter	SNP	100	30	30	Gln->Arg	SNP	100	33	33	Gln->Arg	SNP	99	69	70	Gln->Arg
1364706	G	A	A	A	Rv1221	RNA polymerase sigma factor SigE	SNP	94	16	17	-	SNP	100	20	20	-	SNP	97	28	29	-
1367484	T	G	G	G	Rv1224	sec-independent translocase	SNP	92	12	13	Trp->Gly	SNP	100	34	34	Trp->Gly	SNP	97	36	37	Trp->Gly
1370852	T	G	G	G	-	-	SNP	100	14	14	-	SNP	96	25	26	-	SNP	100	45	45	-
1374065	T	c	c	c	Rv1230c	hypothetical protein	SNP	100	4	4		SNP	100	9	9		SNP	100	9	9
1374201	A	g	G	G	-	-	SNP	100	5	5		SNP	100	15	15	-	SNP	95	18	19	-
1382628	T	C	C	C	Rv1239c	magnesium/cobalt transporter CorA	SNP	100	10	10	Lys->Glu	SNP	100	24	24	Lys->Glu	SNP	91	32	35	Lys->Glu
1390763	C	T	T	T	Rv1248c	alpha-ketoglutarate decarboxylase	SNP	100	13	13	Val->Met	SNP	100	30	30	Val->Met	SNP	97	29	30	Val->Met
1396922	T	c	c	C	Rv1251c	hypothetical protein	SNP	100	6	6		SNP	100	9	9		SNP	100	27	27	-
1406761i1	C	G	G	G	-	-	Ins	100	14	14	-	Ins	100	32	32	-	Ins	100	38	38	-
1411210	T	G	G	G	Rv1263	amidase	SNP	100	13	13	-	SNP	100	25	25	-	SNP	100	20	20	-
1413148	C	t	T	T	-	-	SNP	100	9	9		SNP	100	15	15	-	SNP	88	14	16	-
1440469	C	g	G	G	Rv1286	bifunctional sulfate adenylyltransferase subunit 1/adenylylsulfate kinase protein	SNP	88	7	8		SNP	100	17	17	-	SNP	100	36	36	-
1445781	A	G	g	G	Rv1291c	hypothetical protein	SNP	100	10	10	-	SNP	89	8	9		SNP	100	18	18	-
1446733	G	a	A	A	Rv1292	arginyl-tRNA synthetase	SNP	100	8	8		SNP	100	12	12	Ala->Thr	SNP	100	20	20	Ala->Thr
1457144	C	t	T	T	Rv1300	hypothetical protein	SNP	100	7	7		SNP	100	19	19	Arg->Cys	SNP	100	23	23	Arg->Cys
1468208	A	C	C	C	Rv1313c	transposase	SNP	100	18	18	Leu->Arg	SNP	96	27	28	Leu->Arg	SNP	89	25	28	Leu->Arg
1468492	C	A	A	A	Rv1313c	transposase	SNP	100	24	24	-	SNP	97	66	68	-	SNP	97	62	64	-
1477596	C	T	T	T	Rv1316c	methylated-DNA--protein-cysteinemethyltransferase	SNP	89	16	18	-	SNP	97	31	32	-	SNP	93	40	43	-
1479085	T	c	C	C	Rv1317c	bifunctional methylated-DNA--protein-cysteine methyltransferase/O-6-methylguanine-DNA transcription regulator	SNP	89	8	9		SNP	95	19	20	Ile->Val	SNP	100	18	18	Ile->Val
1482627	T	c	C	C	Rv1320c	adenylate cyclase	SNP	100	7	7		SNP	100	18	18	Thr->Ala	SNP	92	24	26	Thr->Ala
1484708	A	c	c	C	Rv1321	hypothetical protein	SNP	89	8	9		SNP	100	8	8		SNP	100	22	22	Ser->Arg
1490905	A	G	G	G	Rv1326c	glycogen branching enzyme	SNP	100	17	17	Ser->Pro	SNP	97	31	32	Ser->Pro	SNP	98	43	44	Ser->Pro
1498951	G	T	T	T	Rv1329c	ATP-dependent helicase DING	SNP	89	17	19	Thr->Lys	SNP	100	25	25	Thr->Lys	SNP	93	43	46	Thr->Lys
1523817	C	T	T	T	Rv1355c	hypothetical protein	SNP	100	19	19	-	SNP	97	28	29	-	SNP	98	51	52	-
1526311	G	T	T	T	-	-	SNP	96	26	27	-	SNP	98	42	43	-	SNP	95	63	66	-
1526819	C	A	A	A	Rv1358	transcriptional regulatory protein	SNP	100	24	24	-	SNP	97	31	32	-	SNP	98	54	55	-
1536251	G	t	t	T	Rv1364c	hypothetical protein	SNP	100	8	8		SNP	100	9	9		SNP	90	19	21	Ala->Glu
1540141	T	C	C	C	Rv1367c	hypothetical protein	SNP	100	10	10	Ile->Val	SNP	100	23	23	Ile->Val	SNP	97	35	36	Ile->Val
1541798	C	T	T	T	Rv1368	lipoprotein LprF	SNP	92	23	25	Ala->Val	SNP	96	23	24	Ala->Val	SNP	95	36	38	Ala->Val
1544255	C	T	T	T	Rv1371	hypothetical protein	SNP	100	22	22	-	SNP	87	33	38	-	SNP	100	43	43	-
1546703	C	t	T	T	Rv1373	glycolipid sulfotransferase	SNP	100	6	6		SNP	100	10	10	Pro->Leu	SNP	88	15	17	Pro->Leu
1547125	T	C	C	C	Rv1374c	hypothetical protein	SNP	95	21	22	Thr->Ala	SNP	96	47	49	Thr->Ala	SNP	96	71	74	Thr->Ala
1552547	G	A	A	A	Rv1378c	hypothetical protein	SNP	100	12	12	Arg->Trp	SNP	100	17	17	Arg->Trp	SNP	100	23	23	Arg->Trp
1556787	T	C	C	C	Rv1383	carbamoyl phosphate synthase small subunit	SNP	100	13	13	Ser->Pro	SNP	100	17	17	Ser->Pro	SNP	100	31	31	Ser->Pro
1561939	G	C	C	C	Rv1387	PPE family protein	SNP	100	16	16	Glu->Asp	SNP	100	15	15	Glu->Asp	SNP	88	15	17	Glu->Asp
1563717	C	T	T	T	Rv1388	putative integration host factor MIHF	SNP	96	26	27	-	SNP	93	26	28	-	SNP	90	35	39	-
1570566	C	a	A	A	Rv1394c	cytochrome P450 132	SNP	83	5	6		SNP	100	21	21	Arg->Leu	SNP	94	17	18	Arg->Leu
1571361i1	C	G	G	G	-	-	Ins	96	23	24	-	Ins	100	54	54	-	Ins	100	47	47	-
1573660	T	G	G	G	Rv1396c	PE-PGRS family protein	SNP	100	10	10	Arg->Ser	SNP	100	24	24	Arg->Ser	SNP	97	34	35	Arg->Ser
1576527	G	t	T	T	Rv1400c	lipase LipH	SNP	100	6	6		SNP	100	11	11	Phe->Leu	SNP	100	20	20	Phe->Leu
1577241	G	A	A	A	Rv1401	hypothetical protein	SNP	100	10	10	-	SNP	100	13	13	-	SNP	100	19	19	-
1588899	G	T	T	T	Rv1412	riboflavin synthase subunit alpha	SNP	100	10	10	-	SNP	100	22	22	-	SNP	100	22	22	-
1593331	G	a	A	A	-	-	SNP	100	1	1		SNP	100	15	15	-	SNP	94	16	17	-
1594906	G	A	A	A	Rv1420	excinuclease ABC subunit C	SNP	100	18	18	Val->Ile	SNP	100	19	19	Val->Ile	SNP	96	25	26	Val->Ile
1606673	G	t	t	T	Rv1430	PE family protein	SNP	100	7	7		SNP	100	8	8		SNP	94	17	18	-
1608276	A	C	C	C	Rv1431	hypothetical protein	SNP	100	10	10	Asn->Thr	SNP	100	22	22	Asn->Thr	SNP	100	21	21	Asn->Thr
1609840	A	g	G	G	Rv1431	hypothetical protein	SNP	100	6	6		SNP	100	12	12	-	SNP	100	13	13	-
1613035	T	C	C	C	-	-	SNP	100	19	19	-	SNP	100	33	33	-	SNP	97	35	36	-
1616061	C	t	t	T	Rv1438	triosephosphate isomerase	SNP	100	6	6		SNP	100	9	9		SNP	94	16	17	-
1617302	G	t	T	T	Rv1439c	hypothetical protein	SNP	100	6	6		SNP	97	29	30	Leu->Ile	SNP	90	28	31	Leu->Ile
1620181	C	g	G	G	Rv1442	biotin sulfoxide reductase	SNP	100	4	4		SNP	100	15	15	Leu->Val	SNP	100	16	16	Leu->Val
1627351	T	c	C	C	Rv1448c	transaldolase	SNP	100	8	8		SNP	100	20	20	Thr->Ala	SNP	100	21	21	Thr->Ala
1630148	A	C	C	C	Rv1449c	transketolase	SNP	100	11	11	Tyr->Asp	SNP	100	10	10	Tyr->Asp	SNP	100	22	22	Tyr->Asp
1634418	C	T	T	T	Rv1450c	PE-PGRS family protein	SNP	87	13	15	-	SNP	100	32	32	-	SNP	97	32	33	-
1639594	C	A	A	A	Rv1453	transcriptional activator protein	SNP	100	18	18	Pro->Gln	SNP	100	21	21	Pro->Gln	SNP	97	33	34	Pro->Gln
1645802	T	c	C	C	Rv1459c	integral membrane protein	SNP	100	2	2		SNP	100	12	12	Lys->Glu	SNP	100	11	11	Lys->Glu
1647436	G	A	A	A	Rv1461	hypothetical protein	SNP	100	39	39	Val->Ile	SNP	100	72	72	Val->Ile	SNP	100	79	79	Val->Ile
1650072	A	g	g	g	Rv1462	hypothetical protein	SNP	100	5	5		SNP	100	8	8		SNP	100	9	9
1651308	A	g	G	G	Rv1463	ABC transporter ATP-binding protein	SNP	100	7	7		SNP	100	11	11	Glu->Gly	SNP	100	17	17	Glu->Gly
1654730	T	G	G	G	Rv1467c	acyl-CoA dehydrogenase FADE15	SNP	100	10	10	Lys->Thr	SNP	100	22	22	Lys->Thr	SNP	100	33	33	Lys->Thr
1669158	T	C	C	C	-	-	SNP	100	14	14	-	SNP	100	14	14	-	SNP	100	30	30	-
1676290	C	A	A	A	Rv1486c	hypothetical protein	SNP	100	11	11	Lys->Asn	SNP	95	20	21	Lys->Asn	SNP	93	25	27	Lys->Asn
1688064	A	g	G	G	Rv1497	esterase LipL	SNP	100	6	6		SNP	100	21	21	Met->Val	SNP	100	16	16	Met->Val
1688300	T	c	c	C	Rv1497	esterase LipL	SNP	100	6	6		SNP	80	4	5		SNP	90	18	20	-
1689349	C	T	T	T	Rv1498c	methyltransferase	SNP	100	11	11	Arg->His	SNP	92	23	25	Arg->His	SNP	95	42	44	Arg->His
1692141	A	C	C	C	Rv1501	hypothetical protein	SNP	100	49	49	-	SNP	97	61	63	-	SNP	99	74	75	-
1692574	G	A	A	A	Rv1501	hypothetical protein	SNP	93	27	29	Ala->Thr	SNP	95	39	41	Ala->Thr	SNP	95	55	58	Ala->Thr
1693561	A	G	G	G	Rv1502	hypothetical protein	SNP	100	31	31	Tyr->Cys	SNP	100	43	43	Tyr->Cys	SNP	100	49	49	Tyr->Cys
1695796	C	T	T	T	Rv1505c	hypothetical protein	SNP	100	22	22	Ala->Thr	SNP	100	20	20	Ala->Thr	SNP	100	53	53	Ala->Thr
1697896	C	T	T	T	-	-	SNP	100	15	15	-	SNP	100	18	18	-	SNP	97	34	35	-
1698911	G	a	A	A	Rv1508c	hypothetical protein	SNP	100	2	2		SNP	100	17	17	-	SNP	96	25	26	-
1699849	G	A	A	A	Rv1508c	hypothetical protein	SNP	94	16	17	Pro->Ser	SNP	100	35	35	Pro->Ser	SNP	100	25	25	Pro->Ser
1701215	C	t	T	T	-	-	SNP	100	9	9		SNP	100	24	24	-	SNP	96	23	24	-
1706119	T	C	C	C	Rv1514c	hypothetical protein	SNP	94	17	18	-	SNP	100	32	32	-	SNP	97	34	35	-
1706685	C	A	A	A	Rv1515c	hypothetical protein	SNP	100	18	18	Gly->Val	SNP	95	41	43	Gly->Val	SNP	100	40	40	Gly->Val
1709432	C	T	T	T	Rv1517	hypothetical protein	SNP	100	15	15	Leu->Phe	SNP	97	32	33	Leu->Phe	SNP	94	48	51	Leu->Phe
1711670	C	T	T	T	Rv1520	sugar transferase	SNP	100	13	13	Arg->Cys	SNP	100	14	14	Arg->Cys	SNP	90	18	20	Arg->Cys
1713192	A	g	G	G	Rv1521	acyl-CoA synthetase	SNP	100	5	5		SNP	100	18	18	-	SNP	100	21	21	-
1716472	A	g	G	G	Rv1522c	transmembrane transport protein MmpL12	SNP	100	4	4		SNP	100	19	19	Ser->Pro	SNP	100	24	24	Ser->Pro
1722200	C	g	g	G	Rv1527c	polyketide synthase pks5	SNP	100	7	7		SNP	100	6	6		SNP	100	14	14	-
1722228	A	c	c	C	Rv1527c	polyketide synthase pks5	SNP	100	6	6		SNP	100	4	4		SNP	92	12	13	Leu->Arg
1728603	C	T	T	T	-	-	SNP	100	25	25	-	SNP	98	47	48	-	SNP	100	53	53	-
1728837	A	G	G	G	-	-	SNP	100	17	17	-	SNP	98	50	51	-	SNP	100	46	46	-
1733134	C	T	T	T	Rv1532c	hypothetical protein	SNP	90	9	10	-	SNP	91	20	22	-	SNP	98	55	56	-
1739559	T	c	C	C	Rv1536	isoleucyl-tRNA synthetase	SNP	100	7	7		SNP	100	19	19	Ile->Thr	SNP	95	19	20	Ile->Thr
1741352	C	t	t	t	Rv1538c	L-aparaginase ansA	SNP	100	3	3		SNP	100	8	8		SNP	100	8	8
1752561	T	C	C	C	Rv1548c	PPE family protein	SNP	100	15	15	Asp->Gly	SNP	100	22	22	Asp->Gly	SNP	100	33	33	Asp->Gly
1753483	T	c	c	C	-	-	SNP	100	5	5		SNP	100	8	8		SNP	100	12	12	-
1756359	G	gap	GAP	GAP	Rv1551	glycerol-3-phosphate acyltransferase	Del	100	3	3		Del	90	9	10	-	Del	100	16	16	-
1759252	G	t	T	T	Rv1552	fumarate reductase flavoprotein subunit	SNP	88	7	8		SNP	97	29	30	-	SNP	100	28	28	-
1760292	A	G	G	G	Rv1554	fumarate reductase subunit C	SNP	100	16	16	Met->Val	SNP	100	29	29	Met->Val	SNP	97	34	35	Met->Val
1774659	C	T	T	T	-	-	SNP	100	16	16	-	SNP	100	26	26	-	SNP	100	32	32	-
1782618	A	g	g	G	-	-	SNP	100	3	3		SNP	100	9	9		SNP	100	11	11	-
1782710	A	g	G	G	-	-	SNP	100	9	9		SNP	100	22	22	-	SNP	100	16	16	-
1789564	C	t	T	T	Rv1588c	REP13E12 repeat-containing protein	SNP	100	8	8		SNP	97	28	29	-	SNP	97	28	29	-
1789565	C	a	A	A	Rv1588c	REP13E12 repeat-containing protein	SNP	100	8	8		SNP	97	28	29	Arg->Leu	SNP	97	29	30	Arg->Leu
1792777	T	c	C	C	Rv1592c	hypothetical protein	SNP	100	5	5		SNP	100	12	12	Ile->Val	SNP	100	19	19	Ile->Val
1792778	T	c	C	C	Rv1592c	hypothetical protein	SNP	100	6	6		SNP	100	13	13	-	SNP	100	20	20	-
1803265	G	A	A	A	Rv1602	imidazole glycerol phosphate synthase subunit HisH	SNP	100	16	16	Ser->Asn	SNP	100	26	26	Ser->Asn	SNP	100	33	33	Ser->Asn
1804409	C	a	A	A	Rv1604	inositol-monophosphatase	SNP	57	4	7		SNP	92	11	12	Pro->Gln	SNP	100	19	19	Pro->Gln
1811375	G	T	T	T	Rv1612	tryptophan synthase subunit beta	SNP	96	23	24	-	SNP	98	42	43	-	SNP	95	55	58	-
1811806	G	a	A	A	Rv1612	tryptophan synthase subunit beta	SNP	100	9	9		SNP	100	38	38	Arg->His	SNP	91	39	43	Arg->His
1817976	A	t	t	T	Rv1618	acyl-CoA thioesterase II TesB1	SNP	100	3	3		SNP	100	7	7		SNP	100	11	11	His->Leu
1823378	C	t	T	T	Rv1622c	integral membrane cytochrome D ubiquinol oxidase (subunit II) cydB (cytochrome bd-I oxidase subunit II)	SNP	100	8	8		SNP	100	21	21	-	SNP	100	30	30	-
1831220	A	c	C	C	Rv1629	DNA polymerase I	SNP	83	5	6		SNP	93	14	15	Thr->Pro	SNP	100	12	12	Thr->Pro
1831288	C	t	T	T	Rv1629	DNA polymerase I	SNP	100	5	5		SNP	92	12	13	-	SNP	100	12	12	-
1834177	A	C	C	C	Rv1630	30S ribosomal protein S1	SNP	100	15	15	-	SNP	100	25	25	-	SNP	100	46	46	-
1839759	G	c	C	C	Rv1634	drug efflux membrane protein	SNP	100	9	9		SNP	94	15	16	Gly->Arg	SNP	96	24	25	Gly->Arg
1847919	C	g	G	G	Rv1639c	hypothetical protein	SNP	67	2	3		SNP	94	16	17	-	SNP	94	15	16	-
1849051	C	t	t	T	Rv1640c	lysyl-tRNA synthetase	SNP	60	3	5		SNP	100	8	8		SNP	94	17	18	-
1849609	T	C	C	C	Rv1640c	lysyl-tRNA synthetase	SNP	100	17	17	-	SNP	100	14	14	-	SNP	89	16	18	-
1849934	A	g	G	G	Rv1640c	lysyl-tRNA synthetase	SNP	100	4	4		SNP	100	13	13	Ile->Thr	SNP	97	31	32	Ile->Thr
1854300	T	c	c	c	Rv1644	23S rRNA methyltransferase TsnR	SNP	100	3	3		SNP	100	7	7		SNP	100	7	7
1856777	G	C	C	C	Rv1647	hypothetical protein	SNP	100	12	12	Ala->Pro	SNP	100	11	11	Ala->Pro	SNP	100	24	24	Ala->Pro
1877744	A	c	c	C	Rv1661	polyketide synthase pks7	SNP	100	1	1		SNP	100	7	7		SNP	100	16	16	Glu->Ala
1885385	T	G	G	G	Rv1662	polyketide synthase pks8	SNP	100	14	14	Leu->Val	SNP	100	33	33	Leu->Val	SNP	100	40	40	Leu->Val
1885772	G	a	A	A	Rv1662	polyketide synthase pks8	SNP	100	8	8		SNP	100	28	28	Ala->Thr	SNP	100	32	32	Ala->Thr
1887060	C	G	G	G	Rv1663	polyketide synthase pks17	SNP	100	18	18	-	SNP	100	32	32	-	SNP	100	36	36	-
1888373	T	c	C	C	Rv1664	polyketide synthase pks9	SNP	100	8	8		SNP	95	19	20	-	SNP	94	31	33	-
1892017	T	C	C	C	Rv1665	chalcone synthase	SNP	100	10	10	-	SNP	100	25	25	-	SNP	98	46	47	-
1897608	C	T	T	T	Rv1672c	integral membrane transport protein	SNP	93	13	14	-	SNP	100	16	16	-	SNP	94	17	18	-
1901493	T	C	C	C	Rv1676	hypothetical protein	SNP	100	13	13	-	SNP	95	21	22	-	SNP	100	38	38	-
1902337	A	c	C	C	-	-	SNP	100	9	9		SNP	96	25	26	-	SNP	100	17	17	-
1906078	A	g	g	G	Rv1681	molybdopterin biosynthesis protein MoeX	SNP	100	6	6		SNP	100	6	6		SNP	100	13	13	Thr->Ala
1907296	G	C	C	C	Rv1682	coiled-coil structural protein	SNP	95	21	22	-	SNP	96	24	25	-	SNP	97	34	35	-
1917972	A	g	G	G	Rv1694	cytotoxin/hemolysin TlyA	SNP	100	5	5		SNP	90	18	20	-	SNP	92	22	24	-
1924008	G	A	A	A	Rv1699	CTP synthetase	SNP	100	27	27	-	SNP	98	39	40	-	SNP	98	47	48	-
1931179	C	A	A	A	Rv1704c	D-serine/alanine/glycine transporter protein CycA	SNP	100	17	17	Arg->Leu	SNP	96	27	28	Arg->Leu	SNP	96	27	28	Arg->Leu
1931718	G	c	C	C	Rv1705c	PPE family protein	SNP	100	9	9		SNP	100	16	16	Leu->Val	SNP	100	19	19	Leu->Val
1933988	G	A	A	A	-	-	SNP	100	41	41	-	SNP	96	49	51	-	SNP	94	65	69	-
1944107	A	g	g	G	Rv1716	hypothetical protein	SNP	100	4	4		SNP	100	5	5		SNP	100	12	12	Ser->Gly
1944402	T	c	C	C	Rv1716	hypothetical protein	SNP	100	4	4		SNP	95	18	19	Val->Ala	SNP	91	20	22	Val->Ala
1946896i1	T	A	A	A	-	-	Ins	100	16	16	-	Ins	100	12	12	-	Ins	100	13	13	-
1950767	T	C	C	C	Rv1724c	hypothetical protein	SNP	100	21	21	-	SNP	100	24	24	-	SNP	98	48	49	-
1967237	C	A	A	A	Rv1739c	sulphate-transport transmembrane protein ABC transporter	SNP	100	18	18	Arg->Leu	SNP	100	28	28	Arg->Leu	SNP	97	32	33	Arg->Leu
1967543	C	a	A	A	Rv1739c	sulphate-transport transmembrane protein ABC transporter	SNP	100	3	3		SNP	91	10	11	Gly->Val	SNP	92	11	12	Gly->Val
1978607	C	T	T	T	Rv1750c	acyl-CoA synthetase	SNP	100	11	11	Val->Ile	SNP	91	20	22	Val->Ile	SNP	92	33	36	Val->Ile
1980652	G	t	T	T	Rv1751	hypothetical protein	SNP	100	9	9		SNP	100	15	15	-	SNP	92	22	24	-
1983195	A	G	G	G	Rv1753c	PPE family protein	SNP	100	10	10	-	SNP	100	41	41	-	SNP	100	52	52	-
1983198	C	G	G	G	Rv1753c	PPE family protein	SNP	100	12	12	-	SNP	95	39	41	-	SNP	96	50	52	-
1983291	C	t	T	T	Rv1753c	PPE family protein	SNP	100	9	9		SNP	100	33	33	-	SNP	98	41	42	-
1998063	T	A	A	A	Rv1765c	hypothetical protein	SNP	100	14	14	Glu->Asp	SNP	100	11	11	Glu->Asp	SNP	94	31	33	Glu->Asp
1998122	G	a	A	A	Rv1765c	hypothetical protein	SNP	100	4	4		SNP	100	10	10	-	SNP	95	20	21	-
1998141	G	c	c	C	Rv1765c	hypothetical protein	SNP	100	4	4		SNP	100	6	6		SNP	100	18	18	-
2003827	A	c	C	C	Rv1769	hypothetical protein	SNP	100	7	7		SNP	100	31	31	Asp->Ala	SNP	100	32	32	Asp->Ala
2009848	C	G	G	G	Rv1775	hypothetical protein	SNP	100	14	14	Ser->Cys	SNP	100	23	23	Ser->Cys	SNP	95	38	40	Ser->Cys
2010614	G	A	A	A	-	-	SNP	94	29	31	-	SNP	100	37	37	-	SNP	100	45	45	-
2022868	T	c	c	C	Rv1784	hypothetical protein	SNP	100	2	2		SNP	100	9	9		SNP	95	21	22	-
2023628	C	g	G	G	Rv1785c	cytochrome P450 143	SNP	86	6	7		SNP	100	17	17	Gly->Ala	SNP	97	30	31	Gly->Ala
2044456	T	g	G	G	Rv1802	PPE family protein	SNP	100	2	2		SNP	100	12	12	Leu->Arg	SNP	100	16	16	Leu->Arg
2045310	A	g	G	G	Rv1803c	PE-PGRS family protein	SNP	100	4	4		SNP	100	11	11	-	SNP	100	13	13	-
2049065	T	C	C	C	-	-	SNP	100	11	11	-	SNP	100	13	13	-	SNP	95	20	21	-
2049097	G	C	C	C	-	-	SNP	100	15	15	-	SNP	100	27	27	-	SNP	95	38	40	-
2050822	G	c	C	C	Rv1808	PPE family protein	SNP	100	6	6		SNP	100	11	11	Gly->Ala	SNP	100	24	24	Gly->Ala
2052035	G	T	T	T	Rv1809	PPE family protein	SNP	96	23	24	Val->Leu	SNP	100	42	42	Val->Leu	SNP	100	49	49	Val->Leu
2055271	A	g	G	G	Rv1812c	dehydrogenase	SNP	71	10	14		SNP	93	27	29	Leu->Pro	SNP	94	15	16	Leu->Pro
2067684	G	A	A	A	Rv1821	preprotein translocase subunit SecA	SNP	100	22	22	Val->Met	SNP	100	17	17	Val->Met	SNP	100	20	20	Val->Met
2069771	C	a	A	A	Rv1823	hypothetical protein	SNP	100	5	5		SNP	100	15	15	Gln->Lys	SNP	100	16	16	Gln->Lys
2072313	C	A	A	A	Rv1826	glycine cleavage system protein H	SNP	100	16	16	Thr->Lys	SNP	100	31	31	Thr->Lys	SNP	98	39	40	Thr->Lys
2074754	C	t	T	T	-	-	SNP	100	6	6		SNP	100	32	32	-	SNP	98	41	42	-
2078246	C	G	G	G	Rv1832	glycine dehydrogenase	SNP	100	17	17	-	SNP	97	34	35	-	SNP	100	47	47	-
2082053	A	G	G	G	Rv1835c	hypothetical protein	SNP	100	10	10	Cys->Arg	SNP	97	31	32	Cys->Arg	SNP	100	33	33	Cys->Arg
2086672	C	t	T	T	Rv1837c	malate synthase G	SNP	100	7	7		SNP	100	22	22	Gly->Ser	SNP	100	28	28	Gly->Ser
2096186	A	g	G	g	Rv1846c	transcriptional regulatory protein	SNP	100	8	8		SNP	100	13	13	-	SNP	100	8	8
2108141	T	c	C	C	Rv1860	hypothetical protein	SNP	100	8	8		SNP	100	15	15	Phe->Leu	SNP	95	21	22	Phe->Leu
2108890	A	C	C	C	-	-	SNP	100	15	15	-	SNP	100	18	18	-	SNP	100	23	23	-
2112832	A	C	C	C	Rv1865c	short chain dehydrogenase	SNP	100	12	12	-	SNP	90	18	20	-	SNP	100	20	20	-
2121672	G	A	A	A	Rv1871c	hypothetical protein	SNP	100	11	11	-	SNP	100	17	17	-	SNP	100	25	25	-
2122395	C	T	T	T	Rv1872c	L-lactate dehydrogenase (cytochrome) LldD2	SNP	90	9	10	Val->Met	SNP	92	24	26	Val->Met	SNP	93	42	45	Val->Met
2122976	C	g	G	G	Rv1872c	L-lactate dehydrogenase (cytochrome) LldD2	SNP	100	5	5		SNP	95	18	19	Gly->Ala	SNP	100	22	22	Gly->Ala
2123169	T	G	G	G	-	-	SNP	100	13	13	-	SNP	100	47	47	-	SNP	100	35	35	-
2128870	A	g	G	G	Rv1878	glutamine synthetase	SNP	100	3	3		SNP	100	13	13	-	SNP	100	16	16	-
2134298	T	c	C	C	Rv1885c	chorismate mutase	SNP	100	7	7		SNP	100	17	17	Tyr->Cys	SNP	100	33	33	Tyr->Cys
2135154	G	T	T	T	Rv1886c	secreted antigen 85-B fbpB (85B) (antigen 85 complex B) (Mycolyl transferase 85B) (fibronectin-binding protein B) (extracellular alpha-antigen)	SNP	100	18	18	-	SNP	98	42	43	-	SNP	98	56	57	-
2135870	T	C	C	C	-	-	SNP	100	23	23	-	SNP	100	43	43	-	SNP	100	51	51	-
2138436	A	g	G	G	-	-	SNP	100	6	6		SNP	100	11	11	-	SNP	94	16	17	-
2138453	C	t	T	T	Rv1888A	hypothetical protein	SNP	100	8	8		SNP	100	19	19	-	SNP	92	24	26	-
2142266	C	A	A	A	-	-	SNP	100	14	14	-	SNP	97	30	31	-	SNP	100	28	28	-
2143328	G	C	C	C	Rv1895	dehydrogenase	SNP	93	14	15	Val->Leu	SNP	100	20	20	Val->Leu	SNP	100	22	22	Val->Leu
2147022	A	c	c	C	Rv1900c	lignin peroxidase LIPJ	SNP	100	8	8		SNP	100	9	9		SNP	100	18	18	Ile->Met
2151222	T	G	G	G	Rv1904	hypothetical protein	SNP	100	15	15	Leu->Trp	SNP	89	17	19	Leu->Trp	SNP	97	33	34	Leu->Trp
2154724	C	A	A	A	Rv1908c	catalase-peroxidase-peroxynitritase T KATG	SNP	100	10	10	Arg->Leu	SNP	95	21	22	Arg->Leu	SNP	87	20	23	Arg->Leu
2155168	C	G	G	G	Rv1908c	catalase-peroxidase-peroxynitritase T KATG	SNP	100	15	15	Ser->Thr	SNP	100	20	20	Ser->Thr	SNP	100	39	39	Ser->Thr
2158109	T	C	C	C	Rv1912c	oxidoreductase FADB5	SNP	100	16	16	Asp->Gly	SNP	100	20	20	Asp->Gly	SNP	96	22	23	Asp->Gly
2163790	A	C	C	C	Rv1917c	PPE family protein	SNP	98	134	137	-	SNP	99	191	192	-	SNP	99	229	232	-
2165286	A	C	C	C	Rv1917c	PPE family protein	SNP	94	16	17	Ser->Ala	SNP	100	29	29	Ser->Ala	SNP	100	36	36	Ser->Ala
2167926	A	G	G	G	Rv1918c	PPE family protein	SNP	100	13	13	Leu->Ser	SNP	100	27	27	Leu->Ser	SNP	100	33	33	Leu->Ser
2172380	A	c	c	C	Rv1920	hypothetical protein	SNP	100	5	5		SNP	100	9	9		SNP	100	16	16	Glu->Ala
2173860	A	C	C	C	-	-	SNP	100	26	26	-	SNP	100	47	47	-	SNP	100	58	58	-
2177366	C	T	T	T	Rv1925	acyl-CoA synthetase	SNP	94	16	17	Arg->Cys	SNP	97	35	36	Arg->Cys	SNP	96	54	56	Arg->Cys
2179825	G	c	c	C	Rv1927	hypothetical protein	SNP	100	7	7		SNP	88	7	8		SNP	95	18	19	Glu->Asp
2185674	A	g	G	G	Rv1934c	acyl-CoA dehydrogenase FADE17	SNP	75	3	4		SNP	100	12	12	Ile->Thr	SNP	100	16	16	Ile->Thr
2187587	G	C	C	C	Rv1936	monooxygenase	SNP	100	17	17	Gln->His	SNP	100	21	21	Gln->His	SNP	100	36	36	Gln->His
2188045	A	g	G	G	Rv1936	monooxygenase	SNP	100	9	9		SNP	94	16	17	Glu->Gly	SNP	97	31	32	Glu->Gly
2191498	G	T	T	T	Rv1938	epoxide hydrolase EphB	SNP	92	11	12	Gly->Trp	SNP	100	14	14	Gly->Trp	SNP	93	27	29	Gly->Trp
2199052	C	G	G	G	Rv1948c	hypothetical protein	SNP	92	22	24	Gly->Arg	SNP	95	53	56	Gly->Arg	SNP	100	70	70	Gly->Arg
2202500	C	T	T	T	Rv1956	transcriptional regulatory protein	SNP	100	15	15	-	SNP	95	18	19	-	SNP	100	30	30	-
2207592i1	T	C	C	C	-	-	Ins	100	10	10	-	Ins	100	10	10	-	Ins	100	30	30	-
2211826	A	G	G	G	Rv1968	MCE-family protein MCE3C	SNP	90	9	10	-	SNP	100	18	18	-	SNP	96	22	23	-
2216443	C	a	A	A	Rv1971	MCE-family protein MCE3F	SNP	78	7	9		SNP	96	26	27	Ala->Glu	SNP	90	18	20	Ala->Glu
2216963	C	G	G	G	Rv1972	mce associated membrane protein	SNP	100	10	10	His->Gln	SNP	100	16	16	His->Gln	SNP	100	30	30	His->Gln
2220512	T	g	G	G	Rv1977	hypothetical protein	SNP	100	8	8		SNP	100	13	13	-	SNP	100	29	29	-
2221584	G	C	C	C	Rv1978	hypothetical protein	SNP	100	14	14	Ser->Thr	SNP	96	25	26	Ser->Thr	SNP	95	39	41	Ser->Thr
2223293	T	C	C	C	-	-	SNP	100	11	11	-	SNP	100	16	16	-	SNP	100	28	28	-
2225365	T	C	C	C	-	-	SNP	100	36	36	-	SNP	93	42	45	-	SNP	93	68	73	-
2228967	A	G	G	G	-	-	SNP	100	14	14	-	SNP	95	20	21	-	SNP	100	21	21	-
2230045	G	a	A	A	Rv1986	integral membrane protein	SNP	100	9	9		SNP	95	19	20	Cys->Tyr	SNP	88	30	34	Cys->Tyr
2235087	G	a	A	A	Rv1992c	metal cation transporter P-type ATPase G CtpG	SNP	100	6	6		SNP	94	16	17	-	SNP	100	30	30	-
2245864	C	A	A	A	Rv2000	hypothetical protein	SNP	100	10	10	Pro->Gln	SNP	100	13	13	Pro->Gln	SNP	100	15	15	Pro->Gln
2247677	A	C	C	C	Rv2002	20-beta-hydroxysteroid dehydrogenase	SNP	100	17	17	-	SNP	100	26	26	-	SNP	98	54	55	-
2251605	G	A	A	A	Rv2005c	hypothetical protein	SNP	100	12	12	-	SNP	97	36	37	-	SNP	100	38	38	-
2260100	C	T	T	T	-	-	SNP	100	14	14	-	SNP	95	21	22	-	SNP	100	33	33	-
2262620	T	A	A	A	Rv2015c	hypothetical protein	SNP	100	14	14	Glu->Asp	SNP	100	11	11	Glu->Asp	SNP	94	31	33	Glu->Asp
2262679	G	a	A	A	Rv2015c	hypothetical protein	SNP	100	4	4		SNP	100	10	10	-	SNP	95	20	21	-
2262698	G	c	c	C	Rv2015c	hypothetical protein	SNP	100	4	4		SNP	100	6	6		SNP	100	18	18	-
2264782	C	A	A	A	Rv2017	transcriptional regulatory protein	SNP	100	11	11	Ala->Glu	SNP	100	31	31	Ala->Glu	SNP	100	31	31	Ala->Glu
2265059	T	G	G	G	-	-	SNP	100	17	17	-	SNP	96	27	28	-	SNP	100	37	37	-
2267015	T	c	C	C	Rv2021c	transcriptional regulatory protein	SNP	100	6	6		SNP	100	25	25	-	SNP	100	25	25	-
2268433	C	A	A	A	-	-	SNP	100	46	46	-	SNP	100	59	59	-	SNP	99	83	84	-
2268627	G	C	C	C	-	-	SNP	98	54	55	-	SNP	96	77	80	-	SNP	98	91	93	-
2268726i1	C	g	g	g	-	-	SNP	100	3	3		SNP	100	8	8		SNP	100	4	4
2269545	G	A	A	A	Rv2024c	hypothetical protein	SNP	100	12	12	-	SNP	100	16	16	-	SNP	96	25	26	-
2269780	T	c	c	C	Rv2024c	hypothetical protein	SNP	100	5	5		SNP	100	7	7		SNP	100	15	15	Asp->Gly
2270102	A	g	g	g	Rv2024c	hypothetical protein	SNP	100	4	4		SNP	100	8	8		SNP	100	8	8
2273734	C	gap	GAP	GAP	Rv2027c	histidine kinase response regulator	Del	100	3	3		Del	100	10	10	-	Del	100	19	19	-
2283191	G	c	C	C	Rv2037c	transmembrane protein	SNP	100	3	3		SNP	100	12	12	-	SNP	94	15	16	-
2285251	C	A	A	A	Rv2039c	sugar-transport integral membrane protein ABC transporter	SNP	100	30	30	Val->Phe	SNP	96	54	56	Val->Phe	SNP	97	59	61	Val->Phe
2287121	A	G	G	G	Rv2041c	sugar-binding lipoprotein	SNP	100	15	15	-	SNP	100	21	21	-	SNP	100	35	35	-
2296042	G	C	C	C	Rv2048c	polyketide synthase pks12	SNP	91	10	11	Pro->Ala	SNP	86	25	29	Pro->Ala	SNP	94	30	32	Pro->Ala
2298194	G	t	T	T	Rv2048c	polyketide synthase pks12	SNP	100	4	4		SNP	100	12	12	-	SNP	95	19	20	-
2302033	G	a	A	A	Rv2048c	polyketide synthase pks12	SNP	100	6	6		SNP	89	17	19	Arg->Cys	SNP	97	30	31	Arg->Cys
2311099	C	g	G	G	Rv2052c	hypothetical protein	SNP	100	3	3		SNP	100	10	10	-	SNP	100	14	14	-
2314689	C	a	A	A	Rv2057c	50S ribosomal protein L33	SNP	100	7	7		SNP	100	22	22	Arg->Leu	SNP	97	29	30	Arg->Leu
2315386	C	a	A	A	Rv2059	hypothetical protein	SNP	100	5	5		SNP	79	15	19	His->Gln	SNP	96	22	23	His->Gln
2316123	C	a	a	A	Rv2059	hypothetical protein	SNP	100	4	4		SNP	88	7	8		SNP	94	15	16	Thr->Lys
2318725	C	t	T	T	Rv2062c	cobaltochelatase	SNP	100	6	6		SNP	100	20	20	Glu->Lys	SNP	100	22	22	Glu->Lys
2321975	T	c	c	C	Rv2064	cobalamin biosynthesis protein CobG	SNP	100	4	4		SNP	100	8	8		SNP	100	10	10	-
2329533	A	g	G	G	Rv2072c	precorrin-6y methyltransferase CobL	SNP	100	5	5		SNP	100	17	17	Leu->Pro	SNP	100	25	25	Leu->Pro
2334007	A	g	G	G	Rv2077c	transmembrane protein	SNP	100	5	5		SNP	96	23	24	-	SNP	97	34	35	-
2335075	A	G	G	G	Rv2078	hypothetical protein	SNP	100	15	15	Glu->Gly	SNP	97	32	33	Glu->Gly	SNP	97	36	37	Glu->Gly
2337179	C	T	T	T	Rv2079	hypothetical protein	SNP	100	12	12	Gln->_	SNP	100	22	22	Gln->_	SNP	100	27	27	Gln->_
2338810	T	c	C	C	Rv2082	hypothetical protein	SNP	100	9	9		SNP	100	15	15	-	SNP	100	34	34	-
2338811	A	g	G	G	Rv2082	hypothetical protein	SNP	100	9	9		SNP	93	14	15	Lys->Glu	SNP	100	34	34	Lys->Glu
2339255	A	g	G	G	Rv2082	hypothetical protein	SNP	100	6	6		SNP	95	18	19	Thr->Ala	SNP	100	18	18	Thr->Ala
2339835	C	t	t	T	Rv2082	hypothetical protein	SNP	100	3	3		SNP	100	6	6		SNP	100	10	10	Pro->Leu
2340621	C	g	G	G	Rv2082	hypothetical protein	SNP	100	9	9		SNP	100	11	11	Pro->Arg	SNP	100	11	11	Pro->Arg
2341636	C	g	g	G	Rv2083	hypothetical protein	SNP	100	7	7		SNP	100	8	8		SNP	90	9	10	Leu->Val
2344246	G	C	C	C	-	-	SNP	100	14	14	-	SNP	100	29	29	-	SNP	95	36	38	-
2344499	T	G	G	G	Rv2088	transmembrane serine/threonine-protein kinase J	SNP	100	13	13	Leu->Arg	SNP	100	24	24	Leu->Arg	SNP	100	37	37	Leu->Arg
2345037	C	a	a	A	Rv2088	transmembrane serine/threonine-protein kinase J	SNP	100	9	9		SNP	86	6	7		SNP	100	17	17	-
2346318	G	A	A	A	Rv2089c	dipeptidase PepE	SNP	94	29	31	Pro->Leu	SNP	98	44	45	Pro->Leu	SNP	96	53	55	Pro->Leu
2348446	C	g	g	G	Rv2090	5'-3' exonuclease	SNP	100	4	4		SNP	100	4	4		SNP	100	11	11	Phe->Leu
2351507	G	C	C	C	Rv2092c	ATP-dependent DNA helicase HelY	SNP	100	10	10	Thr->Ser	SNP	100	16	16	Thr->Ser	SNP	100	13	13	Thr->Ser
2354791	A	G	G	G	Rv2096c	hypothetical protein	SNP	100	14	14	Ser->Pro	SNP	100	21	21	Ser->Pro	SNP	100	25	25	Ser->Pro
2361604	C	g	G	G	Rv2101	helicase HelZ	SNP	100	5	5		SNP	100	10	10	-	SNP	100	15	15	-
2364475	T	c	C	C	Rv2103c	hypothetical protein	SNP	100	7	7		SNP	100	18	18	Thr->Ala	SNP	94	29	31	Thr->Ala
2368565	A	GAP	GAP	GAP	-	-	Del	100	27	27	-	Del	93	28	30	-	Del	97	58	60	-
2369186	G	c	C	C	Rv2109c	proteasome (alpha subunit) PrcA	SNP	100	6	6		SNP	100	19	19	Arg->Gly	SNP	100	23	23	Arg->Gly
2369326	C	G	G	G	Rv2109c	proteasome (alpha subunit) PrcA	SNP	100	14	14	Arg->Pro	SNP	93	38	41	Arg->Pro	SNP	98	41	42	Arg->Pro
2398761	C	t	T	T	Rv2139	dihydroorotate dehydrogenase 2	SNP	100	6	6		SNP	100	15	15	-	SNP	95	20	21	-
2406843	C	GAP	GAP	GAP	Rv2148c	hypothetical protein	Del	100	10	10	-	Del	92	12	13	-	Del	93	25	27	-
2411496	G	A	A	A	Rv2152c	UDP-N-acetylmuramate--L-alanine ligase	SNP	100	14	14	-	SNP	100	27	27	-	SNP	94	31	33	-
2421816	A	g	G	G	Rv2160c	hypothetical protein	SNP	100	8	8		SNP	100	22	22	Val->Ala	SNP	100	19	19	Val->Ala
2424925	A	G	G	G	-	-	SNP	96	23	24	-	SNP	100	26	26	-	SNP	97	33	34	-
2425471	T	c	C	C	Rv2163c	penicillin-binding membrane protein pbpB	SNP	100	3	3		SNP	100	19	19	-	SNP	88	21	24	-
2440926	G	T	T	T	Rv2178c	3-deoxy-D-arabino-heptulosonate 7-phosphate synthase AroG	SNP	100	15	15	Asp->Glu	SNP	100	26	26	Asp->Glu	SNP	100	41	41	Asp->Glu
2448458	C	T	T	T	Rv2187	long-chain-fatty-acid-CoA ligase fadD15 (fatty-acid-CoA synthetase) (fatty-acid-CoA synthase)	SNP	100	18	18	Thr->Ile	SNP	100	15	15	Thr->Ile	SNP	96	26	27	Thr->Ile
2462871	G	a	A	A	Rv2198c	membrane protein	SNP	75	6	8		SNP	90	9	10	-	SNP	94	17	18	-
2470591	A	C	C	C	-	-	SNP	93	13	14	-	SNP	100	25	25	-	SNP	94	32	34	-
2491597	G	T	T	T	Rv2221c	glutamate-ammonia-ligase adenylyltransferase GLNE (glutamine-synthetase adenylyltransferase)	SNP	100	11	11	-	SNP	93	14	15	-	SNP	96	24	25	-
2499726	G	A	A	A	Rv2226	hypothetical protein	SNP	94	15	16	Asp->Asn	SNP	100	33	33	Asp->Asn	SNP	97	34	35	Asp->Asn
2505085	G	a	A	A	Rv2231c	hypothetical protein	SNP	89	8	9		SNP	100	19	19	-	SNP	91	20	22	-
2510350	C	G	G	G	-	-	SNP	100	17	17	-	SNP	100	20	20	-	SNP	87	20	23	-
2513645	G	A	A	A	Rv2241	pyruvate dehydrogenase subunit E1	SNP	100	12	12	-	SNP	100	16	16	-	SNP	100	22	22	-
2516567	G	C	C	C	-	-	SNP	100	22	22	-	SNP	100	41	41	-	SNP	100	50	50	-
2521342	T	c	C	C	Rv2247	acetyl/propionyl-CoA carboxylase beta subunit AccD6	SNP	100	8	8		SNP	100	12	12	-	SNP	97	31	32	-
2521428	A	g	G	G	Rv2247	acetyl/propionyl-CoA carboxylase beta subunit AccD6	SNP	88	7	8		SNP	100	12	12	Asp->Gly	SNP	97	32	33	Asp->Gly
2526974	T	C	C	C	Rv2251	flavoprotein	SNP	100	10	10	-	SNP	100	27	27	-	SNP	100	24	24	-
2529680	A	G	G	G	Rv2256c	hypothetical protein	SNP	100	11	11	-	SNP	100	14	14	-	SNP	100	19	19	-
2531742	A	g	g	G	Rv2258c	transcriptional regulator	SNP	100	4	4		SNP	75	6	8		SNP	90	18	20	-
2534562	G	gap	gap	GAP	Rv2262c	hypothetical protein	Del	100	1	1		Del	100	8	8		Del	100	12	12	-
2534564	A	gap	gap	GAP	Rv2262c	hypothetical protein	Del	100	1	1		Del	100	8	8		Del	100	12	12	-
2536599	C	T	T	T	Rv2264c	hypothetical protein	SNP	100	11	11	-	SNP	96	24	25	-	SNP	96	27	28	-
2536629i1	G	a	A	A	-	-	SNP	100	3	3		Ins	100	16	16	-	Ins	100	13	13	-
2543395	T	C	C	C	Rv2268c	cytochrome P450 128	SNP	100	25	25	-	SNP	100	44	44	-	SNP	100	54	54	-
2546684	C	A	A	A	Rv2274c	hypothetical protein	SNP	100	20	20	Gly->Val	SNP	100	39	39	Gly->Val	SNP	100	35	35	Gly->Val
2548700	C	T	T	T	Rv2276	cytochrome P450 121 CYP121	SNP	100	12	12	His->Tyr	SNP	93	27	29	His->Tyr	SNP	100	31	31	His->Tyr
2551576	C	G	G	G	Rv2280	dehydrogenase	SNP	100	21	21	Ala->Gly	SNP	96	24	25	Ala->Gly	SNP	95	35	37	Ala->Gly
2551577	T	C	C	C	Rv2280	dehydrogenase	SNP	100	22	22	-	SNP	91	21	23	-	SNP	94	34	36	-
2562644	G	t	T	T	Rv2290	lipoprotein lppO	SNP	100	1	1		SNP	93	14	15	Ala->Ser	SNP	90	26	29	Ala->Ser
2566768	A	c	C	C	-	-	SNP	100	9	9		SNP	85	23	27	-	SNP	100	39	39	-
2573756	C	A	A	A	-	-	SNP	100	20	20	-	SNP	94	31	33	-	SNP	98	53	54	-
2581052	G	A	A	A	Rv2308	hypothetical protein	SNP	100	12	12	Asp->Asn	SNP	96	25	26	Asp->Asn	SNP	93	26	28	Asp->Asn
2586127	A	g	g	G	Rv2314c	hypothetical protein	SNP	86	6	7		SNP	100	8	8		SNP	100	17	17	-
2589036	G	c	C	C	Rv2316	sugar-transport integral membrane protein ABC transporter UspA	SNP	100	5	5		SNP	100	16	16	Asp->His	SNP	100	12	12	Asp->His
2589216	G	c	C	C	Rv2316	sugar-transport integral membrane protein ABC transporter UspA	SNP	100	5	5		SNP	80	8	10	Val->Leu	SNP	93	13	14	Val->Leu
2601576	T	g	G	G	Rv2328	PE family protein	SNP	100	6	6		SNP	100	11	11	Ser->Arg	SNP	100	30	30	Ser->Arg
2601760	G	A	A	A	Rv2328	PE family protein	SNP	100	11	11	Ala->Thr	SNP	96	24	25	Ala->Thr	SNP	100	25	25	Ala->Thr
2602218	C	T	T	T	Rv2329c	nitrite extrusion protein 1 NarK1	SNP	100	20	20	Arg->His	SNP	93	28	30	Arg->His	SNP	94	34	36	Arg->His
2608117	C	A	A	A	Rv2333c	integral membrane transport protein	SNP	100	11	11	Asp->Tyr	SNP	100	18	18	Asp->Tyr	SNP	100	17	17	Asp->Tyr
2612256	G	t	T	T	Rv2337c	hypothetical protein	SNP	100	5	5		SNP	94	15	16	-	SNP	95	18	19	-
2612632	C	A	A	A	Rv2337c	hypothetical protein	SNP	100	11	11	Gly->Val	SNP	100	20	20	Gly->Val	SNP	100	27	27	Gly->Val
2614910	C	GAP	GAP	GAP	Rv2339	transmembrane transport protein MmpL9	Del	100	22	22	-	Del	100	38	38	-	Del	96	47	49	-
2619271	T	c	C	C	-	-	SNP	100	8	8		SNP	100	38	38	-	SNP	100	29	29	-
2626011	G	A	A	A	Rv2346c	putative ESAT-6 like protein ESXO (ESAT-6 like protein 6)	SNP	97	35	36	-	SNP	96	67	70	-	SNP	97	120	124	-
2626513	T	A	A	A	Rv2347c	putative ESAT-6 like protein ESXP (ESAT-6 like protein 7)	SNP	98	50	51	Thr->Ser	SNP	98	93	95	Thr->Ser	SNP	98	105	107	Thr->Ser
2626514	T	G	G	G	Rv2347c	putative ESAT-6 like protein ESXP (ESAT-6 like protein 7)	SNP	98	51	52	-	SNP	98	91	93	-	SNP	97	102	105	-
2627618	C	A	A	A	Rv2349c	phospholipase C 3 PLCC	SNP	95	20	21	Gly->Cys	SNP	97	30	31	Gly->Cys	SNP	95	41	43	Gly->Cys
2627946	A	G	G	G	Rv2349c	phospholipase C 3 PLCC	SNP	100	26	26	-	SNP	100	39	39	-	SNP	97	33	34	-
2630740	T	c	C	C	Rv2351c	membrane-associated phospholipase C	SNP	100	8	8		SNP	100	23	23	Thr->Ala	SNP	96	23	24	Thr->Ala
2631371	C	T	T	T	Rv2351c	membrane-associated phospholipase C	SNP	100	33	33	-	SNP	100	37	37	-	SNP	100	58	58	-
2634282	T	G	G	G	-	-	SNP	100	13	13	-	SNP	96	26	27	-	SNP	94	29	31	-
2637162	C	T	T	T	-	-	SNP	96	22	23	-	SNP	100	32	32	-	SNP	100	49	49	-
2637541	C	T	T	T	-	-	SNP	100	16	16	-	SNP	100	35	35	-	SNP	94	46	49	-
2642950	C	T	T	T	Rv2361c	long (C50) chain Z-isoprenyl diphosphate synthase (Z-decaprenyl diphosphate synthase)	SNP	100	11	11	-	SNP	100	27	27	-	SNP	100	29	29	-
2647905	G	A	A	A	Rv2366c	transmembrane protein	SNP	100	13	13	Arg->Cys	SNP	100	16	16	Arg->Cys	SNP	85	23	27	Arg->Cys
2656225	A	g	G	G	Rv2377c	putative protein MbtH	SNP	100	7	7		SNP	100	19	19	Val->Ala	SNP	100	27	27	Val->Ala
2660319	C	G	G	G	Rv2379c	peptide synthetase MBTF (peptide synthase)	SNP	100	10	10	Glu->Asp	SNP	100	13	13	Glu->Asp	SNP	100	13	13	Glu->Asp
2668467	G	a	A	A	Rv2381c	polyketide synthetase MBTD (polyketide synthase)	SNP	100	4	4		SNP	100	13	13	-	SNP	97	30	31	-
2680658	T	G	G	G	-	-	SNP	100	12	12	-	SNP	100	24	24	-	SNP	97	37	38	-
2692100	C	T	T	T	-	-	SNP	93	14	15	-	SNP	95	20	21	-	SNP	100	31	31	-
2695378	C	G	G	G	Rv2398c	sulfate-transport integral membrane protein ABC transporter CysW	SNP	100	26	26	Gly->Ala	SNP	100	44	44	Gly->Ala	SNP	100	48	48	Gly->Ala
2697489	C	T	T	T	Rv2400c	sulfate-binding lipoprotein	SNP	100	24	24	Ala->Thr	SNP	95	36	38	Ala->Thr	SNP	91	48	53	Ala->Thr
2706663	G	T	T	T	Rv2409c	hypothetical protein	SNP	100	14	14	Thr->Asn	SNP	97	31	32	Thr->Asn	SNP	86	25	29	Thr->Asn
2713795	C	t	t	T	-	-	SNP	100	5	5		SNP	40	2	5		SNP	100	11	11	-
2720952	T	C	C	C	Rv2424c	transposase	SNP	100	20	20	Thr->Ala	SNP	96	24	25	Thr->Ala	SNP	98	52	53	Thr->Ala
2720954	G	A	A	A	Rv2424c	transposase	SNP	100	20	20	Thr->Ile	SNP	96	25	26	Thr->Ile	SNP	92	49	53	Thr->Ile
2721562	C	G	G	G	Rv2424c	transposase	SNP	100	24	24	-	SNP	100	31	31	-	SNP	94	45	48	-
2723506	T	C	C	C	Rv2426c	hypothetical protein	SNP	100	17	17	-	SNP	100	32	32	-	SNP	100	51	51	-
2729058	A	c	c	C	Rv2433c	hypothetical protein	SNP	100	8	8		SNP	88	7	8		SNP	100	10	10	Leu->Arg
2734482	A	GAP	GAP	GAP	Rv2437	hypothetical protein	Del	91	10	11	-	Del	100	17	17	-	Del	100	24	24	-
2738274	A	c	c	C	Rv2440c	GTPase ObgE	SNP	100	7	7		SNP	100	9	9		SNP	100	15	15	Ser->Arg
2740693	T	c	C	C	-	-	SNP	100	9	9		SNP	100	21	21	-	SNP	100	11	11	-
2741209	G	A	A	A	Rv2443	C4-dicarboxylate-transport transmembrane protein DctA	SNP	100	21	21	-	SNP	97	36	37	-	SNP	98	44	45	-
2752698	C	A	A	A	-	-	SNP	100	20	20	-	SNP	100	41	41	-	SNP	96	46	48	-
2774555	T	c	c	C	Rv2471	alpha-glucosidase AglA	SNP	100	7	7		SNP	100	7	7		SNP	100	20	20	Val->Ala
2775361	C	t	T	T	Rv2472	hypothetical protein	SNP	100	9	9		SNP	100	17	17	-	SNP	100	36	36	-
2779136	T	C	C	C	Rv2476c	NAD-dependent glutamate dehydrogenase	SNP	100	13	13	Ser->Gly	SNP	100	14	14	Ser->Gly	SNP	97	30	31	Ser->Gly
2784498	C	G	G	G	Rv2478c	hypothetical protein	SNP	100	10	10	Trp->Cys	SNP	100	16	16	Trp->Cys	SNP	92	23	25	Trp->Cys
2786952	A	G	G	G	Rv2482c	glycerol-3-phosphate acyltransferase	SNP	94	16	17	Cys->Arg	SNP	100	27	27	Cys->Arg	SNP	98	40	41	Cys->Arg
2789798	G	T	T	T	Rv2483c	bifunctionnal putative L-3-phosphoserine phosphatase/1-acyl-SN-glycerol-3-phosphate acyltransferase	SNP	100	19	19	-	SNP	94	29	31	-	SNP	100	48	48	-
2791098	C	t	T	T	Rv2484c	hypothetical protein	SNP	100	4	4		SNP	76	13	17	Gly->Asp	SNP	94	16	17	Gly->Asp
2793810	C	a	A	A	Rv2485c	carboxylesterase LipQ	SNP	100	7	7		SNP	94	16	17	Arg->Leu	SNP	96	24	25	Arg->Leu
2794071	G	A	A	A	-	-	SNP	92	12	13	-	SNP	100	20	20	-	SNP	92	22	24	-
2800087	G	a	A	A	Rv2488c	LuxR family transcriptional regulator	SNP	100	2	2		SNP	100	11	11	Thr->Ile	SNP	94	17	18	Thr->Ile
2802041	C	t	t	T	Rv2490c	PE-PGRS family protein	SNP	100	3	3		SNP	100	4	4		SNP	100	12	12	Gly->Asp
2807486	C	A	A	A	Rv2492	hypothetical protein	SNP	98	42	43	Ala->Asp	SNP	100	70	70	Ala->Asp	SNP	100	82	82	Ala->Asp
2808452	T	c	C	C	Rv2494	hypothetical protein	SNP	80	4	5		SNP	100	15	15	Val->Ala	SNP	91	20	22	Val->Ala
2817502	A	c	C	C	Rv2502c	acetyl-/propionyl-CoA carboxylase subunit beta	SNP	89	8	9		SNP	100	31	31	Phe->Val	SNP	100	20	20	Phe->Val
2818837	A	G	G	G	Rv2503c	succinyl-CoA:3-ketoacid-coenzyme A transferase subunit beta ScoB	SNP	100	12	12	-	SNP	96	25	26	-	SNP	100	26	26	-
2819102	T	c	c	C	Rv2503c	succinyl-CoA:3-ketoacid-coenzyme A transferase subunit beta ScoB	SNP	100	9	9		SNP	100	8	8		SNP	100	15	15	Asp->Gly
2825466	G	A	A	A	Rv2509	short-chain type dehydrogenase/reductase	SNP	100	11	11	-	SNP	100	23	23	-	SNP	95	21	22	-
2825581	T	G	G	G	Rv2510c	hypothetical protein	SNP	90	9	10	-	SNP	100	19	19	-	SNP	95	19	20	-
2827984	G	t	T	T	-	-	SNP	100	9	9		SNP	91	10	11	-	SNP	88	23	26	-
2828019	T	C	C	C	-	-	SNP	100	12	12	-	SNP	100	21	21	-	SNP	100	34	34	-
2829779	T	C	C	C	Rv2512c	IS1081 transposase	SNP	99	107	108	Thr->Ala	SNP	99	196	198	Thr->Ala	SNP	99	263	265	Thr->Ala
2830525	C	A	A	A	Rv2513	hypothetical protein	SNP	100	18	18	Thr->Lys	SNP	100	44	44	Thr->Lys	SNP	98	39	40	Thr->Lys
2833329	G	A	A	A	Rv2516c	hypothetical protein	SNP	100	11	11	Ala->Val	SNP	100	32	32	Ala->Val	SNP	100	27	27	Ala->Val
2835984	T	c	C	C	Rv2519	PE family protein	SNP	100	9	9		SNP	100	19	19	Val->Ala	SNP	100	23	23	Val->Ala
2838897	C	g	g	G	Rv2522c	hypothetical protein	SNP	100	5	5		SNP	88	7	8		SNP	96	27	28	Met->Ile
2844573	C	t	T	T	Rv2524c	fatty acid synthase	SNP	75	3	4		SNP	100	23	23	Arg->His	SNP	95	20	21	Arg->His
2847281	A	g	G	G	Rv2524c	fatty acid synthase	SNP	100	3	3		SNP	90	9	10	-	SNP	100	15	15	-
2850631	T	C	C	C	-	-	SNP	100	12	12	-	SNP	100	22	22	-	SNP	97	35	36	-
2855259	A	g	g	G	Rv2531c	amino acid decarboxylase	SNP	100	6	6		SNP	100	8	8		SNP	93	13	14	-
2865760	A	G	G	G	Rv2542	hypothetical protein	SNP	100	19	19	Thr->Ala	SNP	100	25	25	Thr->Ala	SNP	100	40	40	Thr->Ala
2865882	T	C	C	C	Rv2542	hypothetical protein	SNP	91	10	11	-	SNP	100	19	19	-	SNP	88	14	16	-
2866607	G	A	A	A	Rv2543	lipoprotein LppA	SNP	100	16	16	Gly->Asp	SNP	97	37	38	Gly->Asp	SNP	96	47	49	Gly->Asp
2866647	G	A	A	A	Rv2543	lipoprotein LppA	SNP	92	11	12	-	SNP	96	27	28	-	SNP	97	28	29	-
2866671	G	a	a	A	Rv2543	lipoprotein LppA	SNP	100	7	7		SNP	100	9	9		SNP	94	17	18	-
2866677	A	c	c	C	Rv2543	lipoprotein LppA	SNP	100	6	6		SNP	100	8	8		SNP	100	15	15	-
2866882	G	A	a	A	Rv2543	lipoprotein LppA	SNP	100	10	10	Ala->Thr	SNP	100	9	9		SNP	100	12	12	Ala->Thr
2867298	C	a	A	A	Rv2544	lipoprotein LppB	SNP	100	5	5		SNP	95	19	20	His->Asn	SNP	100	21	21	His->Asn
2867347	A	g	G	G	Rv2544	lipoprotein LppB	SNP	100	9	9		SNP	89	17	19	Gln->Arg	SNP	92	22	24	Gln->Arg
2867594	G	A	A	A	Rv2544	lipoprotein LppB	SNP	100	10	10	-	SNP	100	17	17	-	SNP	93	26	28	-
2867756	T	C	C	C	Rv2544	lipoprotein LppB	SNP	100	11	11	-	SNP	100	36	36	-	SNP	100	52	52	-
2867881	A	GAP	GAP	GAP	Rv2545	hypothetical protein	Del	100	19	19	-	Del	98	51	52	-	Del	96	48	50	-
2878550	G	a	A	A	-	-	SNP	100	7	7		SNP	95	19	20	-	SNP	97	33	34	-
2880702	G	C	C	C	Rv2560	hypothetical protein	SNP	100	13	13	Val->Leu	SNP	100	41	41	Val->Leu	SNP	100	41	41	Val->Leu
2881974	G	a	a	A	Rv2562	hypothetical protein	SNP	80	4	5		SNP	100	9	9		SNP	94	15	16	Ala->Thr
2884068	A	C	C	C	Rv2564	glutamine-transport ATP-binding protein ABC transporter GlnQ	SNP	100	20	20	Met->Leu	SNP	100	29	29	Met->Leu	SNP	100	45	45	Met->Leu
2886570	A	g	G	G	Rv2566	hypothetical protein	SNP	88	7	8		SNP	100	23	23	-	SNP	100	28	28	-
2888201	T	c	c	c	Rv2566	hypothetical protein	SNP	100	3	3		SNP	100	7	7		SNP	75	3	4
2889633	T	c	c	C	Rv2566	hypothetical protein	SNP	100	2	2		SNP	100	8	8		SNP	100	10	10	-
2891267	C	T	T	T	Rv2567	hypothetical protein	SNP	92	11	12	-	SNP	94	17	18	-	SNP	100	24	24	-
2891728	A	g	G	G	Rv2567	hypothetical protein	SNP	100	5	5		SNP	100	12	12	Gln->Arg	SNP	100	16	16	Gln->Arg
2903439	G	A	A	A	Rv2578c	hypothetical protein	SNP	93	13	14	-	SNP	100	13	13	-	SNP	81	21	26	-
2911293	C	g	G	G	Rv2585c	lipoprotein	SNP	100	2	2		SNP	100	11	11	Cys->Ser	SNP	100	16	16	Cys->Ser
2912294	T	g	G	G	Rv2585c	lipoprotein	SNP	100	5	5		SNP	100	13	13	-	SNP	100	16	16	-
2925962	T	c	c	C	Rv2596	hypothetical protein	SNP	100	4	4		SNP	100	7	7		SNP	92	12	13	Cys->Arg
2927939	T	C	C	C	-	-	SNP	100	16	16	-	SNP	100	49	49	-	SNP	100	40	40	-
2939657	T	c	C	C	Rv2611c	lipid A biosynthesis lauroyl acyltransferase	SNP	100	5	5		SNP	100	16	16	Ile->Met	SNP	100	13	13	Ile->Met
2948230	G	a	A	A	Rv2621c	transcriptional regulatory protein	SNP	100	4	4		SNP	100	12	12	Ala->Val	SNP	100	21	21	Ala->Val
2955957	A	c	c	C	Rv2629	hypothetical protein	SNP	100	2	2		SNP	100	7	7		SNP	100	10	10	Asp->Ala
2969197	A	G	G	G	-	-	SNP	100	15	15	-	SNP	100	28	28	-	SNP	96	27	28	-
2974933	A	g	G	G	Rv2650c	phiRv2 prophage protein	SNP	100	5	5		SNP	100	14	14	Ile->Thr	SNP	100	15	15	Ile->Thr
2975227	T	G	G	G	Rv2650c	phiRv2 prophage protein	SNP	100	19	19	Asn->Thr	SNP	100	36	36	Asn->Thr	SNP	97	37	38	Asn->Thr
2980861	A	G	G	G	-	-	SNP	100	25	25	-	SNP	100	33	33	-	SNP	100	42	42	-
2983095	A	G	G	G	Rv2666	truncated IS1081 transposase	SNP	99	107	108	Thr->Ala	SNP	99	196	198	Thr->Ala	SNP	99	263	265	Thr->Ala
2983873	A	g	G	G	Rv2666	truncated IS1081 transposase	SNP	100	6	6		SNP	100	14	14	-	SNP	92	12	13	-
2984740	A	g	G	G	Rv2668	hypothetical protein	SNP	100	4	4		SNP	100	15	15	His->Arg	SNP	100	12	12	His->Arg
3003115	C	g	G	g	Rv2685	arsenic-transport integral membrane protein ArsB1	SNP	100	5	5		SNP	100	11	11	Ala->Gly	SNP	86	6	7
3005185	G	T	T	T	Rv2688c	antibiotic ABC transporter ATP-binding protein	SNP	90	9	10	Pro->Thr	SNP	95	21	22	Pro->Thr	SNP	92	23	25	Pro->Thr
3009692	A	G	G	G	Rv2691	TRK system potassium uptake protein CEOB	SNP	100	11	11	Thr->Ala	SNP	100	18	18	Thr->Ala	SNP	100	15	15	Thr->Ala
3009834	A	G	G	G	Rv2691	TRK system potassium uptake protein CEOB	SNP	100	13	13	Asp->Gly	SNP	100	22	22	Asp->Gly	SNP	100	38	38	Asp->Gly
3010420	A	G	G	G	Rv2692	TRK system potassium uptake protein CEOC	SNP	100	14	14	Ile->Val	SNP	100	14	14	Ile->Val	SNP	100	21	21	Ile->Val
3017465	T	C	C	C	Rv2702	polyphosphate glucokinase PPGK (polyphosphate-glucose phosphotransferase)	SNP	97	29	30	Ile->Thr	SNP	100	34	34	Ile->Thr	SNP	100	44	44	Ile->Thr
3024021	C	a	A	A	Rv2711	IRON-dependent repressor and activator IDER	SNP	100	4	4		SNP	95	19	20	-	SNP	96	23	24	-
3024343	G	a	A	A	Rv2712c	hypothetical protein	SNP	100	5	5		SNP	100	13	13	Thr->Ile	SNP	92	11	12	Thr->Ile
3031168	A	g	g	g	Rv2719c	hypothetical protein	SNP	100	4	4		SNP	100	9	9		SNP	100	9	9
3036826	C	T	T	T	Rv2724c	acyl-CoA dehydrogenase FADE20	SNP	100	29	29	Val->Met	SNP	100	52	52	Val->Met	SNP	98	50	51	Val->Met
3041871	G	T	T	T	Rv2729c	hypothetical protein	SNP	94	17	18	Ala->Glu	SNP	97	34	35	Ala->Glu	SNP	93	39	42	Ala->Glu
3043004	T	C	C	C	Rv2730	hypothetical protein	SNP	100	11	11	-	SNP	100	17	17	-	SNP	100	28	28	-
3048912	C	g	G	G	Rv2736c	recombination regulator RecX	SNP	88	7	8		SNP	100	12	12	Val->Leu	SNP	100	11	11	Val->Leu
3054081	A	g	G	G	Rv2741	PE-PGRS family protein	SNP	100	9	9		SNP	100	33	33	-	SNP	94	34	36	-
3069167	A	G	G	G	Rv2756c	type I restriction/modification system DNA methylase HsdM	SNP	95	18	19	Leu->Pro	SNP	100	34	34	Leu->Pro	SNP	95	39	41	Leu->Pro
3078178	C	T	T	T	Rv2769c	PE family protein	SNP	100	15	15	Val->Met	SNP	91	10	11	Val->Met	SNP	96	26	27	Val->Met
3079877	A	g	G	G	Rv2770c	PPE family protein	SNP	100	8	8		SNP	90	9	10	Phe->Ser	SNP	100	24	24	Phe->Ser
3080795	A	G	G	G	Rv2771c	hypothetical protein	SNP	100	29	29	Leu->Pro	SNP	97	38	39	Leu->Pro	SNP	98	42	43	Leu->Pro
3086788	T	C	C	C	-	-	SNP	97	32	33	-	SNP	100	80	80	-	SNP	99	72	73	-
3104189	A	g	G	G	Rv2795c	hypothetical protein	SNP	100	6	6		SNP	100	17	17	-	SNP	100	30	30	-
3110140	G	t	T	T	-	-	SNP	100	5	5		SNP	94	29	31	-	SNP	100	25	25	-
3111476	C	t	T	T	Rv2802c	hypothetical protein	SNP	100	8	8		SNP	100	12	12	-	SNP	94	17	18	-
3112877	G	a	A	A	Rv2805	hypothetical protein	SNP	100	9	9		SNP	100	13	13	Gly->Asp	SNP	94	17	18	Gly->Asp
3115384	G	C	C	C	-	-	SNP	100	26	26	-	SNP	100	45	45	-	SNP	99	77	78	-
3133536	T	C	C	C	Rv2825c	hypothetical protein	SNP	89	16	18	Lys->Glu	SNP	100	25	25	Lys->Glu	SNP	100	42	42	Lys->Glu
3135606	A	G	G	G	-	-	SNP	100	10	10	-	SNP	86	19	22	-	SNP	97	28	29	-
3137058	G	A	A	A	Rv2830c	hypothetical protein	SNP	100	16	16	Ala->Val	SNP	100	27	27	Ala->Val	SNP	96	26	27	Ala->Val
3144623	C	t	t	T	Rv2838c	ribosome-binding factor A	SNP	100	4	4		SNP	100	9	9		SNP	95	18	19	-
3174496	A	G	G	G	Rv2862c	hypothetical protein	SNP	100	15	15	Cys->Arg	SNP	100	21	21	Cys->Arg	SNP	100	42	42	Cys->Arg
3177452	C	A	A	A	-	-	SNP	100	29	29	-	SNP	100	52	52	-	SNP	100	61	61	-
3180988	C	a	A	A	Rv2869c	transmembrane protein	SNP	100	4	4		SNP	100	14	14	Val->Phe	SNP	90	9	10	Val->Phe
3186860	T	g	g	G	Rv2874	integral membrane C-type cytochrome biogenesis protein DipZ	SNP	100	3	3		SNP	100	7	7		SNP	100	11	11	Tyr->Asp
3189242	A	G	G	G	Rv2878c	soluble secreted antigen MPT53 precursor	SNP	100	11	11	-	SNP	100	11	11	-	SNP	100	13	13	-
3200282	C	T	T	T	Rv2891	hypothetical protein	SNP	91	10	11	Ala->Val	SNP	94	17	18	Ala->Val	SNP	91	20	22	Ala->Val
3209156	G	a	A	A	Rv2899c	formate dehydrogenase accessory protein	SNP	100	5	5		SNP	83	10	12	Ala->Val	SNP	96	23	24	Ala->Val
3214498	A	G	G	G	-	-	SNP	100	20	20	-	SNP	100	37	37	-	SNP	97	57	59	-
3215623	G	gap	GAP	GAP	-	-	Del	100	6	6		Del	80	8	10	-	Del	92	12	13	-
3226181	A	C	C	C	Rv2916c	signal recognition particle protein	SNP	90	9	10	-	SNP	93	13	14	-	SNP	93	14	15	-
3235468	A	g	G	g	Rv2922c	chromosome partition protein Smc	SNP	100	4	4		SNP	100	12	12	Ile->Thr	SNP	100	9	9
3245653	C	t	T	T	Rv2931	phenolpthiocerol synthesis type-I polyketide synthase PPSA	SNP	71	5	7		SNP	90	18	20	Pro->Leu	SNP	100	29	29	Pro->Leu
3249025	T	g	G	G	Rv2931	phenolpthiocerol synthesis type-I polyketide synthase PPSA	SNP	100	8	8		SNP	93	13	14	Leu->Arg	SNP	100	29	29	Leu->Arg
3269581	A	G	G	G	Rv2935	phenolpthiocerol synthesis type-I polyketide synthase PPSE	SNP	100	14	14	-	SNP	100	29	29	-	SNP	98	43	44	-
3276545	G	A	A	A	Rv2940c	multifunctional mycocerosic acid synthase membrane-associated MAS	SNP	100	19	19	-	SNP	92	35	38	-	SNP	98	47	48	-
3276703	T	G	G	G	Rv2940c	multifunctional mycocerosic acid synthase membrane-associated MAS	SNP	100	14	14	Thr->Pro	SNP	100	33	33	Thr->Pro	SNP	94	47	50	Thr->Pro
3284640	A	G	G	G	Rv2941	acyl-CoA synthetase	SNP	100	23	23	Thr->Ala	SNP	98	45	46	Thr->Ala	SNP	100	68	68	Thr->Ala
3284855	C	T	T	T	Rv2941	acyl-CoA synthetase	SNP	100	22	22	-	SNP	100	35	35	-	SNP	98	59	60	-
3292028	G	t	t	T	Rv2946c	polyketide synthase PKS1	SNP	100	5	5		SNP	100	4	4		SNP	100	17	17	Asp->Glu
3296843	A	g	g	G	Rv2947c	polyketide synthase PKS15	SNP	100	6	6		SNP	100	5	5		SNP	100	10	10	Val->Ala
3304966	G	A	A	A	Rv2952	methyltransferase (methylase)	SNP	96	22	23	Gly->Arg	SNP	94	29	31	Gly->Arg	SNP	94	30	32	Gly->Arg
3308606	G	A	A	A	-	-	SNP	95	19	20	-	SNP	89	34	38	-	SNP	100	55	55	-
3310427	T	C	C	C	-	-	SNP	100	20	20	-	SNP	100	52	52	-	SNP	100	53	53	-
3310626	T	C	C	C	-	-	SNP	100	21	21	-	SNP	100	33	33	-	SNP	95	37	39	-
3313433	C	T	T	T	Rv2961	transposase	SNP	100	12	12	Arg->Cys	SNP	100	20	20	Arg->Cys	SNP	100	42	42	Arg->Cys
3314412	A	g	G	G	Rv2962c	glycosyl transferase	SNP	100	9	9		SNP	100	14	14	-	SNP	96	22	23	-
3316955	A	C	C	C	Rv2964	formyltetrahydrofolate deformylase	SNP	100	12	12	Met->Leu	SNP	89	16	18	Met->Leu	SNP	100	16	16	Met->Leu
3326554	A	c	C	C	Rv2971	oxidoreductase	SNP	100	7	7		SNP	100	26	26	Asn->His	SNP	100	43	43	Asn->His
3335708	G	c	C	C	Rv2979c	resolvase	SNP	100	4	4		SNP	100	11	11	Pro->Arg	SNP	100	10	10	Pro->Arg
3338603	G	C	C	C	Rv2982c	NAD(P)H-dependent glycerol-3-phosphate dehydrogenase	SNP	100	12	12	Pro->Ala	SNP	100	16	16	Pro->Ala	SNP	100	22	22	Pro->Ala
3352932	C	G	G	G	Rv2995c	3-isopropylmalate dehydrogenase	SNP	100	19	19	-	SNP	100	24	24	-	SNP	100	39	39	-
3358235	A	T	T	T	Rv2999	lipoprotein LppY	SNP	100	19	19	Met->Leu	SNP	100	29	29	Met->Leu	SNP	97	35	36	Met->Leu
3363338	A	G	G	G	-	-	SNP	100	12	12	-	SNP	100	13	13	-	SNP	94	17	18	-
3367765	G	A	A	A	Rv3009c	aspartyl/glutamyl-tRNA amidotransferase subunit B	SNP	92	12	13	-	SNP	96	25	26	-	SNP	100	40	40	-
3404376	C	G	G	G	Rv3043c	cytochrome C oxidase polypeptide I	SNP	94	16	17	-	SNP	97	34	35	-	SNP	100	56	56	-
3408150	T	c	C	C	Rv3047c	hypothetical protein	SNP	100	8	8		SNP	94	17	18	Thr->Ala	SNP	100	25	25	Thr->Ala
3412611	T	C	C	C	Rv3051c	ribonucleotide-diphosphate reductase subunit alpha	SNP	100	18	18	Gln->Arg	SNP	100	35	35	Gln->Arg	SNP	100	57	57	Gln->Arg
3420825	A	G	G	G	Rv3059	cytochrome P450 136	SNP	100	12	12	Asp->Gly	SNP	100	11	11	Asp->Gly	SNP	97	29	30	Asp->Gly
3425854	C	T	T	T	Rv3062	ATP-dependent DNA ligase	SNP	100	16	16	Pro->Ser	SNP	100	18	18	Pro->Ser	SNP	100	28	28	Pro->Ser
3428917	C	A	A	A	Rv3063	carbon starvation protein A CstA	SNP	85	11	13	Arg->Ser	SNP	92	12	13	Arg->Ser	SNP	100	23	23	Arg->Ser
3447293	T	g	G	G	-	-	SNP	80	4	5		SNP	100	10	10	-	SNP	92	22	24	-
3450725	T	c	C	C	Rv3084	acetyl-hydrolase/esterase LipR	SNP	100	9	9		SNP	100	20	20	-	SNP	100	24	24	-
3454263	C	g	g	G	Rv3087	hypothetical protein	SNP	100	6	6		SNP	100	4	4		SNP	100	10	10	Leu->Val
3455686	G	C	C	C	Rv3088	hypothetical protein	SNP	100	18	18	-	SNP	100	27	27	-	SNP	100	28	28	-
3456666	A	g	G	G	Rv3089	chain-fatty-acid-CoA ligase	SNP	100	5	5		SNP	100	22	22	-	SNP	100	33	33	-
3466919	C	g	G	G	Rv3097c	triacylglycerol lipase	SNP	100	9	9		SNP	100	22	22	Gly->Ala	SNP	100	31	31	Gly->Ala
3467465	C	G	G	G	Rv3098c	hypothetical protein	SNP	97	29	30	-	SNP	100	19	19	-	SNP	97	34	35	-
3477942	A	G	G	G	Rv3109	molybdenum cofactor biosynthesis protein A	SNP	100	31	31	-	SNP	100	63	63	-	SNP	98	65	66	-
3480474	G	A	A	A	Rv3113	phosphatase	SNP	100	30	30	Gly->Glu	SNP	95	52	55	Gly->Glu	SNP	96	75	78	Gly->Glu
3484126	G	A	A	A	Rv3117	thiosulfate sulfurtransferase CysA3	SNP	100	35	35	-	SNP	96	72	75	-	SNP	99	103	104	-
3484771	C	T	T	T	Rv3117	thiosulfate sulfurtransferase CysA3	SNP	94	33	35	-	SNP	96	55	57	-	SNP	99	75	76	-
3486977	A	G	G	G	Rv3121	cytochrome P450 141	SNP	95	21	22	Lys->Glu	SNP	100	32	32	Lys->Glu	SNP	100	46	46	Lys->Glu
3487108	C	T	T	T	Rv3121	cytochrome P450 141	SNP	96	23	24	-	SNP	98	43	44	-	SNP	95	60	63	-
3498198	C	T	T	T	Rv3132c	two component sensor histidine kinase DEVS	SNP	100	11	11	-	SNP	94	16	17	-	SNP	100	17	17	-
3500149	G	a	A	A	Rv3134c	hypothetical protein	SNP	89	8	9		SNP	90	9	10	-	SNP	100	15	15	-
3500243	G	c	C	C	Rv3134c	hypothetical protein	SNP	100	7	7		SNP	100	10	10	-	SNP	100	14	14	-
3503895	C	T	T	T	Rv3137	monophosphatase	SNP	88	14	16	Pro->Leu	SNP	100	12	12	Pro->Leu	SNP	95	20	21	Pro->Leu
3509626	C	A	A	A	-	-	SNP	100	26	26	-	SNP	100	37	37	-	SNP	100	46	46	-
3510120	T	g	G	G	Rv3144c	PPE family protein	SNP	100	5	5		SNP	92	11	12	Lys->Gln	SNP	100	13	13	Lys->Gln
3518555	A	g	G	G	Rv3151	NADH dehydrogenase subunit G	SNP	100	6	6		SNP	100	12	12	Thr->Ala	SNP	100	19	19	Thr->Ala
3528394	A	C	C	C	Rv3159c	PPE family protein	SNP	100	12	12	Leu->Arg	SNP	98	41	42	Leu->Arg	SNP	96	44	46	Leu->Arg
3529067	G	C	C	C	Rv3159c	PPE family protein	SNP	100	25	25	Arg->Gly	SNP	100	37	37	Arg->Gly	SNP	100	34	34	Arg->Gly
3530955	C	G	G	G	Rv3161c	dioxygenase	SNP	100	12	12	Val->Leu	SNP	100	22	22	Val->Leu	SNP	97	35	36	Val->Leu
3542049	G	A	A	A	-	-	SNP	100	14	14	-	SNP	97	29	30	-	SNP	100	43	43	-
3542219	G	A	A	A	Rv3174	short chain dehydrogenase	SNP	100	22	22	Gly->Ser	SNP	100	29	29	Gly->Ser	SNP	100	34	34	Gly->Ser
3543031	G	A	A	A	Rv3175	amidase	SNP	92	12	13	Ala->Thr	SNP	76	16	21	Ala->Thr	SNP	90	27	30	Ala->Thr
3550347	C	t	T	T	-	-	SNP	100	9	9		SNP	94	17	18	-	SNP	100	24	24	-
3550789	C	g	G	G	Rv3183	transcriptional regulatory protein	SNP	100	7	7		SNP	100	11	11	-	SNP	93	14	15	-
3556275	A	G	G	G	Rv3190c	hypothetical protein	SNP	100	16	16	Leu->Pro	SNP	100	32	32	Leu->Pro	SNP	100	25	25	Leu->Pro
3571828	G	c	C	C	Rv3199c	NADH pyrophosphatase	SNP	100	7	7		SNP	100	17	17	Pro->Arg	SNP	100	22	22	Pro->Arg
3576231	T	c	C	C	Rv3201c	ATP-dependent DNA helicase	SNP	100	9	9		SNP	90	19	21	Gln->Arg	SNP	100	25	25	Gln->Arg
3577497	C	T	T	T	Rv3202c	ATP-dependent DNA helicase	SNP	100	12	12	Glu->Lys	SNP	100	18	18	Glu->Lys	SNP	97	31	32	Glu->Lys
3580637	T	gap	GAP	GAP	-	-	Del	100	1	1		Del	92	11	12	-	Del	91	21	23	-
3581414	A	g	G	G	Rv3204	DNA-methyltransferase (modification methylase)	SNP	86	6	7		SNP	94	17	18	Thr->Ala	SNP	100	21	21	Thr->Ala
3587446	G	A	A	A	Rv3210c	hypothetical protein	SNP	94	15	16	-	SNP	100	25	25	-	SNP	100	36	36	-
3590687i1	T	C	C	C	-	-	Ins	100	20	20	-	Ins	100	13	13	-	Ins	100	25	25	-
3597249	C	g	G	G	Rv3220c	two component sensor kinase	SNP	100	8	8		SNP	92	12	13	Gly->Arg	SNP	95	20	21	Gly->Arg
3600576	C	t	T	T	Rv3224	short chain dehydrogenase	SNP	100	8	8		SNP	100	13	13	-	SNP	90	18	20	-
3610392i1	G	c	c	C	-	-	SNP	100	4	4		SNP	100	7	7		Ins	100	12	12	-
3614982	T	C	C	C	Rv3239c	transmembrane transport protein	SNP	100	13	13	-	SNP	100	33	33	-	SNP	100	28	28	-
3621423	A	G	G	G	-	-	SNP	100	21	21	-	SNP	100	31	31	-	SNP	100	49	49	-
3626562	G	a	A	A	Rv3245c	two component sensory transduction histidine kinase MTRB	SNP	100	9	9		SNP	100	12	12	Pro->Ser	SNP	100	17	17	Pro->Ser
3628520	G	A	A	A	Rv3248c	S-adenosyl-L-homocysteine hydrolase	SNP	100	12	12	-	SNP	91	21	23	-	SNP	86	30	35	-
3638093	G	A	A	A	Rv3257c	phosphomannomutase/phosphoglucomutase	SNP	93	13	14	Ser->Leu	SNP	100	25	25	Ser->Leu	SNP	95	36	38	Ser->Leu
3643985	A	C	C	C	Rv3263	DNA methylase (modification methylase) (methyltransferase)	SNP	100	15	15	Glu->Ala	SNP	100	41	41	Glu->Ala	SNP	100	49	49	Glu->Ala
3664457	C	A	A	A	Rv3282	Maf-like protein	SNP	100	15	15	Ala->Asp	SNP	94	29	31	Ala->Asp	SNP	100	22	22	Ala->Asp
3670040	C	T	T	T	Rv3289c	transmembrane protein	SNP	92	11	12	-	SNP	89	16	18	-	SNP	91	20	22	-
3675504	G	T	T	T	Rv3294c	hypothetical protein	SNP	100	19	19	-	SNP	97	32	33	-	SNP	96	43	45	-
3681548	A	c	C	C	Rv3297	endonuclease VIII	SNP	89	8	9		SNP	100	19	19	-	SNP	100	18	18	-
3689523	G	t	T	T	Rv3303c	flavoprotein disulfide reductase	SNP	100	8	8		SNP	100	15	15	Cys->_	SNP	83	15	18	Cys->_
3693681	A	c	c	C	Rv3306c	amidohydrolase AmiB1	SNP	100	4	4		SNP	100	8	8		SNP	100	13	13	-
3704596	G	C	C	C	Rv3317	succinate dehydrogenase hydrophobic membrane anchor subunit SdhD	SNP	100	19	19	Val->Leu	SNP	100	48	48	Val->Leu	SNP	100	55	55	Val->Leu
3704770	A	G	G	G	Rv3317	succinate dehydrogenase hydrophobic membrane anchor subunit SdhD	SNP	91	10	11	Thr->Ala	SNP	100	17	17	Thr->Ala	SNP	100	24	24	Thr->Ala
3711910	G	a	A	A	Rv3327	transposase	SNP	100	9	9		SNP	93	27	29	Trp->_	SNP	94	48	51	Trp->_
3712372	A	G	G	G	Rv3327	transposase	SNP	100	29	29	-	SNP	97	29	30	-	SNP	94	46	49	-
3714211	G	t	T	T	Rv3328c	RNA polymerase sigma factor SigJ	SNP	86	6	7		SNP	91	10	11	Pro->Gln	SNP	94	17	18	Pro->Gln
3714757	A	c	C	C	Rv3329	hypothetical protein	SNP	100	5	5		SNP	100	22	22	Gln->His	SNP	92	23	25	Gln->His
3721806	G	C	C	C	Rv3335c	integral membrane protein	SNP	100	11	11	-	SNP	96	24	25	-	SNP	92	23	25	-
3736024	A	G	G	G	Rv3343c	PPE family protein	SNP	100	77	77	-	SNP	98	111	113	-	SNP	100	118	118	-
3746409	A	G	G	G	Rv3347c	PPE family protein	SNP	100	13	13	Leu->Pro	SNP	100	19	19	Leu->Pro	SNP	100	26	26	Leu->Pro
3752207	A	G	G	G	Rv3347c	PPE family protein	SNP	100	14	14	-	SNP	97	28	29	-	SNP	100	36	36	-
3753164	T	G	G	G	Rv3347c	PPE family protein	SNP	100	22	22	-	SNP	93	25	27	-	SNP	95	55	58	-
3761191	A	g	G	G	Rv3350c	PPE family protein	SNP	100	5	5		SNP	95	20	21	Val->Ala	SNP	100	20	20	Val->Ala
3762013	A	C	C	C	Rv3350c	PPE family protein	SNP	100	21	21	Leu->Arg	SNP	100	27	27	Leu->Arg	SNP	100	56	56	Leu->Arg
3778396	C	t	t	T	-	-	SNP	100	4	4		SNP	78	7	9		SNP	93	14	15	-
3794868i1	C	a	A	A	-	-	SNP	100	9	9		Ins	100	18	18	-	Ins	100	34	34	-
3798095	A	c	C	C	Rv3383c	polyprenyl synthetase IdsB	SNP	100	8	8		SNP	100	13	13	Val->Gly	SNP	100	14	14	Val->Gly
3798596	A	G	G	G	-	-	SNP	100	39	39	-	SNP	98	78	80	-	SNP	100	69	69	-
3811666	A	G	G	G	-	-	SNP	100	10	10	-	SNP	100	26	26	-	SNP	95	19	20	-
3811675	A	g	G	G	-	-	SNP	100	7	7		SNP	95	21	22	-	SNP	100	20	20	-
3813266	C	T	t	T	Rv3396c	bifunctional GMP synthase/glutamine amidotransferase protein	SNP	100	12	12	-	SNP	100	9	9		SNP	92	12	13	-
3817117	C	a	A	A	Rv3399	hypothetical protein	SNP	100	8	8		SNP	100	25	25	Ala->Glu	SNP	100	30	30	Ala->Glu
3821845	G	T	T	T	Rv3402c	hypothetical protein	SNP	100	12	12	Ala->Glu	SNP	94	17	18	Ala->Glu	SNP	92	22	24	Ala->Glu
3823159	A	T	T	T	Rv3403c	hypothetical protein	SNP	100	25	25	-	SNP	100	26	26	-	SNP	100	51	51	-
3826501	C	T	T	T	Rv3407	hypothetical protein	SNP	100	18	18	Arg->Cys	SNP	96	23	24	Arg->Cys	SNP	100	41	41	Arg->Cys
3826684	C	T	T	T	Rv3408	hypothetical protein	SNP	100	16	16	Ser->Leu	SNP	95	21	22	Ser->Leu	SNP	97	37	38	Ser->Leu
3829770	T	C	c	C	Rv3410c	inositol-5-monophosphate dehydrogenase	SNP	100	12	12	-	SNP	100	5	5		SNP	100	25	25	-
3834486	T	C	C	C	Rv3415c	hypothetical protein	SNP	100	14	14	-	SNP	100	16	16	-	SNP	100	38	38	-
3838871	A	g	g	G	Rv3420c	ribosomal-protein-alanine acetyltransferase	SNP	100	8	8		SNP	83	5	6		SNP	100	14	14	-
3841790	A	G	G	G	Rv3424c	hypothetical protein	SNP	100	27	27	Val->Ala	SNP	100	51	51	Val->Ala	SNP	100	52	52	Val->Ala
3842464	A	GAP	GAP	GAP	Rv3425	PPE family protein	Del	100	14	14	-	Del	95	37	39	-	Del	94	31	33	-
3844757	C	gap	GAP	GAP	Rv3428c	transposase	Del	100	5	5		Del	92	12	13	-	Del	92	23	25	-
3844992	T	a	A	A	Rv3428c	transposase	SNP	100	6	6		SNP	100	18	18	Ser->Cys	SNP	94	17	18	Ser->Cys
3845695	C	T	T	T	Rv3428c	transposase	SNP	100	16	16	-	SNP	100	34	34	-	SNP	100	44	44	-
3847215	T	C	C	C	Rv3429	PPE family protein	SNP	92	12	13	-	SNP	95	36	38	-	SNP	90	26	29	-
3847221	T	C	C	C	Rv3429	PPE family protein	SNP	100	12	12	-	SNP	100	34	34	-	SNP	100	26	26	-
3847564	C	G	G	G	Rv3429	PPE family protein	SNP	95	20	21	Leu->Val	SNP	93	27	29	Leu->Val	SNP	98	45	46	Leu->Val
3863138	G	a	A	A	Rv3445c	ESAT-6 like protein ESXU	SNP	100	6	6		SNP	100	16	16	Pro->Ser	SNP	93	13	14	Pro->Ser
3864995	T	c	C	C	Rv3447c	hypothetical protein	SNP	100	7	7		SNP	100	21	21	Ser->Gly	SNP	100	17	17	Ser->Gly
3870010	A	g	G	G	Rv3449	membrane-anchored mycosin	SNP	100	5	5		SNP	90	9	10	Thr->Ala	SNP	92	12	13	Thr->Ala
3877421	A	G	G	G	Rv3456c	50S ribosomal protein L17	SNP	91	10	11	-	SNP	92	24	26	-	SNP	97	34	35	-
3883178	A	C	C	C	Rv3465	dTDP-4-dehydrorhamnose 3,5-epimerase RmlC	SNP	92	11	12	Glu->Asp	SNP	100	27	27	Glu->Asp	SNP	100	39	39	Glu->Asp
3883796	G	t	T	T	Rv3466	hypothetical protein	SNP	100	8	8		SNP	97	28	29	Arg->Leu	SNP	97	29	30	Arg->Leu
3883797	G	a	A	A	Rv3466	hypothetical protein	SNP	100	8	8		SNP	97	28	29	-	SNP	97	28	29	-
3884906	A	G	G	G	Rv3467	hypothetical protein	SNP	90	9	10	Lys->Glu	SNP	93	26	28	Lys->Glu	SNP	98	39	40	Lys->Glu
3885886	T	c	c	C	Rv3468c	dTDP-glucose 4,6-dehydratase	SNP	100	5	5		SNP	100	9	9		SNP	100	20	20	Ile->Val
3892671	A	G	G	G	Rv3476c	dicarboxylic acid transport integral membrane protein KgtP	SNP	89	17	19	-	SNP	92	35	38	-	SNP	94	33	35	-
3893480	G	a	A	A	Rv3476c	dicarboxylic acid transport integral membrane protein KgtP	SNP	100	9	9		SNP	100	26	26	Leu->Phe	SNP	97	28	29	Leu->Phe
3895727	C	A	A	A	-	-	SNP	92	11	12	-	SNP	100	18	18	-	SNP	89	16	18	-
3906311	G	A	A	A	Rv3487c	esterase/lipase LipF	SNP	100	12	12	Arg->Cys	SNP	97	36	37	Arg->Cys	SNP	100	42	42	Arg->Cys
3908465	A	g	G	g	Rv3490	alpha,alpha-trehalose-phosphate synthase	SNP	100	4	4		SNP	100	12	12	Glu->Gly	SNP	100	7	7
3909235	G	C	C	C	Rv3490	alpha,alpha-trehalose-phosphate synthase	SNP	100	10	10	Val->Leu	SNP	100	18	18	Val->Leu	SNP	100	21	21	Val->Leu
3916386	G	T	T	T	Rv3497c	MCE-family protein MCE4C	SNP	100	17	17	Arg->Ser	SNP	100	20	20	Arg->Ser	SNP	100	31	31	Arg->Ser
3952308	C	A	A	A	Rv3515c	acyl-CoA synthetase	SNP	100	12	12	Asp->Tyr	SNP	100	27	27	Asp->Tyr	SNP	100	24	24	Asp->Tyr
3952800	G	a	A	A	Rv3516	enoyl-CoA hydratase	SNP	100	9	9		SNP	100	13	13	Gly->Asp	SNP	94	15	16	Gly->Asp
3958403	A	g	G	G	Rv3521	hypothetical protein	SNP	100	4	4		SNP	100	25	25	Asn->Asp	SNP	100	23	23	Asn->Asp
3959418	C	T	T	T	Rv3522	lipid-transfer protein	SNP	100	13	13	Thr->Ile	SNP	92	22	24	Thr->Ile	SNP	100	23	23	Thr->Ile
3959730	T	c	C	C	Rv3523	acetyl-CoA acetyltransferase	SNP	100	4	4		SNP	100	14	14	Phe->Leu	SNP	100	28	28	Phe->Leu
3962187	G	A	A	A	Rv3525c	siderophore-binding protein	SNP	100	19	19	-	SNP	100	32	32	-	SNP	100	33	33	-
3964518	G	A	A	A	Rv3528c	hypothetical protein	SNP	100	50	50	-	SNP	95	58	61	-	SNP	100	72	72	-
3970594	C	G	G	G	-	-	SNP	100	12	12	-	SNP	96	23	24	-	SNP	100	22	22	-
3976595	G	T	T	T	Rv3537	3-ketosteroid-delta-1-dehydrogenase	SNP	100	18	18	Arg->Ser	SNP	100	31	31	Arg->Ser	SNP	100	48	48	Arg->Ser
3981983	G	A	A	A	Rv3543c	acyl-CoA dehydrogenase FADE29	SNP	100	12	12	-	SNP	100	28	28	-	SNP	100	32	32	-
3984321	G	A	A	A	Rv3545c	cytochrome P450 125	SNP	94	16	17	-	SNP	100	18	18	-	SNP	100	39	39	-
3986931	C	A	A	A	Rv3547	hypothetical protein	SNP	100	14	14	Arg->Ser	SNP	96	26	27	Arg->Ser	SNP	100	22	22	Arg->Ser
3987371	G	GAP	GAP	GAP	-	-	Del	94	15	16	-	Del	100	19	19	-	Del	100	30	30	-
3993058	G	a	a	A	Rv3554	electron transfer protein FdxB	SNP	100	3	3		SNP	100	8	8		SNP	100	16	16	Gly->Glu
4001622	T	C	C	C	-	-	SNP	100	12	12	-	SNP	95	21	22	-	SNP	100	30	30	-
4008747	A	G	G	G	Rv3567c	oxidoreductase	SNP	93	13	14	Ile->Thr	SNP	96	23	24	Ile->Thr	SNP	90	18	20	Ile->Thr
4022388	G	a	a	A	Rv3579c	tRNA/rRNA methyltransferase	SNP	100	8	8		SNP	89	8	9		SNP	100	15	15	-
4026899	G	a	A	A	Rv3585	DNA repair protein RadA	SNP	100	7	7		SNP	100	13	13	-	SNP	100	21	21	-
4028752	A	g	G	G	Rv3586	DNA integrity scanning protein DisA	SNP	100	5	5		SNP	100	10	10	Thr->Ala	SNP	100	21	21	Thr->Ala
4033577	A	g	G	G	Rv3591c	hydrolase	SNP	100	8	8		SNP	100	21	21	Phe->Leu	SNP	91	30	33	Phe->Leu
4041581	C	T	T	T	Rv3598c	lysyl-tRNA synthetase	SNP	100	27	27	Ala->Thr	SNP	94	30	32	Ala->Thr	SNP	94	46	49	Ala->Thr
4046007	C	T	T	T	Rv3603c	hypothetical protein	SNP	94	17	18	Val->Met	SNP	91	10	11	Val->Met	SNP	100	23	23	Val->Met
4055801	G	A	A	A	Rv3616c	hypothetical protein	SNP	100	11	11	Thr->Ile	SNP	100	33	33	Thr->Ile	SNP	100	29	29	Thr->Ile
4056416	C	A	A	A	-	-	SNP	100	20	20	-	SNP	100	21	21	-	SNP	100	52	52	-
4056693	G	T	T	T	-	-	SNP	100	17	17	-	SNP	94	49	52	-	SNP	98	56	57	-
4059143	A	C	C	C	Rv3618	monooxygenase	SNP	100	10	10	Glu->Ala	SNP	100	13	13	Glu->Ala	SNP	100	26	26	Glu->Ala
4059904	A	G	G	G	-	-	SNP	100	10	10	-	SNP	100	20	20	-	SNP	100	34	34	-
4060588	T	C	C	C	Rv3620c	putative ESAT-6 like protein ESXW (ESAT-6 like protein 10)	SNP	97	33	34	Thr->Ala	SNP	100	39	39	Thr->Ala	SNP	95	60	63	Thr->Ala
4068468	C	A	A	A	Rv3629c	integral membrane protein	SNP	92	23	25	Gly->Val	SNP	97	30	31	Gly->Val	SNP	90	45	50	Gly->Val
4089058	T	c	C	C	Rv3649	helicase	SNP	100	4	4		SNP	100	17	17	Leu->Pro	SNP	100	20	20	Leu->Pro
4095295	T	c	C	C	Rv3655c	hypothetical protein	SNP	100	7	7		SNP	100	19	19	-	SNP	95	18	19	-
4100975	T	C	C	C	-	-	SNP	100	10	10	-	SNP	100	20	20	-	SNP	100	18	18	-
4107074	T	c	C	C	Rv3666c	periplasmic dipeptide-binding lipoprotein DppA	SNP	100	6	6		SNP	100	11	11	Gln->Arg	SNP	100	14	14	Gln->Arg
4111303	G	C	C	C	Rv3669	transmembrane protein	SNP	100	24	24	-	SNP	100	49	49	-	SNP	100	63	63	-
4112429	T	c	C	C	Rv3671c	membrane-associated serine protease	SNP	86	6	7		SNP	100	18	18	Ile->Val	SNP	100	35	35	Ile->Val
4115890	G	C	C	C	Rv3674c	endonuclease III	SNP	100	10	10	Pro->Arg	SNP	100	12	12	Pro->Arg	SNP	100	26	26	Pro->Arg
4116610	G	A	A	A	Rv3676	CRP/FNR family transcriptional regulator	SNP	100	10	10	Asp->Asn	SNP	100	27	27	Asp->Asn	SNP	93	38	41	Asp->Asn
4120390	G	C	C	C	Rv3680	anion transporter ATPase	SNP	100	16	16	Gly->Ala	SNP	97	30	31	Gly->Ala	SNP	95	37	39	Gly->Ala
4121112	C	A	A	A	-	-	SNP	100	13	13	-	SNP	100	28	28	-	SNP	100	29	29	-
4122287	G	t	T	T	Rv3682	bifunctional membrane-associated penicillin-binding protein 1A/1B	SNP	100	8	8		SNP	94	15	16	-	SNP	100	20	20	-
4133316	A	T	T	T	Rv3691	hypothetical protein	SNP	94	15	16	Thr->Ser	SNP	83	15	18	Thr->Ser	SNP	95	21	22	Thr->Ser
4156099	C	a	a	A	Rv3711c	DNA polymerase III subunit epsilon	SNP	100	4	4		SNP	100	8	8		SNP	93	13	14	Val->Leu
4156503	C	t	t	T	Rv3711c	DNA polymerase III subunit epsilon	SNP	100	6	6		SNP	100	7	7		SNP	92	11	12	Gly->Asp
4158493	C	t	T	T	Rv3713	cobyric acid synthase CobQ2	SNP	100	3	3		SNP	100	11	11	-	SNP	100	24	24	-
4159991	G	a	A	A	Rv3715c	recombination protein RecR	SNP	100	9	9		SNP	100	11	11	-	SNP	97	31	32	-
4162339	A	g	G	G	Rv3719	hypothetical protein	SNP	100	4	4		SNP	100	24	24	Thr->Ala	SNP	100	32	32	Thr->Ala
4167656	A	G	G	G	Rv3722c	hypothetical protein	SNP	100	19	19	Met->Thr	SNP	100	36	36	Met->Thr	SNP	95	56	59	Met->Thr
4169852	G	t	T	T	Rv3724B	cutinase	SNP	100	9	9		SNP	100	17	17	Ala->Ser	SNP	100	19	19	Ala->Ser
4170739	G	C	C	C	Rv3725	oxidoreductase	SNP	100	13	13	Val->Leu	SNP	100	26	26	Val->Leu	SNP	94	30	32	Val->Leu
4170965i1	G	a	a	A	-	-	SNP	100	5	5		SNP	100	8	8		Ins	100	12	12	-
4174131	G	C	C	C	Rv3727	oxidoreductase	SNP	100	13	13	Gly->Arg	SNP	100	38	38	Gly->Arg	SNP	97	37	38	Gly->Arg
4179089	C	t	T	T	Rv3729	transferase	SNP	100	5	5		SNP	100	12	12	Pro->Ser	SNP	90	18	20	Pro->Ser
4179832	G	c	C	C	Rv3729	transferase	SNP	100	3	3		SNP	93	13	14	Gln->His	SNP	95	20	21	Gln->His
4182387	G	c	C	C	Rv3731	ATP-dependent DNA ligase	SNP	100	7	7		SNP	89	16	18	-	SNP	100	16	16	-
4182695	G	a	A	A	Rv3731	ATP-dependent DNA ligase	SNP	100	7	7		SNP	86	12	14	Arg->His	SNP	92	12	13	Arg->His
4186678	G	a	A	A	Rv3736	transcriptional regulatory protein AraC/XylS-family	SNP	78	7	9		SNP	100	15	15	-	SNP	96	23	24	-
4187485	T	C	C	C	Rv3736	transcriptional regulatory protein AraC/XylS-family	SNP	100	18	18	-	SNP	100	39	39	-	SNP	100	42	42	-
4187817	A	g	g	G	Rv3737	transmembrane protein	SNP	100	3	3		SNP	100	7	7		SNP	100	15	15	Asp->Gly
4194501	G	a	A	A	Rv3743c	cation transporter P-type ATPase CtpJ	SNP	100	7	7		SNP	100	12	12	-	SNP	95	20	21	-
4198612	G	GAP	GAP	GAP	-	-	Del	90	9	10	-	Del	91	20	22	-	Del	84	26	31	-
4204168	T	C	C	C	Rv3758c	osmoprotectant (glycine betaine/carnitine/choline/L-proline) transport ATP-binding protein ABC transporter PROV	SNP	100	10	10	Asn->Asp	SNP	96	23	24	Asn->Asp	SNP	100	39	39	Asn->Asp
4204441	A	G	G	G	Rv3759c	osmoprotectant (glycine betaine/carnitine/choline/L-proline) binding lipoprotein PROX	SNP	100	27	27	-	SNP	97	38	39	-	SNP	97	35	36	-
4205120	A	G	G	G	Rv3759c	osmoprotectant (glycine betaine/carnitine/choline/L-proline) binding lipoprotein PROX	SNP	100	14	14	Leu->Pro	SNP	100	22	22	Leu->Pro	SNP	100	34	34	Leu->Pro
4205325	A	g	g	G	Rv3759c	osmoprotectant (glycine betaine/carnitine/choline/L-proline) binding lipoprotein PROX	SNP	100	6	6		SNP	100	7	7		SNP	95	21	22	Trp->Arg
4210274	A	g	G	G	Rv3764c	two component sensor kinase	SNP	100	5	5		SNP	86	12	14	Cys->Arg	SNP	93	26	28	Cys->Arg
4214988	G	A	A	A	-	-	SNP	100	10	10	-	SNP	97	28	29	-	SNP	88	30	34	-
4215484	G	C	C	C	Rv3770c	hypothetical protein	SNP	100	10	10	Pro->Ala	SNP	100	13	13	Pro->Ala	SNP	96	27	28	Pro->Ala
4217557	A	G	G	G	Rv3772	putative aminotransferase	SNP	100	17	17	Thr->Ala	SNP	95	20	21	Thr->Ala	SNP	100	38	38	Thr->Ala
4218416	C	A	A	A	Rv3773c	hypothetical protein	SNP	100	13	13	Gly->Val	SNP	83	15	18	Gly->Val	SNP	100	34	34	Gly->Val
4218941	G	A	A	A	Rv3774	enoyl-CoA hydratase	SNP	100	14	14	-	SNP	100	40	40	-	SNP	98	40	41	-
4221071	C	GAP	GAP	GAP	-	-	Del	94	16	17	-	Del	100	28	28	-	Del	97	38	39	-
4221423	C	t	T	T	Rv3776	hypothetical protein	SNP	100	3	3		SNP	82	9	11	Ser->Leu	SNP	100	18	18	Ser->Leu
4221490	C	g	G	G	Rv3776	hypothetical protein	SNP	100	8	8		SNP	95	19	20	-	SNP	96	23	24	-
4222882	A	g	G	G	Rv3777	oxidoreductase	SNP	100	6	6		SNP	87	13	15	-	SNP	100	19	19	-
4229167	T	c	C	C	Rv3782	L-rhamnosyltransferase	SNP	100	7	7		SNP	100	11	11	Val->Ala	SNP	100	14	14	Val->Ala
4234960	A	c	C	C	Rv3788	nucleoside diphosphate kinase regulator	SNP	100	5	5		SNP	100	10	10	Ile->Leu	SNP	100	21	21	Ile->Leu
4236237	C	t	T	T	Rv3790	oxidoreductase	SNP	100	9	9		SNP	100	10	10	-	SNP	94	16	17	-
4238675	C	T	t	T	Rv3792	transmembrane protein	SNP	91	10	11	-	SNP	100	7	7		SNP	94	16	17	-
4243460	C	t	T	T	Rv3794	integral membrane indolylacetylinositol arabinosyltransferase EMBA (arabinosylindolylacetylinositol synthase)	SNP	100	8	8		SNP	100	13	13	-	SNP	100	13	13	-
4247431	G	C	C	C	Rv3795	integral membrane indolylacetylinositol arabinosyltransferase EMBB (arabinosylindolylacetylinositol synthase)	SNP	100	13	13	Met->Ile	SNP	95	20	21	Met->Ile	SNP	95	20	21	Met->Ile
4251297	G	C	C	C	Rv3797	acyl-CoA dehydrogenase FADE35	SNP	93	13	14	-	SNP	90	27	30	-	SNP	89	32	36	-
4252066	T	C	C	C	Rv3797	acyl-CoA dehydrogenase FADE35	SNP	100	10	10	Ser->Pro	SNP	100	13	13	Ser->Pro	SNP	100	18	18	Ser->Pro
4254006	G	T	T	T	Rv3798	transposase	SNP	100	24	24	-	SNP	97	66	68	-	SNP	98	63	64	-
4254290	T	G	G	G	Rv3798	transposase	SNP	100	17	17	Leu->Arg	SNP	94	31	33	Leu->Arg	SNP	91	29	32	Leu->Arg
4254431	G	a	A	A	Rv3799c	propionyl-CoA carboxylase beta chain	SNP	88	7	8		SNP	100	10	10	-	SNP	91	21	23	-
4255922	A	g	G	G	Rv3799c	propionyl-CoA carboxylase beta chain	SNP	100	1	1		SNP	100	12	12	-	SNP	100	19	19	-
4256210	G	T	T	T	Rv3800c	polyketide synthase PKS13	SNP	100	14	14	Ala->Asp	SNP	96	22	23	Ala->Asp	SNP	93	41	44	Ala->Asp
4257220	A	G	G	G	Rv3800c	polyketide synthase PKS13	SNP	100	20	20	-	SNP	100	16	16	-	SNP	100	27	27	-
4258106	G	A	A	A	Rv3800c	polyketide synthase PKS13	SNP	100	11	11	Thr->Met	SNP	100	22	22	Thr->Met	SNP	97	35	36	Thr->Met
4262388	C	T	T	T	Rv3801c	acyl-CoA synthetase	SNP	100	10	10	Gly->Ser	SNP	97	28	29	Gly->Ser	SNP	92	36	39	Gly->Ser
4264382i1	A	C	C	C	-	-	Ins	100	20	20	-	Ins	100	26	26	-	Ins	100	27	27	-
4267647	T	c	C	C	Rv3805c	transmembrane protein	SNP	100	4	4		SNP	100	18	18	Asp->Gly	SNP	100	31	31	Asp->Gly
4284429	G	A	A	A	Rv3820c	polyketide synthase associated protein PapA2	SNP	100	23	23	Pro->Leu	SNP	100	41	41	Pro->Leu	SNP	100	33	33	Pro->Leu
4287164	A	G	G	G	Rv3822	hypothetical protein	SNP	100	18	18	-	SNP	97	32	33	-	SNP	100	30	30	-
4290135	C	T	T	T	Rv3823c	integral membrane transport protein	SNP	100	25	25	-	SNP	98	42	43	-	SNP	100	54	54	-
4296015	G	A	A	A	Rv3825c	polyketide synthase PKS2	SNP	92	11	12	-	SNP	100	26	26	-	SNP	100	33	33	-
4301075	G	c	C	C	Rv3826	acyl-CoA synthetase	SNP	100	6	6		SNP	100	27	27	Glu->Gln	SNP	98	42	43	Glu->Gln
4302036	T	c	c	C	Rv3827c	transposase	SNP	100	4	4		SNP	100	8	8		SNP	100	15	15	Thr->Ala
4306155	C	T	T	T	Rv3831	hypothetical protein	SNP	100	11	11	-	SNP	100	21	21	-	SNP	100	29	29	-
4307179	G	A	A	A	Rv3833	AraC family transcriptional regulator	SNP	100	11	11	Val->Ile	SNP	100	12	12	Val->Ile	SNP	100	21	21	Val->Ile
4308395	G	a	A	A	Rv3834c	seryl-tRNA synthetase	SNP	100	6	6		SNP	94	15	16	-	SNP	100	16	16	-
4309927	T	g	G	G	Rv3835	hypothetical protein	SNP	100	2	2		SNP	100	16	16	Leu->Arg	SNP	100	27	27	Leu->Arg
4311664	C	t	T	T	Rv3837c	phosphoglycerate mutase	SNP	100	9	9		SNP	94	15	16	Gly->Asp	SNP	100	19	19	Gly->Asp
4314645	A	G	G	G	Rv3841	bacterioferritin BfrB	SNP	100	10	10	-	SNP	93	13	14	-	SNP	92	22	24	-
4314800	G	a	A	A	Rv3842c	glycerophosphoryl diester phosphodiesterase	SNP	100	6	6		SNP	92	11	12	His->Tyr	SNP	91	21	23	His->Tyr
4319985	G	C	C	C	-	-	SNP	100	15	15	-	SNP	95	19	20	-	SNP	100	15	15	-
4322040	C	GAP	GAP	GAP	Rv3847	hypothetical protein	Del	100	22	22	-	Del	95	41	43	-	Del	95	42	44	-
4326831	G	a	A	A	Rv3854c	monooxygenase ETHA	SNP	100	7	7		SNP	100	16	16	Gln->_	SNP	100	17	17	Gln->_
4329782	G	A	A	A	-	-	SNP	94	15	16	-	SNP	96	25	26	-	SNP	100	30	30	-
4338596	C	gap	GAP	GAP	-	-	Del	86	6	7		Del	93	13	14	-	Del	95	20	21	-
4338732	G	A	A	A	-	-	SNP	100	19	19	-	SNP	94	34	36	-	SNP	100	57	57	-
4340028	G	C	C	C	-	-	SNP	100	21	21	-	SNP	100	39	39	-	SNP	98	49	50	-
4351039	G	T	T	T	Rv3872	PE family-related protein	SNP	100	15	15	Glu->_	SNP	100	19	19	Glu->_	SNP	96	23	24	Glu->_
4356110	G	C	C	C	Rv3877	transmembrane protein	SNP	100	15	15	-	SNP	100	19	19	-	SNP	100	15	15	-
4357804	T	g	G	G	Rv3879c	hypothetical protein	SNP	100	6	6		SNP	100	19	19	Glu->Ala	SNP	100	24	24	Glu->Ala
4358004	G	T	T	T	Rv3879c	hypothetical protein	SNP	100	21	21	-	SNP	98	39	40	-	SNP	98	41	42	-
4359165	G	c	C	C	Rv3879c	hypothetical protein	SNP	100	9	9		SNP	92	11	12	-	SNP	96	24	25	-
4359653	C	T	T	T	Rv3879c	hypothetical protein	SNP	100	26	26	Asp->Asn	SNP	100	56	56	Asp->Asn	SNP	100	54	54	Asp->Asn
4359828	G	A	A	A	-	-	SNP	100	10	10	-	SNP	95	21	22	-	SNP	90	19	21	-
4362568	T	g	G	G	Rv3882c	hypothetical protein	SNP	100	3	3		SNP	91	10	11	-	SNP	93	13	14	-
4366272	G	c	C	C	Rv3884c	CBXX/CFQX family protein	SNP	100	9	9		SNP	94	16	17	-	SNP	90	19	21	-
4368084	G	c	c	C	Rv3885c	hypothetical protein	SNP	100	7	7		SNP	100	7	7		SNP	100	18	18	-
4371367	G	A	A	A	Rv3887c	transmembrane protein	SNP	100	19	19	-	SNP	100	27	27	-	SNP	100	42	42	-
4372353	G	C	C	C	Rv3888c	hypothetical protein	SNP	100	10	10	-	SNP	100	22	22	-	SNP	96	23	24	-
4375628	G	T	T	T	Rv3892c	PPE family protein	SNP	90	9	10	Thr->Lys	SNP	100	12	12	Thr->Lys	SNP	93	26	28	Thr->Lys
4378504	T	C	C	C	Rv3894c	hypothetical protein	SNP	87	13	15	Asp->Gly	SNP	97	37	38	Asp->Gly	SNP	100	41	41	Asp->Gly
4379680	C	g	G	G	Rv3894c	hypothetical protein	SNP	100	8	8		SNP	94	17	18	Arg->Pro	SNP	100	18	18	Arg->Pro
4382054	T	C	C	C	Rv3896c	hypothetical protein	SNP	100	13	13	-	SNP	100	11	11	-	SNP	100	22	22	-
4382275	G	T	T	T	Rv3896c	hypothetical protein	SNP	100	15	15	Gln->Lys	SNP	88	14	16	Gln->Lys	SNP	95	20	21	Gln->Lys
4386228	T	C	C	C	Rv3900c	hypothetical protein	SNP	100	10	10	-	SNP	100	19	19	-	SNP	100	23	23	-
4393178	A	G	G	G	-	-	SNP	100	15	15	-	SNP	100	19	19	-	SNP	100	17	17	-
4393590	C	g	G	G	Rv3908	hypothetical protein	SNP	100	5	5		SNP	100	17	17	Arg->Gly	SNP	96	25	26	Arg->Gly
4397736	C	T	T	T	Rv3910	transmembrane protein	SNP	100	13	13	-	SNP	100	31	31	-	SNP	100	31	31	-
4407588	T	C	C	C	Rv3919c	glucose-inhibited division protein B	SNP	100	12	12	-	SNP	100	21	21	-	SNP	97	36	37	-
4407927	T	g	G	G	Rv3919c	glucose-inhibited division protein B	SNP	100	4	4		SNP	100	11	11	Glu->Asp	SNP	100	20	20	Glu->Asp
4408923	C	t	T	T	-	-	SNP	100	2	2		SNP	95	19	20	-	SNP	96	27	28	-

## Sheet: Table S2(Patient A)
Supplementary Table S2. Acquired mutations during MDR-TB therapy observed in Patient A compared to drug resistance test results.
month	Rv0565c	pncA		rrs	gyrA	H	S	R	E	Z	Pto	PAS	Am	Cm	FQc
5	59R (CGC)	100T (ACC)	159L (CTG)	1401a	94D (GAC)	r	r	r	b	s	s	nd	s	nd	nd
5a	59R (CGC)	100T (ACC)	159L (CTG)	1401a	94D (GAC)	r	r	r	b	s	nd	nd	nd	nd	nd
6	59R (CGC)	100T (ACC)	159L (CTG)	1401a	94D (GAC)	r	r	r	b	s	s	nd	nd	nd	nd
14	59R (CGC)	100T (ACC)	159L (CTG)	1401a	94D (GAC)	r	r	r	r	s	s	nd	nd	nd	s
15	59R/H (CRC)b	100T/P (MCC)b	159L/V (STG)b	1401a	94D (GAC)	r	r	r	r	r	r	nd	nd	nd	s
23	59R (CGC)	100P (CCC)	159L (CTG)	1401a	94D (GAC)	r	r	r	r	r	nd	b	s	s	nd
26a	59H (CAC)	Rv2042c_Rv2045cdel		1401a	94D (GAC)	r	r	r	r	r	b	r	s	s	nd
29	59R (CGC)	100P (CCC)	159L (CTG)	1401g	94D (GAC)	r	r	r	r	r	r	r	r	r	s
33	59R/H (CRC)b	100P (CCC)	159L (CTG)	1401g	94D (GAC)	r	r	r	r	r	r	r	r	nd	s
34	59R (CGC)	100P (CCC)	159L (CTG)	1401g	94G/N (RRC)b	r	r	r	r	r	r	r	r	r	r
36a	59R/H (CRC)b	100P (CCC)	159L (CTG)	1401g	94A/G (GSC)b	r	r	r	r	r	r	r	r	r	nd
Course of genotypic and phenotypic drug resistance acquisition of Patient A derived serial isolates. Amino acid substitutions and phenotypic resistance to particular drugs colored in blue. Current drug therapy colored in red. r=resistant, s=susceptible, b=borderline, nd=no data available. H=isoniazid, S=streptomycin, R=rifampicin, E=ethambutol, Z=pyrazinamide, Pto=prothionamide, PAS=para-aminosal…
a isolates selected for whole genome sequencing (WGS)
b heterogenous SNPs, validated by Sanger sequencing (ambiguities named after IUPAC code)
c isolates on month 14 and 15 were tested susceptible to ofloxacin, isolates on month 29 and 33 were tested susceptible to ciprofloxacin, isolate on month 34 was tested resistant to levofloxacin

## Sheet: Table S3 (Patient B)
Supplementary Table S3. Filtered NGS data of Patient B derived isolates and detected polymorphisms during treatment.
							mutations during treatment	month 0					month 9					month 11					month 20
#Position	H37Rv	month 0	month 9	month 11	month 20	Gene	Annotation	Type	Freq	Count	Cov.	Subst.	Type	Freq	Count	Cov.	Subst.	Type	Freq	Count	Cov.	Subst.	Type	Freq	Count	Cov.	Subst.
7581	G	g	g	g	T	Rv0006	DNA gyrase subunit A	none	100	113	113		none	100	92	92		none	66	77	117		SNP	100	135	135	Asp->Tyr
761557	C	c	c	G	G	Rv0667	DNA-directed RNA polymerase subunit beta	none	99	121	122		none	98	83	85		SNP	100	97	97	Ala->Gly	SNP	99	124	125	Ala->Gly
2137291	A	a	a	a	G	Rv1887	hypothetical protein	none	100	77	77		none	100	85	85		none	99	98	99		SNP	97	93	96	Gln->Arg
3067964	G	g	g	g	C	Rv2754c	upstream thyX	none	100	80	80		none	100	61	61		none	98	65	66		SNP	100	81	81	-
3073821	C	c	c	c	GAP	Rv2764c	thymidylate synthase thyA	none	100	54	54		none	100	64	64		none	100	81	81		Del	94	91	97	-
3841356	G	g	g	g	A	Rv3423c	alanine racemase	none	100	94	94		none	99	96	97		none	83	90	109		SNP	99	132	133	Ser->Leu
1849	C	A	A	A	A	-	-	SNP	100	119	119	-	SNP	100	112	112	-	SNP	99	114	115	-	SNP	100	130	130	-
1977	A	G	G	G	G	-	-	SNP	99	80	81	-	SNP	100	63	63	-	SNP	100	87	87	-	SNP	98	108	110	-
4013	T	C	C	C	C	Rv0003	recombination protein F	SNP	99	98	99	Ile->Thr	SNP	95	97	102	Ile->Thr	SNP	98	121	124	Ile->Thr	SNP	99	132	133	Ile->Thr
4086	G	T	T	T	T	Rv0003	recombination protein F	SNP	95	95	100	-	SNP	95	105	110	-	SNP	99	104	105	-	SNP	98	129	132	-
7362	G	C	C	C	C	Rv0006	DNA gyrase subunit A	SNP	99	125	126	Glu->Gln	SNP	98	96	98	Glu->Gln	SNP	100	126	126	Glu->Gln	SNP	99	147	149	Glu->Gln
7585	G	C	C	C	C	Rv0006	DNA gyrase subunit A	SNP	97	107	110	Ser->Thr	SNP	97	89	92	Ser->Thr	SNP	91	105	116	Ser->Thr	SNP	95	123	129	Ser->Thr
9304	G	A	A	A	A	Rv0006	DNA gyrase subunit A	SNP	99	79	80	Gly->Asp	SNP	100	98	98	Gly->Asp	SNP	99	93	94	Gly->Asp	SNP	100	131	131	Gly->Asp
11820	C	G	G	G	G	-	-	SNP	100	91	91	-	SNP	100	83	83	-	SNP	100	106	106	-	SNP	100	115	115	-
11879	A	G	G	G	G	Rv0008c	hypothetical protein	SNP	97	77	79	Ser->Pro	SNP	91	75	82	Ser->Pro	SNP	95	83	87	Ser->Pro	SNP	95	114	120	Ser->Pro
14861	G	T	T	T	T	Rv0012	hypothetical protein	SNP	100	100	100	Gly->Val	SNP	100	83	83	Gly->Val	SNP	98	131	133	Gly->Val	SNP	100	144	144	Gly->Val
15117	C	G	G	G	G	Rv0013	para-aminobenzoate synthase component II	SNP	97	105	108	Ile->Met	SNP	97	88	91	Ile->Met	SNP	99	111	112	Ile->Met	SNP	97	127	131	Ile->Met
16119	C	A	A	A	A	Rv0014c	transmembrane serine/threonine-protein kinase B PKNB (protein kinase B) (STPK B)	SNP	100	80	80	Arg->Leu	SNP	100	90	90	Arg->Leu	SNP	100	104	104	Arg->Leu	SNP	100	107	107	Arg->Leu
17654	T	G	G	G	G	Rv0015c	transmembrane serine/threonine-protein kinase A PKNA (protein kinase A) (STPK A)	SNP	97	60	62	Gln->Pro	SNP	98	50	51	Gln->Pro	SNP	96	74	77	Gln->Pro	SNP	97	84	87	Gln->Pro
17657	T	C	C	C	C	Rv0015c	transmembrane serine/threonine-protein kinase A PKNA (protein kinase A) (STPK A)	SNP	98	60	61	Gln->Arg	SNP	96	47	49	Gln->Arg	SNP	100	75	75	Gln->Arg	SNP	100	81	81	Gln->Arg
21795	G	A	A	A	A	Rv0018c	serine/threonine phosphatase	SNP	100	62	62	Pro->Ser	SNP	97	60	62	Pro->Ser	SNP	100	59	59	Pro->Ser	SNP	100	63	63	Pro->Ser
25610	G	C	C	C	C	-	-	SNP	98	52	53	-	SNP	100	38	38	-	SNP	100	50	50	-	SNP	100	83	83	-
26959	C	G	G	G	G	-	-	SNP	100	60	60	-	SNP	98	44	45	-	SNP	98	55	56	-	SNP	100	70	70	-
28367	T	GAP	GAP	GAP	GAP	Rv0024	putative secreted protein P60-related protein	SNP	87	68	78	-	SNP	91	69	76	-	SNP	94	67	71	-	SNP	95	95	100	-
34044	T	C	C	C	C	-	-	Del	100	107	107	-	Del	98	95	97	-	Del	100	107	107	-	Del	99	143	144	-
35608	C	T	T	T	T	Rv0032	8-amino-7-oxononanoate synthase BioF2	SNP	97	113	116	-	SNP	97	94	97	-	SNP	100	105	105	-	SNP	97	139	143	-
36008	G	C	C	C	C	Rv0032	8-amino-7-oxononanoate synthase BioF2	SNP	100	84	84	Asp->His	SNP	98	92	94	Asp->His	SNP	99	69	70	Asp->His	SNP	99	102	103	Asp->His
37031	C	G	G	G	G	Rv0034	hypothetical protein	SNP	100	72	72	-	SNP	96	75	78	-	SNP	99	92	93	-	SNP	100	118	118	-
37305	C	G	G	G	G	Rv0035	fatty-acid-CoA ligase	SNP	94	84	89	Ser->Trp	SNP	96	78	81	Ser->Trp	SNP	93	83	89	Ser->Trp	SNP	95	96	101	Ser->Trp
37334	A	T	T	T	T	Rv0035	fatty-acid-CoA ligase	SNP	100	94	94	Thr->Ser	SNP	100	81	81	Thr->Ser	SNP	100	95	95	Thr->Ser	SNP	100	101	101	Thr->Ser
39158	C	G	G	G	G	Rv0036c	hypothetical protein	SNP	100	72	72	-	SNP	100	57	57	-	SNP	100	67	67	-	SNP	100	85	85	-
42281	C	A	A	A	A	Rv0039c	transmembrane protein	SNP	96	70	73	Cys->Phe	SNP	97	75	77	Cys->Phe	SNP	97	67	69	Cys->Phe	SNP	98	82	84	Cys->Phe
42967	G	C	C	C	C	Rv0040c	secreted proline rich protein MTC28 (proline rich 28 kDa antigen)	SNP	100	84	84	-	SNP	99	71	72	-	SNP	100	93	93	-	SNP	100	114	114	-
44768	A	G	G	G	G	Rv0041	leucyl-tRNA synthetase	SNP	90	72	80	Arg->Gly	SNP	92	57	62	Arg->Gly	SNP	91	86	94	Arg->Gly	SNP	94	74	79	Arg->Gly
48503	T	C	C	C	C	Rv0044c	oxidoreductase	SNP	95	78	82	-	SNP	98	43	44	-	SNP	100	79	79	-	SNP	97	101	104	-
49360	C	T	T	T	T	Rv0045c	hydrolase	SNP	99	104	105	Val->Ile	SNP	99	91	92	Val->Ile	SNP	100	88	88	Val->Ile	SNP	100	127	127	Val->Ile
49691	C	GAP	GAP	GAP	GAP	Rv0045c	hydrolase	SNP	93	79	85	-	SNP	89	68	76	-	SNP	94	73	78	-	SNP	93	99	106	-
49692	C	GAP	GAP	GAP	GAP	Rv0045c	hydrolase	Del	90	77	86	-	Del	92	68	74	-	Del	90	73	81	-	Del	94	99	105	-
50557	T	C	C	C	C	Rv0046c	myo-inositol-1-phosphate synthase INO1 (inositol 1-phosphate synthetase) (D-glucose 6-phosphate cycloaldolase) (glucose 6-phosphate cyclase) (glucocycloaldolase)	Del	100	106	106	Arg->Gly	Del	100	92	92	Arg->Gly	Del	99	123	124	Arg->Gly	Del	100	119	119	Arg->Gly
51949	A	G	G	G	G	Rv0048c	hypothetical protein	SNP	100	98	98	Val->Ala	SNP	98	94	96	Val->Ala	SNP	100	117	117	Val->Ala	SNP	100	148	148	Val->Ala
54394	A	G	G	G	G	Rv0050	bifunctional penicillin-binding protein 1A/1B	SNP	96	93	97	-	SNP	98	81	83	-	SNP	99	90	91	-	SNP	99	110	111	-
62049	A	G	G	G	G	Rv0058	replicative DNA helicase	SNP	93	93	100	Arg->Gly	SNP	92	66	72	Arg->Gly	SNP	84	76	91	Arg->Gly	SNP	98	110	112	Arg->Gly
63146	G	T	T	T	T	-	-	SNP	100	109	109	-	SNP	99	112	113	-	SNP	100	116	116	-	SNP	100	137	137	-
65150	C	T	T	T	T	Rv0061	hypothetical protein	SNP	100	93	93	Pro->Ser	SNP	100	100	100	Pro->Ser	SNP	100	90	90	Pro->Ser	SNP	98	95	97	Pro->Ser
70267	G	T	T	T	T	Rv0064	hypothetical protein	SNP	99	90	91	Val->Phe	SNP	99	89	90	Val->Phe	SNP	98	96	98	Val->Phe	SNP	97	85	88	Val->Phe
70816	A	G	G	G	G	Rv0064	hypothetical protein	SNP	98	104	106	Asn->Asp	SNP	99	83	84	Asn->Asp	SNP	100	97	97	Asn->Asp	SNP	100	135	135	Asn->Asp
71336	G	C	C	C	C	Rv0064	hypothetical protein	SNP	92	34	37	Arg->Pro	SNP	97	35	36	Arg->Pro	SNP	100	34	34	Arg->Pro	SNP	98	42	43	Arg->Pro
75233	C	A	A	A	A	-	-	SNP	100	79	79	-	SNP	97	63	65	-	SNP	100	102	102	-	SNP	100	84	84	-
75940	G	C	C	C	C	Rv0068	short chain dehydrogenase	SNP	100	77	77	Val->Leu	SNP	99	68	69	Val->Leu	SNP	100	88	88	Val->Leu	SNP	100	115	115	Val->Leu
79480	T	C	C	C	C	-	-	SNP	98	64	65	-	SNP	98	58	59	-	SNP	100	66	66	-	SNP	97	69	71	-
80472	G	C	C	C	C	-	-	SNP	100	16	16	-	SNP	94	17	18	-	SNP	100	16	16	-	SNP	100	20	20	-
80474	A	C	C	C	C	-	-	SNP	100	18	18	-	SNP	95	18	19	-	SNP	100	19	19	-	SNP	100	23	23	-
80476	T	G	G	G	G	-	-	SNP	100	22	22	-	SNP	96	23	24	-	SNP	100	31	31	-	SNP	100	27	27	-
80518	G	A	A	A	A	-	-	SNP	100	15	15	-	SNP	94	17	18	-	SNP	96	24	25	-	SNP	100	21	21	-
82191	A	G	G	G	G	Rv0073	glutamine-transport ATP-binding protein ABC transporter	SNP	100	19	19	-	SNP	96	25	26	-	SNP	97	31	32	-	SNP	100	40	40	-
82200	T	C	C	C	C	Rv0073	glutamine-transport ATP-binding protein ABC transporter	SNP	100	19	19	-	SNP	100	28	28	-	SNP	100	36	36	-	SNP	100	45	45	-
82228	T	c	C	C	C	Rv0073	glutamine-transport ATP-binding protein ABC transporter	SNP	100	7	7		SNP	100	13	13	-	SNP	100	13	13	-	SNP	100	25	25	-
82428	G	C	C	C	C	Rv0073	glutamine-transport ATP-binding protein ABC transporter	SNP	100	37	37	-	SNP	100	42	42	-	SNP	100	54	54	-	SNP	100	61	61	-
82440	T	C	C	C	C	Rv0073	glutamine-transport ATP-binding protein ABC transporter	SNP	100	58	58	-	SNP	100	64	64	-	SNP	100	84	84	-	SNP	100	92	92	-
82451	A	G	G	G	G	Rv0073	glutamine-transport ATP-binding protein ABC transporter	SNP	100	54	54	His->Arg	SNP	100	63	63	His->Arg	SNP	100	86	86	His->Arg	SNP	100	83	83	His->Arg
87468	C	T	T	T	T	Rv0078A	hypothetical protein	SNP	100	134	134	Glu->Lys	SNP	99	90	91	Glu->Lys	SNP	100	122	122	Glu->Lys	SNP	100	140	140	Glu->Lys
92199	T	G	G	G	G	Rv0083	oxidoreductase	SNP	100	80	80	-	SNP	100	69	69	-	SNP	100	63	63	-	SNP	100	79	79	-
94388	G	A	A	A	A	Rv0086	hydrogenase HycQ	SNP	100	77	77	-	SNP	99	74	75	-	SNP	100	102	102	-	SNP	99	100	101	-
96894	C	T	T	T	T	-	-	SNP	100	98	98	-	SNP	99	120	121	-	SNP	100	118	118	-	SNP	99	134	135	-
97350	A	C	C	C	C	Rv0088	hypothetical protein	SNP	100	109	109	-	SNP	99	95	96	-	SNP	100	94	94	-	SNP	99	123	124	-
101539	C	T	T	T	T	Rv0092	cation transporter P-type ATPase A	SNP	98	57	58	-	SNP	89	50	56	-	SNP	99	80	81	-	SNP	96	75	78	-
103753i1	T	C	c	C	C	Rv0930	phosphate ABC transporter transmembrane protein	SNP	100	14	14	-	SNP	100	9	9		SNP	100	20	20	-	SNP	100	16	16	-
104767	C	T	T	T	T	-	-	Ins	98	93	95	-	SNP	98	81	83	-	Ins	98	63	64	-	Ins	98	87	89	-
104773	C	T	T	T	T	-	-	SNP	100	51	51	-	SNP	98	48	49	-	SNP	100	34	34	-	SNP	100	56	56	-
104775	A	G	G	G	G	-	-	SNP	100	35	35	-	SNP	100	35	35	-	SNP	100	22	22	-	SNP	97	37	38	-
104838	T	G	G	G	G	Rv0095c	hypothetical protein	SNP	100	27	27	Glu->Asp	SNP	100	35	35	Glu->Asp	SNP	100	30	30	Glu->Asp	SNP	100	43	43	Glu->Asp
104856	C	T	T	T	T	Rv0095c	hypothetical protein	SNP	100	121	121	-	SNP	98	118	120	-	SNP	100	134	134	-	SNP	100	164	164	-
104858	G	A	A	A	A	Rv0095c	hypothetical protein	SNP	100	135	135	-	SNP	100	131	131	-	SNP	100	152	152	-	SNP	100	180	180	-
104941	T	C	C	C	C	Rv0095c	hypothetical protein	SNP	97	30	31	Gln->Arg	SNP	100	30	30	Gln->Arg	SNP	100	22	22	Gln->Arg	SNP	100	34	34	Gln->Arg
104942	G	C	C	C	C	Rv0095c	hypothetical protein	SNP	100	30	30	Gln->Glu	SNP	100	29	29	Gln->Glu	SNP	100	20	20	Gln->Glu	SNP	100	30	30	Gln->Glu
104962	G	A	A	A	A	Rv0095c	hypothetical protein	SNP	94	107	114	Ala->Val	SNP	95	113	119	Ala->Val	SNP	98	129	132	Ala->Val	SNP	97	155	159	Ala->Val
105007	C	G	G	G	G	Rv0095c	hypothetical protein	SNP	100	159	159	Ser->Thr	SNP	100	176	176	Ser->Thr	SNP	100	196	196	Ser->Thr	SNP	99	187	188	Ser->Thr
105011	G	A	A	A	A	Rv0095c	hypothetical protein	SNP	100	159	159	-	SNP	100	174	174	-	SNP	100	192	192	-	SNP	100	183	183	-
105021	G	A	A	A	A	Rv0095c	hypothetical protein	SNP	100	150	150	-	SNP	100	166	166	-	SNP	99	162	163	-	SNP	99	173	174	-
105045	G	C	C	C	C	Rv0095c	hypothetical protein	SNP	100	171	171	Asp->Glu	SNP	100	177	177	Asp->Glu	SNP	100	198	198	Asp->Glu	SNP	100	224	225	Asp->Glu
105139	C	A	A	A	A	Rv0095c	hypothetical protein	SNP	100	105	105	Gly->Val	SNP	99	106	107	Gly->Val	SNP	100	103	103	Gly->Val	SNP	100	127	127	Gly->Val
105736	T	C	C	C	C	Rv0096	PPE family protein	SNP	97	88	91	Val->Ala	SNP	98	79	81	Val->Ala	SNP	93	83	89	Val->Ala	SNP	100	110	110	Val->Ala
122109	A	G	G	G	G	Rv0103c	cation-transporter P-type ATPase B	SNP	90	78	87	Leu->Ser	SNP	91	73	80	Leu->Ser	SNP	98	80	82	Leu->Ser	SNP	94	93	99	Leu->Ser
123454	C	T	T	T	T	Rv0104	hypothetical protein	SNP	100	108	108	Gln->_	SNP	97	95	98	Gln->_	SNP	100	125	125	Gln->_	SNP	100	135	135	Gln->_
123520	T	C	C	C	C	Rv0104	hypothetical protein	SNP	100	113	113	Tyr->His	SNP	99	91	92	Tyr->His	SNP	100	90	90	Tyr->His	SNP	100	145	145	Tyr->His
133839	C	T	T	T	T	-	-	SNP	100	85	85	-	SNP	100	90	90	-	SNP	100	84	84	-	SNP	100	132	132	-
135329	C	T	T	T	T	Rv0111	transmembrane acyltransferase	SNP	100	85	85	-	SNP	99	74	75	-	SNP	100	93	93	-	SNP	99	114	115	-
139297	G	T	T	T	T	Rv0115	D-alpha-D-heptose-7-phosphate kinase	SNP	100	98	98	Gly->Val	SNP	100	95	95	Gly->Val	SNP	100	119	119	Gly->Val	SNP	100	117	117	Gly->Val
141623	G	A	A	A	A	Rv0117	oxidative stress response regulatory protein OXYS	SNP	98	128	131	Asp->Asn	SNP	100	123	123	Asp->Asn	SNP	99	96	97	Asp->Asn	SNP	96	136	142	Asp->Asn
143120	C	A	A	A	A	Rv0118c	putative oxalyl-CoA decarboxylase	SNP	100	69	69	Ala->Ser	SNP	99	72	73	Ala->Ser	SNP	99	82	83	Ala->Ser	SNP	99	123	124	Ala->Ser
143207	T	C	C	C	C	Rv0118c	putative oxalyl-CoA decarboxylase	SNP	100	79	79	Ser->Gly	SNP	98	99	101	Ser->Gly	SNP	100	87	87	Ser->Gly	SNP	100	94	94	Ser->Gly
146087	T	C	C	C	C	Rv0120c	elongation factor G	SNP	100	78	78	Asn->Ser	SNP	100	90	90	Asn->Ser	SNP	100	82	82	Asn->Ser	SNP	100	98	98	Asn->Ser
147262	G	T	T	T	T	Rv0120c	elongation factor G	SNP	99	95	96	Asp->Glu	SNP	97	96	99	Asp->Glu	SNP	100	103	103	Asp->Glu	SNP	95	93	98	Asp->Glu
163705	C	T	T	T	T	Rv0136	cytochrome P450 138	SNP	93	77	83	Pro->Ser	SNP	88	67	76	Pro->Ser	SNP	100	95	95	Pro->Ser	SNP	99	76	77	Pro->Ser
163706	C	T	T	T	T	Rv0136	cytochrome P450 138	SNP	96	78	81	Pro->Leu	SNP	94	73	78	Pro->Leu	SNP	100	94	94	Pro->Leu	SNP	99	81	82	Pro->Leu
166565	A	G	G	G	G	Rv0139	oxidoreductase	SNP	100	101	101	Ile->Val	SNP	100	69	69	Ile->Val	SNP	100	74	74	Ile->Val	SNP	98	103	105	Ile->Val
177857	G	A	A	A	A	Rv0151c	PE family protein	SNP	100	48	48	-	SNP	100	43	43	-	SNP	100	57	57	-	SNP	100	73	73	-
182824	G	A	A	A	A	Rv0154c	acyl-CoA dehydrogenase FADE2	SNP	100	69	69	-	SNP	93	70	75	-	SNP	96	74	77	-	SNP	99	88	89	-
183091	C	G	G	G	G	Rv0154c	acyl-CoA dehydrogenase FADE2	SNP	96	82	85	-	SNP	91	64	70	-	SNP	96	99	103	-	SNP	94	82	87	-
188800	T	C	C	C	C	Rv0159c	PE family protein	SNP	92	46	50	Thr->Ala	SNP	97	59	61	Thr->Ala	SNP	88	45	51	Thr->Ala	SNP	97	59	61	Thr->Ala
190816	A	C	C	C	C	Rv0161	oxidoreductase	SNP	96	80	83	-	SNP	97	107	110	-	SNP	98	106	108	-	SNP	98	98	100	-
194306i2	C	G	G	G	G	Rv1715	3-hydroxybutyryl-CoA dehydrogenase FADB3	SNP	100	131	131	-	SNP	100	121	121	-	SNP	100	151	151	-	SNP	100	172	172	-
194306i1	C	G	G	G	G	Rv1715	3-hydroxybutyryl-CoA dehydrogenase FADB3	Ins	100	131	131	-	Ins	100	121	121	-	Ins	100	151	151	-	Ins	100	172	172	-
194681	G	C	C	C	C	Rv0165c	GntR family transcriptional regulator	Ins	100	66	66	-	Ins	100	94	94	-	Ins	100	87	87	-	Ins	100	122	122	-
195682	C	G	G	G	G	Rv0166	acyl-CoA synthetase	SNP	95	97	102	-	SNP	96	88	92	-	SNP	92	98	106	-	SNP	98	109	111	-
196642	C	T	T	T	T	Rv0166	acyl-CoA synthetase	SNP	99	125	126	-	SNP	100	133	133	-	SNP	100	139	139	-	SNP	100	133	133	-
199470	T	G	G	G	G	Rv0169	MCE-family protein MCE1A	SNP	100	59	59	Ser->Ala	SNP	98	48	49	Ser->Ala	SNP	98	54	55	Ser->Ala	SNP	100	50	50	Ser->Ala
203038	T	C	C	C	C	Rv0172	MCE-family protein MCE1D	SNP	98	84	86	Ile->Thr	SNP	96	101	105	Ile->Thr	SNP	98	113	115	Ile->Thr	SNP	96	138	144	Ile->Thr
204094	G	T	T	T	T	Rv0173	MCE-family lipoprotein LprK	SNP	97	66	68	-	SNP	100	73	73	-	SNP	100	75	75	-	SNP	97	68	70	-
206339	T	C	C	C	C	Rv0174	MCE-family protein MCE1F	SNP	100	57	57	Leu->Pro	SNP	100	59	59	Leu->Pro	SNP	100	82	82	Leu->Pro	SNP	100	77	77	Leu->Pro
208590	A	C	C	C	C	Rv0177	MCE associated protein	SNP	100	91	91	-	SNP	99	99	100	-	SNP	100	98	98	-	SNP	100	119	119	-
213147	C	A	A	A	A	Rv0182c	RNA polymerase factor sigma-70	SNP	98	125	127	Asp->Tyr	SNP	99	117	118	Asp->Tyr	SNP	99	114	115	Asp->Tyr	SNP	96	134	139	Asp->Tyr
213281	C	T	T	T	T	Rv0182c	RNA polymerase factor sigma-70	SNP	100	97	97	Gly->Asp	SNP	99	85	86	Gly->Asp	SNP	100	114	114	Gly->Asp	SNP	100	107	107	Gly->Asp
215977	C	T	T	T	T	Rv0185	hypothetical protein	SNP	100	93	93	Ala->Val	SNP	97	93	96	Ala->Val	SNP	100	91	91	Ala->Val	SNP	100	113	113	Ala->Val
217201	T	C	C	C	C	Rv0186	beta-glucosidase	SNP	100	94	94	-	SNP	99	72	73	-	SNP	100	89	89	-	SNP	100	79	79	-
222925	G	A	A	A	A	Rv0191	integral membrane protein	SNP	100	99	99	Ala->Thr	SNP	98	92	94	Ala->Thr	SNP	97	73	75	Ala->Thr	SNP	100	121	121	Ala->Thr
223942	T	C	C	C	C	Rv0192	hypothetical protein	SNP	100	45	45	Ser->Pro	SNP	94	49	52	Ser->Pro	SNP	96	66	69	Ser->Pro	SNP	100	74	74	Ser->Pro
225323	T	C	C	C	C	Rv0193c	hypothetical protein	SNP	100	101	101	Lys->Glu	SNP	100	78	78	Lys->Glu	SNP	100	70	70	Lys->Glu	SNP	98	98	100	Lys->Glu
227098	T	C	C	C	C	Rv0194	drugs-transport transmembrane ATP-binding protein ABC transporter	SNP	100	82	82	Met->Thr	SNP	98	78	80	Met->Thr	SNP	99	106	107	Met->Thr	SNP	99	90	91	Met->Thr
230170	C	T	T	T	T	Rv0194	drugs-transport transmembrane ATP-binding protein ABC transporter	SNP	100	98	98	Pro->Leu	SNP	98	101	103	Pro->Leu	SNP	98	96	98	Pro->Leu	SNP	99	126	127	Pro->Leu
231114	C	G	G	G	G	Rv0195	two component transcriptional regulatory protein	SNP	100	94	94	-	SNP	100	102	102	-	SNP	100	129	129	-	SNP	99	110	111	-
234497i2	C	T	T	T	T	Rv2088	transmembrane serine/threonine-protein kinase J	SNP	100	48	48	-	SNP	100	45	45	-	SNP	100	49	49	-	SNP	100	51	51	-
234497i1	C	G	G	G	G	Rv2088	transmembrane serine/threonine-protein kinase J	Ins	100	48	48	-	Ins	100	45	45	-	Ins	100	49	49	-	Ins	100	51	51	-
238535	T	C	C	C	C	Rv0202c	transmembrane transport protein MmpL11	Ins	100	88	88	Thr->Ala	Ins	99	76	77	Thr->Ala	Ins	99	82	83	Thr->Ala	Ins	100	84	84	Thr->Ala
249522	T	C	C	C	C	Rv0209	hypothetical protein	SNP	100	57	57	Val->Ala	SNP	98	48	49	Val->Ala	SNP	99	72	73	Val->Ala	SNP	100	66	66	Val->Ala
251575	G	A	A	A	A	Rv0210	hypothetical protein	SNP	100	82	82	Ala->Thr	SNP	99	74	75	Ala->Thr	SNP	99	90	91	Ala->Thr	SNP	100	88	88	Ala->Thr
261869	T	C	C	C	C	Rv0218	transmembrane protein	SNP	100	29	29	Cys->Arg	SNP	97	35	36	Cys->Arg	SNP	100	43	43	Cys->Arg	SNP	98	50	51	Cys->Arg
262268	A	T	T	T	T	Rv0219	transmembrane protein	SNP	100	96	96	-	SNP	100	95	95	-	SNP	100	128	128	-	SNP	100	119	119	-
264129	G	A	A	A	A	Rv0221	hypothetical protein	SNP	100	111	111	Met->Ile	SNP	99	105	106	Met->Ile	SNP	100	116	116	Met->Ile	SNP	100	121	121	Met->Ile
265554	A	C	C	C	C	Rv0222	enoyl-CoA hydratase	SNP	100	98	98	-	SNP	99	102	103	-	SNP	100	124	124	-	SNP	99	117	118	-
267751	G	C	C	C	C	Rv0223c	aldehyde dehydrogenase	SNP	97	84	87	Ala->Gly	SNP	96	110	115	Ala->Gly	SNP	96	97	101	Ala->Gly	SNP	95	116	122	Ala->Gly
270430	G	C	C	C	C	Rv0226c	transmembrane protein	SNP	99	104	105	Pro->Ala	SNP	98	105	107	Pro->Ala	SNP	97	118	122	Pro->Ala	SNP	98	94	96	Pro->Ala
272905i1	T	C	C	C	C	Rv2433c	hypothetical protein	SNP	100	17	17	-	SNP	100	19	19	-	SNP	100	23	23	-	SNP	100	19	19	-
278021	T	C	C	C	C	Rv0232	TetR/ACRR family transcriptional regulator	Ins	100	74	74	-	Ins	100	91	91	-	Ins	100	87	87	-	Ins	100	118	118	-
278681	C	G	G	G	G	Rv0233	ribonucleotide-diphosphate reductase subunit beta	SNP	99	96	97	His->Asp	SNP	99	77	78	His->Asp	SNP	99	97	98	His->Asp	SNP	100	110	110	His->Asp
279574i1	G	A	A	A	A	Rv2487c	PE-PGRS family protein	SNP	100	22	22	-	SNP	100	19	19	-	SNP	100	35	35	-	SNP	100	16	16	-
282892	C	T	T	T	T	Rv0236c	transmembrane protein	Ins	100	70	70	-	Ins	99	70	71	-	Ins	99	67	68	-	Ins	99	84	85	-
283610	G	A	A	A	A	Rv0236c	transmembrane protein	SNP	100	35	35	Ala->Val	SNP	88	30	34	Ala->Val	SNP	100	38	38	Ala->Val	SNP	96	53	55	Ala->Val
283614	T	C	C	C	C	Rv0236c	transmembrane protein	SNP	97	36	37	Ser->Gly	SNP	86	32	37	Ser->Gly	SNP	100	41	41	Ser->Gly	SNP	96	55	57	Ser->Gly
285772	A	C	C	C	C	Rv0236c	transmembrane protein	SNP	99	74	75	-	SNP	100	57	57	-	SNP	100	108	108	-	SNP	99	83	84	-
285871	A	G	G	G	G	Rv0236c	transmembrane protein	SNP	93	27	29	-	SNP	96	43	45	-	SNP	100	59	59	-	SNP	100	42	42	-
288260	C	T	T	T	T	Rv0237	lipoprotein LpqI	SNP	96	77	80	-	SNP	100	83	83	-	SNP	100	93	93	-	SNP	98	107	109	-
296312	C	T	T	T	T	Rv0245	oxidoreductase	SNP	100	89	89	Ser->Phe	SNP	98	101	103	Ser->Phe	SNP	100	99	99	Ser->Phe	SNP	100	153	153	Ser->Phe
304923	A	G	G	G	G	Rv0252	nitrite reductase large subunit	SNP	100	94	94	-	SNP	100	79	79	-	SNP	100	98	98	-	SNP	100	115	115	-
305188	G	T	T	T	T	Rv0252	nitrite reductase large subunit	SNP	99	113	114	Val->Leu	SNP	94	98	104	Val->Leu	SNP	99	108	109	Val->Leu	SNP	98	129	131	Val->Leu
310973	G	A	A	A	A	Rv0259c	hypothetical protein	SNP	99	77	78	Ala->Val	SNP	100	88	88	Ala->Val	SNP	100	99	99	Ala->Val	SNP	100	99	99	Ala->Val
311613	G	T	T	T	T	Rv0260c	bifunctional uroporphyrinogen-III synthetase/response regulator domain-containing protein	SNP	100	99	99	-	SNP	100	65	65	-	SNP	100	99	99	-	SNP	99	150	152	-
311889	C	T	T	T	T	Rv0260c	bifunctional uroporphyrinogen-III synthetase/response regulator domain-containing protein	SNP	100	92	92	-	SNP	100	67	67	-	SNP	100	90	90	-	SNP	99	114	115	-
325505	T	C	C	C	C	Rv0270	acyl-CoA synthetase	SNP	99	109	110	-	SNP	100	92	92	-	SNP	99	110	111	-	SNP	100	128	128	-
333637	A	G	G	g	G	Rv0278c	PE-PGRS family protein	SNP	94	15	16	Trp->Arg	SNP	90	9	10	Trp->Arg	SNP	100	4	4		SNP	94	16	17
336074	T	C	C	C	C	Rv0278c	PE-PGRS family protein	SNP	100	25	25	-	SNP	100	40	40	-	SNP	100	51	51	-	SNP	100	50	50	-
336081	A	G	G	G	G	Rv0278c	PE-PGRS family protein	SNP	100	29	29	Val->Ala	SNP	100	47	47	Val->Ala	SNP	100	70	70	Val->Ala	SNP	100	68	68	Val->Ala
336082	C	T	T	T	T	Rv0278c	PE-PGRS family protein	SNP	100	30	30	Val->Met	SNP	100	52	52	Val->Met	SNP	100	73	73	Val->Met	SNP	100	73	73	Val->Met
336155	G	C	c	C	C	Rv0278c	PE-PGRS family protein	SNP	100	10	10	-	SNP	88	7	8		SNP	100	15	15	-	SNP	100	10	10	-
336245	T	C	c	C	C	Rv0278c	PE-PGRS family protein	SNP	100	15	15	-	SNP	100	9	9		SNP	100	19	19	-	SNP	100	26	26	-
336246	C	T	T	T	T	Rv0278c	PE-PGRS family protein	SNP	87	20	23	Gly->Glu	SNP	93	13	14	Gly->Glu	SNP	96	27	28	Gly->Glu	SNP	94	31	33	Gly->Glu
336257	C	T	T	T	T	Rv0278c	PE-PGRS family protein	SNP	100	46	46	-	SNP	100	38	38	-	SNP	100	60	60	-	SNP	100	70	70	-
336504	G	T	T	T	T	-	-	SNP	100	21	21	-	SNP	100	24	24	-	SNP	100	27	27	-	SNP	96	24	25	-
336611	G	C	C	C	C	Rv0279c	PE-PGRS family protein	SNP	100	17	17	-	SNP	88	14	16	-	SNP	100	12	12	-	SNP	100	18	18	-
336617	G	C	c	C	C	Rv0279c	PE-PGRS family protein	SNP	100	15	15	-	SNP	71	5	7		SNP	100	10	10	-	SNP	100	13	13	-
336620	T	C	c	C	C	Rv0279c	PE-PGRS family protein	SNP	100	17	17	-	SNP	71	5	7		SNP	100	11	11	-	SNP	100	16	16	-
337547	A	G	G	G	G	Rv0279c	PE-PGRS family protein	SNP	100	21	21	-	SNP	97	29	30	-	SNP	100	23	23	-	SNP	97	29	30	-
337553	G	A	A	A	A	Rv0279c	PE-PGRS family protein	SNP	95	19	20	-	SNP	96	25	26	-	SNP	96	26	27	-	SNP	97	28	29	-
337598	T	A	A	A	A	Rv0279c	PE-PGRS family protein	SNP	100	21	21	-	SNP	97	28	29	-	SNP	100	20	20	-	SNP	93	26	28	-
338844	A	G	G	G	G	Rv0279c	PE-PGRS family protein	SNP	100	64	64	Val->Ala	SNP	100	88	88	Val->Ala	SNP	100	105	105	Val->Ala	SNP	100	109	109	Val->Ala
338845	C	T	T	T	T	Rv0279c	PE-PGRS family protein	SNP	100	63	63	Val->Met	SNP	98	90	92	Val->Met	SNP	100	108	108	Val->Met	SNP	100	113	113	Val->Met
340132	G	A	A	A	A	Rv0280	PPE family protein	SNP	97	91	94	Glu->Lys	SNP	99	68	69	Glu->Lys	SNP	99	107	108	Glu->Lys	SNP	95	96	101	Glu->Lys
340372	T	C	C	C	C	Rv0280	PPE family protein	SNP	92	24	26	Ser->Pro	SNP	91	20	22	Ser->Pro	SNP	97	32	33	Ser->Pro	SNP	95	19	20	Ser->Pro
342146	A	C	C	C	C	Rv0282	hypothetical protein	SNP	97	101	104	Glu->Ala	SNP	97	77	79	Glu->Ala	SNP	98	88	90	Glu->Ala	SNP	98	112	114	Glu->Ala
346275	C	G	G	G	G	Rv0284	hypothetical protein	SNP	100	84	84	Pro->Arg	SNP	98	85	87	Pro->Arg	SNP	96	91	95	Pro->Arg	SNP	98	118	121	Pro->Arg
353309	G	A	A	A	A	Rv0290	transmembrane protein	SNP	100	88	88	Ser->Asn	SNP	97	98	101	Ser->Asn	SNP	98	96	98	Ser->Asn	SNP	100	120	120	Ser->Asn
353365	G	A	A	A	A	Rv0290	transmembrane protein	SNP	98	80	82	Ala->Thr	SNP	91	69	76	Ala->Thr	SNP	96	86	90	Ala->Thr	SNP	100	102	102	Ala->Thr
356528	A	G	G	G	G	Rv0292	transmembrane protein	SNP	100	98	98	Asn->Asp	SNP	100	59	59	Asn->Asp	SNP	99	82	83	Asn->Asp	SNP	100	99	99	Asn->Asp
363464	G	A	A	A	A	Rv0298	hypothetical protein	SNP	100	75	75	-	SNP	100	68	68	-	SNP	100	90	90	-	SNP	100	114	114	-
364854	C	G	G	G	G	Rv0302	TetR/ACRR family transcriptional regulator	SNP	98	103	105	His->Asp	SNP	99	76	77	His->Asp	SNP	100	100	100	His->Asp	SNP	100	121	121	His->Asp
372913	A	C	C	C	C	Rv0305c	PPE family protein	SNP	94	60	64	-	SNP	93	90	97	-	SNP	99	103	104	-	SNP	96	108	112	-
373283	A	GAP	GAP	GAP	GAP	Rv0305c	PPE family protein	SNP	91	86	95	-	SNP	91	83	91	-	SNP	93	97	104	-	SNP	94	109	116	-
374353	A	G	G	G	G	Rv0305c	PPE family protein	Del	100	88	88	-	Del	98	86	88	-	Del	99	103	104	-	Del	100	117	117	-
376774	T	C	C	C	C	Rv0307c	hypothetical protein	SNP	97	70	72	-	SNP	96	51	53	-	SNP	99	69	70	-	SNP	99	90	91	-
377014	C	T	T	T	T	Rv0307c	hypothetical protein	SNP	100	122	122	-	SNP	99	110	111	-	SNP	98	102	104	-	SNP	99	139	140	-
379528	G	T	T	T	T	Rv0311	hypothetical protein	SNP	100	103	103	Glu->Asp	SNP	98	99	101	Glu->Asp	SNP	100	119	119	Glu->Asp	SNP	100	135	135	Glu->Asp
383716	C	T	T	T	T	Rv0315	beta-1,3-glucanase precursor	SNP	100	31	31	Pro->Ser	SNP	96	24	25	Pro->Ser	SNP	98	51	52	Pro->Ser	SNP	95	41	43	Pro->Ser
384380	A	C	C	C	C	Rv0315	beta-1,3-glucanase precursor	SNP	100	78	78	Lys->Thr	SNP	98	94	96	Lys->Thr	SNP	100	105	105	Lys->Thr	SNP	100	100	100	Lys->Thr
386432	C	G	G	G	G	Rv0318c	integral membrane protein	SNP	97	66	68	Gly->Ala	SNP	92	67	73	Gly->Ala	SNP	98	82	84	Gly->Ala	SNP	94	83	88	Gly->Ala
391853	A	G	G	G	G	Rv0324	ArsR family transcriptional regulator	SNP	99	79	80	Thr->Ala	SNP	98	53	54	Thr->Ala	SNP	97	74	76	Thr->Ala	SNP	98	82	84	Thr->Ala
392261	T	C	C	C	C	Rv0325	hypothetical protein	SNP	100	102	102	_->Gln	SNP	100	90	90	_->Gln	SNP	98	103	105	_->Gln	SNP	100	106	106	_->Gln
396199	T	C	C	C	C	-	-	SNP	98	63	64	-	SNP	99	79	80	-	SNP	99	112	113	-	SNP	99	80	81	-
403980	G	A	A	A	A	Rv0338c	iron-sulfur-binding reductase	SNP	98	105	107	Ala->Val	SNP	98	107	109	Ala->Val	SNP	100	99	99	Ala->Val	SNP	100	118	118	Ala->Val
404130	T	C	C	C	C	Rv0338c	iron-sulfur-binding reductase	SNP	97	87	90	Glu->Gly	SNP	92	74	80	Glu->Gly	SNP	94	58	62	Glu->Gly	SNP	93	81	87	Glu->Gly
404326	T	C	C	C	C	Rv0338c	iron-sulfur-binding reductase	SNP	100	87	87	Arg->Gly	SNP	100	79	79	Arg->Gly	SNP	100	106	106	Arg->Gly	SNP	99	98	99	Arg->Gly
414486	C	T	T	T	T	Rv0344c	lipoprotein LpqJ	SNP	99	106	107	-	SNP	94	130	139	-	SNP	96	108	113	-	SNP	96	161	167	-
420008	A	G	G	G	G	Rv0350	molecular chaperone DnaK	SNP	95	104	110	-	SNP	99	84	85	-	SNP	98	92	94	-	SNP	98	120	122	-
426972	T	A	A	A	A	Rv0355c	PPE family protein	SNP	100	19	19	Ile->Phe	SNP	100	23	23	Ile->Phe	SNP	100	19	19	Ile->Phe	SNP	100	26	26	Ile->Phe
426976	C	T	T	T	T	Rv0355c	PPE family protein	SNP	100	18	18	-	SNP	100	18	18	-	SNP	100	15	15	-	SNP	100	20	20	-
426987	T	C	C	C	C	Rv0355c	PPE family protein	SNP	100	17	17	Asn->Asp	SNP	100	16	16	Asn->Asp	SNP	100	14	14	Asn->Asp	SNP	100	18	18	Asn->Asp
427075i1	C	G	G	g	G	Rv3808c	bifunctional UDP-galactofuranosyl transferase GLFT	SNP	100	15	15	-	SNP	100	15	15	-	SNP	100	9	9		SNP	100	15	15
432536	C	T	T	T	T	Rv0355c	PPE family protein	Ins	98	78	80	Gly->Asp	Ins	99	91	92	Gly->Asp	SNP	99	118	119	Gly->Asp	Ins	98	80	82	Gly->Asp
441823	C	T	T	T	T	Rv0363c	fructose-bisphosphate aldolase	SNP	99	96	97	-	SNP	99	80	81	-	SNP	95	100	105	-	SNP	97	126	130	-
445780	C	T	T	T	T	Rv0368c	hypothetical protein	SNP	100	69	69	Arg->His	SNP	99	71	72	Arg->His	SNP	99	101	102	Arg->His	SNP	100	103	103	Arg->His
454295	T	C	C	C	C	Rv0376c	hypothetical protein	SNP	100	40	40	-	SNP	98	49	50	-	SNP	100	59	59	-	SNP	99	66	67	-
454333	T	G	G	G	G	Rv0376c	hypothetical protein	SNP	100	58	58	Thr->Pro	SNP	100	66	66	Thr->Pro	SNP	100	75	75	Thr->Pro	SNP	100	75	75	Thr->Pro
456594	T	C	C	C	C	Rv0380c	RNA methyltransferase	SNP	100	78	78	Met->Val	SNP	97	67	69	Met->Val	SNP	100	78	78	Met->Val	SNP	100	110	110	Met->Val
457452	T	G	G	G	G	Rv0381c	hypothetical protein	SNP	96	64	67	-	SNP	95	59	62	-	SNP	94	66	70	-	SNP	97	90	93	-
460413	C	T	T	T	T	Rv0384c	endopeptidase ATP binding protein	SNP	95	73	77	-	SNP	92	83	90	-	SNP	93	95	102	-	SNP	98	82	84	-
465300	C	T	T	T	T	Rv0386	LuxR/UHPA family transcriptional regulator	SNP	99	66	67	-	SNP	98	65	66	-	SNP	100	78	78	-	SNP	100	80	80	-
467516	G	C	C	C	C	Rv0388c	PPE family protein	SNP	98	48	49	-	SNP	100	43	43	-	SNP	100	58	58	-	SNP	96	47	49	-
473896i1	C	T	T	T	T	-	-	SNP	100	17	17	-	SNP	100	14	14	-	SNP	100	16	16	-	SNP	100	21	21	-
475178	T	C	C	C	C	Rv0395	hypothetical protein	Ins	98	90	92	Val->Ala	Ins	97	87	90	Val->Ala	Ins	96	73	76	Val->Ala	Ins	98	113	115	Val->Ala
477234	T	G	G	G	G	Rv0398c	hypothetical protein	SNP	100	79	79	Glu->Asp	SNP	99	73	74	Glu->Asp	SNP	100	57	57	Glu->Asp	SNP	100	63	63	Glu->Asp
483935	T	G	G	G	G	-	-	SNP	98	97	99	-	SNP	99	88	89	-	SNP	95	105	110	-	SNP	98	101	103	-
484005	G	T	T	T	T	Rv0404	acyl-CoA synthetase	SNP	100	119	119	Arg->Leu	SNP	94	96	102	Arg->Leu	SNP	97	104	107	Arg->Leu	SNP	98	130	133	Arg->Leu
484596	C	T	T	T	T	Rv0404	acyl-CoA synthetase	SNP	100	99	99	Pro->Leu	SNP	100	110	110	Pro->Leu	SNP	100	108	108	Pro->Leu	SNP	100	132	132	Pro->Leu
489935	G	C	C	C	C	Rv0406c	beta lactamase like protein	SNP	100	102	102	-	SNP	100	86	86	-	SNP	100	125	125	-	SNP	100	122	122	-
491742	T	C	C	C	C	Rv0407	F420-dependent glucose-6-phosphate dehydrogenase	SNP	100	96	96	-	SNP	94	84	89	-	SNP	94	108	115	-	SNP	100	124	124	-
492150	G	C	C	C	C	Rv0408	phosphate acetyltransferase	SNP	97	96	99	Gly->Ala	SNP	95	92	97	Gly->Ala	SNP	97	103	106	Gly->Ala	SNP	99	110	111	Gly->Ala
497491	G	A	A	A	A	Rv0411c	glutamine-binding lipoprotein	SNP	100	124	124	-	SNP	98	99	101	-	SNP	100	112	112	-	SNP	98	120	122	-
498531	A	G	G	G	G	Rv0412c	hypothetical protein	SNP	98	83	85	-	SNP	92	60	65	-	SNP	95	73	77	-	SNP	99	103	104	-
498557	C	A	A	A	A	Rv0412c	hypothetical protein	SNP	99	92	93	Asp->Tyr	SNP	100	73	73	Asp->Tyr	SNP	100	67	67	Asp->Tyr	SNP	100	107	107	Asp->Tyr
502589	C	G	G	G	G	Rv0417	thiazole synthase	SNP	100	103	103	Ser->Cys	SNP	100	87	87	Ser->Cys	SNP	99	99	100	Ser->Cys	SNP	100	109	109	Ser->Cys
503354	G	C	C	C	C	-	-	SNP	99	99	100	-	SNP	97	103	106	-	SNP	100	108	108	-	SNP	100	144	144	-
505974	G	A	A	A	A	Rv0419	lipoprotein peptidase LpqM	SNP	99	76	77	Ala->Thr	SNP	100	65	65	Ala->Thr	SNP	100	78	78	Ala->Thr	SNP	100	79	79	Ala->Thr
513257	T	C	C	C	C	Rv0425c	metal cation transporting P-type ATPase CtpH	SNP	100	80	80	Met->Val	SNP	100	81	81	Met->Val	SNP	100	90	90	Met->Val	SNP	100	96	96	Met->Val
517358	T	C	C	C	C	Rv0428c	hypothetical protein	SNP	98	62	63	Asp->Gly	SNP	95	55	58	Asp->Gly	SNP	98	65	66	Asp->Gly	SNP	100	81	81	Asp->Gly
518987	C	T	T	T	T	Rv0430	hypothetical protein	SNP	98	52	53	-	SNP	98	55	56	-	SNP	100	54	54	-	SNP	97	67	69	-
524891	C	A	A	A	A	Rv0436c	CDP-diacylglycerol--serineO-phosphatidyltransferase	SNP	100	95	95	Gly->Val	SNP	100	86	86	Gly->Val	SNP	100	120	120	Gly->Val	SNP	100	98	98	Gly->Val
527163	C	T	T	T	T	Rv0438c	molybdopterin biosynthesis protein MoeA2	SNP	100	90	90	-	SNP	99	86	87	-	SNP	100	97	97	-	SNP	100	129	129	-
527895	T	C	C	C	C	Rv0439c	short chain dehydrogenase	SNP	100	128	128	-	SNP	100	114	114	-	SNP	99	110	111	-	SNP	100	153	153	-
533547	C	G	G	G	G	Rv0444c	hypothetical protein	SNP	98	65	66	Glu->Asp	SNP	100	82	82	Glu->Asp	SNP	100	61	61	Glu->Asp	SNP	100	98	98	Glu->Asp
541201	A	G	G	G	G	Rv0450c	transmembrane transport protein MmpL4	SNP	100	115	115	-	SNP	100	123	123	-	SNP	99	119	120	-	SNP	99	164	165	-
542014	C	G	G	G	G	-	-	SNP	100	128	128	-	SNP	97	104	107	-	SNP	99	118	119	-	SNP	100	143	143	-
542514	C	G	G	G	G	Rv0452	transcriptional regulatory protein	SNP	99	116	117	His->Asp	SNP	99	99	100	His->Asp	SNP	100	115	115	His->Asp	SNP	99	118	119	His->Asp
546357	A	G	G	G	G	Rv0456c	enoyl-CoA hydratase	SNP	99	69	70	-	SNP	99	73	74	-	SNP	98	85	87	-	SNP	98	116	118	-
551525	A	C	C	C	C	Rv0459	hypothetical protein	SNP	100	41	41	-	SNP	98	46	47	-	SNP	100	59	59	-	SNP	100	61	61	-
555991	A	G	G	G	G	Rv0465c	transcriptional regulatory protein	SNP	99	79	80	Cys->Arg	SNP	93	57	61	Cys->Arg	SNP	95	56	59	Cys->Arg	SNP	97	84	87	Cys->Arg
561776	C	T	T	T	T	-	-	SNP	100	115	115	-	SNP	99	105	106	-	SNP	100	103	103	-	SNP	100	124	124	-
561777	C	T	T	T	T	-	-	SNP	100	111	111	-	SNP	99	104	105	-	SNP	100	104	104	-	SNP	100	122	122	-
565655	A	G	G	G	G	-	-	SNP	100	85	85	-	SNP	99	81	82	-	SNP	100	103	103	-	SNP	100	117	117	-
572591	C	T	T	T	T	Rv0483	lipoprotein LprQ	SNP	97	104	107	-	SNP	98	78	80	-	SNP	91	80	88	-	SNP	98	140	143	-
573262	A	G	G	G	G	Rv0484c	short-chain type oxidoreductase	SNP	100	78	78	-	SNP	100	86	86	-	SNP	100	89	89	-	SNP	100	124	124	-
575907	C	T	T	T	T	Rv0486	mannosyltransferase	SNP	98	64	65	Ala->Val	SNP	100	53	53	Ala->Val	SNP	98	61	62	Ala->Val	SNP	98	86	88	Ala->Val
583171	A	C	C	C	C	Rv0492c	oxidoreductase GMC-type	SNP	94	66	70	Ser->Ala	SNP	96	48	50	Ser->Ala	SNP	95	62	65	Ser->Ala	SNP	97	95	98	Ser->Ala
584171	T	C	C	C	C	Rv0493c	hypothetical protein	SNP	100	90	90	Ser->Gly	SNP	100	96	96	Ser->Gly	SNP	100	105	105	Ser->Gly	SNP	100	103	103	Ser->Gly
590436	T	C	C	C	C	Rv0500	pyrroline-5-carboxylate reductase	SNP	99	84	85	-	SNP	100	86	86	-	SNP	100	97	97	-	SNP	100	129	129	-
597816	A	G	G	G	G	Rv0507	transmembrane transport protein MmpL2	SNP	96	110	115	-	SNP	94	116	123	-	SNP	94	101	107	-	SNP	98	175	179	-
598475	G	A	A	A	A	Rv0507	transmembrane transport protein MmpL2	SNP	99	75	76	Arg->His	SNP	98	91	93	Arg->His	SNP	99	90	91	Arg->His	SNP	98	107	109	Arg->His
599868	A	G	G	G	G	Rv0507	transmembrane transport protein MmpL2	SNP	100	111	111	-	SNP	99	117	118	-	SNP	100	130	130	-	SNP	99	152	153	-
605150	G	A	A	A	A	Rv0512	delta-aminolevulinic acid dehydratase	SNP	100	84	84	-	SNP	100	94	94	-	SNP	100	90	90	-	SNP	100	110	110	-
610120	T	G	G	G	G	-	-	SNP	100	85	85	-	SNP	100	93	93	-	SNP	99	103	104	-	SNP	100	107	107	-
611048	T	G	G	G	G	-	-	SNP	100	128	128	-	SNP	100	101	101	-	SNP	99	105	106	-	SNP	100	149	149	-
620625	A	G	G	G	G	Rv0529	cytochrome C-type biogenesis protein CcsA	SNP	97	71	73	Ile->Met	SNP	100	78	78	Ile->Met	SNP	100	92	92	Ile->Met	SNP	98	102	104	Ile->Met
621598	C	T	T	T	T	Rv0530	hypothetical protein	SNP	100	83	83	Pro->Leu	SNP	100	84	84	Pro->Leu	SNP	100	91	91	Pro->Leu	SNP	100	101	101	Pro->Leu
627485	G	A	A	A	A	Rv0536	UDP-glucose 4-epimerase	SNP	98	62	63	Val->Ile	SNP	98	42	43	Val->Ile	SNP	100	60	60	Val->Ile	SNP	98	64	65	Val->Ile
628864	T	C	C	C	C	Rv0537c	integral membrane protein	SNP	100	94	94	Thr->Ala	SNP	97	71	73	Thr->Ala	SNP	100	112	112	Thr->Ala	SNP	100	122	122	Thr->Ala
630722	G	C	C	C	C	Rv0538	hypothetical protein	SNP	98	82	84	Arg->Pro	SNP	100	82	82	Arg->Pro	SNP	100	92	92	Arg->Pro	SNP	99	83	84	Arg->Pro
637319	G	A	A	A	A	Rv0545c	inorganic phosphate transporter	SNP	96	119	124	Pro->Ser	SNP	97	89	92	Pro->Ser	SNP	95	100	105	Pro->Ser	SNP	96	141	147	Pro->Ser
640954	A	G	G	G	G	-	-	SNP	100	87	87	-	SNP	99	80	81	-	SNP	100	63	63	-	SNP	100	103	103	-
642804i1	G	C	C	C	C	-	-	SNP	100	14	14	-	SNP	100	17	17	-	SNP	100	29	29	-	SNP	100	25	25	-
648002	T	G	G	G	G	Rv0556	transmembrane protein	Ins	99	133	134	Leu->Arg	Ins	97	141	145	Leu->Arg	Ins	100	112	112	Leu->Arg	Ins	99	170	172	Leu->Arg
648856	T	C	C	C	C	Rv0557	mannosyltransferase PIMB	SNP	97	76	78	-	SNP	97	72	74	-	SNP	99	83	84	-	SNP	98	99	101	-
655986	T	G	G	G	G	-	-	SNP	100	117	117	-	SNP	99	97	98	-	SNP	99	98	99	-	SNP	99	115	116	-
657081	C	T	T	T	T	Rv0565c	monooxygenase	SNP	100	109	109	-	SNP	99	133	135	-	SNP	99	129	130	-	SNP	100	140	140	-
657142	C	T	T	T	T	Rv0565c	monooxygenase	SNP	100	115	115	Arg->His	SNP	99	110	111	Arg->His	SNP	99	120	121	Arg->His	SNP	99	147	148	Arg->His
659341	T	C	C	C	C	-	-	SNP	100	77	77	-	SNP	99	93	94	-	SNP	100	76	76	-	SNP	100	111	111	-
662911	T	C	C	C	C	Rv0570	ribonucleoside-diphosphate reductase large subunit NrdZ	SNP	100	51	51	-	SNP	100	55	55	-	SNP	100	75	75	-	SNP	100	89	89	-
665293	A	G	G	G	G	Rv0572c	hypothetical protein	SNP	98	97	99	Phe->Leu	SNP	99	124	125	Phe->Leu	SNP	98	100	102	Phe->Leu	SNP	98	120	122	Phe->Leu
669033	T	A	A	A	A	Rv0575c	hypothetical protein	SNP	100	66	66	Asp->Val	SNP	100	94	94	Asp->Val	SNP	100	97	97	Asp->Val	SNP	99	107	108	Asp->Val
669398	T	C	C	C	C	Rv0575c	hypothetical protein	SNP	100	116	116	-	SNP	100	89	89	-	SNP	100	90	90	-	SNP	100	136	136	-
670545	G	A	A	A	A	Rv0576	ArsR family transcriptional regulator	SNP	98	55	56	Arg->His	SNP	100	42	42	Arg->His	SNP	100	47	47	Arg->His	SNP	99	71	72	Arg->His
673238	A	G	G	G	G	Rv0578c	PE-PGRS family protein	SNP	100	17	17	-	SNP	96	27	28	-	SNP	100	12	12	-	SNP	100	21	21	-
683829	C	T	T	T	T	Rv0585c	integral membrane protein	SNP	100	79	79	-	SNP	99	86	87	-	SNP	99	89	90	-	SNP	100	106	106	-
685461	C	G	G	G	G	Rv0587	integral membrane protein YrbE2a	SNP	93	62	67	-	SNP	100	66	66	-	SNP	91	88	97	-	SNP	95	103	108	-
685608	T	C	C	C	C	Rv0587	integral membrane protein YrbE2a	SNP	100	89	89	-	SNP	100	91	91	-	SNP	100	111	111	-	SNP	99	124	125	-
686972	T	C	C	C	C	Rv0589	MCE-family protein MCE2A	SNP	98	107	109	Phe->Ser	SNP	95	100	105	Phe->Ser	SNP	97	112	115	Phe->Ser	SNP	98	134	137	Phe->Ser
690450	A	C	C	C	C	Rv0591	MCE-family protein MCE2C	SNP	96	49	51	-	SNP	100	39	39	-	SNP	96	53	55	-	SNP	100	62	62	-
690465	T	G	G	G	G	Rv0591	MCE-family protein MCE2C	SNP	94	48	51	-	SNP	98	40	41	-	SNP	100	63	63	-	SNP	97	59	61	-
694531	A	G	G	G	G	Rv0594	MCE-family protein MCE2F	SNP	96	89	93	Asn->Ser	SNP	92	86	93	Asn->Ser	SNP	96	78	81	Asn->Ser	SNP	95	104	110	Asn->Ser
696917	G	T	T	T	T	-	-	SNP	100	80	80	-	SNP	98	83	85	-	SNP	97	98	101	-	SNP	98	113	115	-
698968	G	A	A	A	A	Rv0601c	two component sensor kinase	SNP	100	59	59	-	SNP	88	59	67	-	SNP	96	73	76	-	SNP	96	85	89	-
699840	A	C	C	C	C	-	-	SNP	100	94	94	-	SNP	100	53	53	-	SNP	100	68	68	-	SNP	100	95	95	-
707334	T	C	C	C	C	Rv0613c	hypothetical protein	SNP	100	75	75	Thr->Ala	SNP	98	54	55	Thr->Ala	SNP	99	72	73	Thr->Ala	SNP	98	104	106	Thr->Ala
712693	A	G	G	G	G	-	-	SNP	100	65	65	-	SNP	100	65	65	-	SNP	100	83	83	-	SNP	99	71	72	-
713310	T	C	C	C	C	Rv0620	galactokinase	SNP	100	70	70	Cys->Arg	SNP	100	70	70	Cys->Arg	SNP	99	87	88	Cys->Arg	SNP	99	91	92	Cys->Arg
721373	T	G	G	G	G	Rv0629c	exonuclease V alpha chain	SNP	99	94	95	Glu->Asp	SNP	100	82	82	Glu->Asp	SNP	100	93	93	Glu->Asp	SNP	100	115	115	Glu->Asp
725190	G	A	A	A	A	Rv0631c	exonuclease V gamma chain	SNP	97	28	29	-	SNP	100	42	42	-	SNP	100	51	51	-	SNP	98	50	51	-
738522	T	G	G	G	G	Rv0644c	methoxy mycolic acid synthase	SNP	100	77	77	Glu->Asp	SNP	100	85	85	Glu->Asp	SNP	100	89	89	Glu->Asp	SNP	100	127	127	Glu->Asp
751999	C	T	T	T	T	Rv0655	ribonucleotide ABC transporter ATP-binding protein	SNP	99	98	99	-	SNP	100	99	99	-	SNP	100	105	105	-	SNP	100	124	124	-
754186	A	G	G	G	G	Rv0658c	integral membrane protein	SNP	97	66	68	Leu->Pro	SNP	99	71	72	Leu->Pro	SNP	97	68	70	Leu->Pro	SNP	93	76	82	Leu->Pro
757139	C	A	A	A	A	Rv0663	arylsulfatase AtsD	SNP	100	95	95	Arg->Ser	SNP	99	85	86	Arg->Ser	SNP	100	83	83	Arg->Ser	SNP	99	119	120	Arg->Ser
757182	A	G	G	G	G	Rv0663	arylsulfatase AtsD	SNP	100	99	99	Asp->Gly	SNP	100	97	97	Asp->Gly	SNP	100	97	97	Asp->Gly	SNP	100	117	117	Asp->Gly
761161	T	C	C	C	C	Rv0667	DNA-directed RNA polymerase subunit beta	SNP	100	49	49	Leu->Pro	SNP	100	62	62	Leu->Pro	SNP	100	77	77	Leu->Pro	SNP	100	73	73	Leu->Pro
763031	T	C	C	C	C	Rv0667	DNA-directed RNA polymerase subunit beta	SNP	100	99	99	-	SNP	100	95	95	-	SNP	99	116	117	-	SNP	100	132	132	-
767414	G	A	A	A	A	-	-	SNP	98	43	44	-	SNP	98	47	48	-	SNP	98	51	52	-	SNP	98	51	52	-
773497	C	A	A	A	A	Rv0673	enoyl-CoA hydratase	SNP	100	86	86	Phe->Leu	SNP	97	75	77	Phe->Leu	SNP	99	91	92	Phe->Leu	SNP	100	116	116	Phe->Leu
775639	T	C	C	C	C	Rv0676c	transmembrane transport protein MmpL5	SNP	100	92	92	Ile->Val	SNP	98	93	95	Ile->Val	SNP	100	76	76	Ile->Val	SNP	99	97	98	Ile->Val
776100	G	A	A	A	A	Rv0676c	transmembrane transport protein MmpL5	SNP	97	103	106	Thr->Ile	SNP	97	90	93	Thr->Ile	SNP	100	91	91	Thr->Ile	SNP	98	129	131	Thr->Ile
776182	C	T	T	T	T	Rv0676c	transmembrane transport protein MmpL5	SNP	99	108	109	Asp->Asn	SNP	99	118	119	Asp->Asn	SNP	99	120	121	Asp->Asn	SNP	100	153	153	Asp->Asn
779615	G	C	C	C	C	Rv0679c	putative threonine rich protein	SNP	99	99	100	Asn->Lys	SNP	99	107	108	Asn->Lys	SNP	99	104	105	Asn->Lys	SNP	100	165	165	Asn->Lys
781395	T	C	C	C	C	-	-	SNP	100	99	99	-	SNP	100	72	72	-	SNP	100	90	90	-	SNP	99	117	118	-
781687	A	G	G	G	G	Rv0682	30S ribosomal protein S12	SNP	98	61	62	Lys->Arg	SNP	94	64	68	Lys->Arg	SNP	98	103	105	Lys->Arg	SNP	99	87	88	Lys->Arg
791249	C	T	T	T	T	Rv0691c	transcriptional regulatory protein	SNP	100	125	125	Ala->Thr	SNP	99	109	110	Ala->Thr	SNP	100	111	111	Ala->Thr	SNP	100	153	153	Ala->Thr
795472i1	C	T	T	T	t	-	-	SNP	100	11	11	-	SNP	100	10	10	-	SNP	90	9	10	-	SNP	100	8	8	-
795523i1	C	G	G	G	G	-	-	Ins	100	18	18	-	Ins	100	22	22	-	Ins	100	16	16	-	SNP	100	14	14	-
797736	C	T	T	T	T	Rv0697	dehydrogenase	Ins	100	87	87	-	Ins	97	89	92	-	Ins	97	104	107	-	Ins	98	131	133	-
798355	G	C	C	C	C	Rv0697	dehydrogenase	SNP	96	107	111	Ala->Pro	SNP	98	90	92	Ala->Pro	SNP	94	97	103	Ala->Pro	SNP	98	123	126	Ala->Pro
799666	A	G	G	G	G	Rv0699	hypothetical protein	SNP	100	68	68	Asp->Gly	SNP	99	76	77	Asp->Gly	SNP	100	92	92	Asp->Gly	SNP	100	110	110	Asp->Gly
802427i1	C	T	T	T	T	-	-	SNP	100	21	21	-	SNP	100	19	19	-	SNP	100	34	34	-	SNP	100	28	28	-
802501i1	G	T	T	T	T	-	-	Ins	100	26	26	-	Ins	100	22	22	-	Ins	100	11	11	-	Ins	100	22	22	-
802502i1	A	C	C	C	C	-	-	Ins	100	22	22	-	Ins	100	18	18	-	Ins	100	11	11	-	Ins	100	19	19	-
811753	C	T	T	T	T	Rv0715	50S ribosomal protein L24	Ins	100	94	94	-	Ins	99	92	93	-	Ins	100	84	84	-	Ins	100	127	127	-
820483	G	T	T	T	T	Rv0727c	L-fuculose-phosphate aldolase	SNP	100	75	75	Ala->Asp	SNP	99	83	84	Ala->Asp	SNP	98	97	99	Ala->Asp	SNP	100	90	90	Ala->Asp
820752	C	T	T	T	T	Rv0728c	D-3-phosphoglycerate dehydrogenase	SNP	100	78	78	Arg->His	SNP	100	95	95	Arg->His	SNP	98	91	93	Arg->His	SNP	100	124	124	Arg->His
826756	C	T	T	T	T	Rv0734	methionine aminopeptidase	SNP	95	75	79	-	SNP	96	69	72	-	SNP	88	78	89	-	SNP	93	83	89	-
830869i1	G	C	C	C	C	-	-	SNP	100	107	107	-	SNP	100	96	96	-	SNP	100	139	139	-	SNP	100	144	144	-
835611	C	T	T	T	T	Rv0745	hypothetical protein	Ins	100	68	68	Thr->Met	Ins	100	71	71	Thr->Met	Ins	100	83	83	Thr->Met	Ins	100	85	85	Thr->Met
836272	A	G	G	g	G	Rv0746	PE-PGRS family protein	SNP	100	12	12	Glu->Gly	SNP	100	13	13	Glu->Gly	SNP	100	9	9		SNP	100	14	14
836291	A	G	G	G	G	Rv0746	PE-PGRS family protein	SNP	100	13	13	-	SNP	100	22	22	-	SNP	100	18	18	-	SNP	100	21	21	-
836538	A	G	G	G	G	Rv0746	PE-PGRS family protein	SNP	100	18	18	Asn->Asp	SNP	100	10	10	Asn->Asp	SNP	100	14	14	Asn->Asp	SNP	100	22	22	Asn->Asp
841764	G	C	C	C	C	Rv0749A	hypothetical protein	SNP	100	100	100	-	SNP	99	97	98	-	SNP	100	126	126	-	SNP	99	127	128	-
842030	C	T	T	T	T	-	-	SNP	99	99	100	-	SNP	100	88	88	-	SNP	100	102	102	-	SNP	99	116	117	-
847995	T	C	C	C	C	-	-	SNP	100	49	49	-	SNP	100	59	59	-	SNP	100	69	69	-	SNP	99	67	68	-
852910	C	T	T	T	T	Rv0758	two component system response sensor kinase membrane associated PHOR	SNP	99	70	71	Pro->Leu	SNP	100	67	67	Pro->Leu	SNP	100	103	103	Pro->Leu	SNP	100	87	87	Pro->Leu
852970	A	C	C	C	C	Rv0758	two component system response sensor kinase membrane associated PHOR	SNP	98	51	52	Gln->Pro	SNP	98	45	46	Gln->Pro	SNP	97	64	66	Gln->Pro	SNP	100	59	59	Gln->Pro
854604	C	T	T	T	T	Rv0760c	hypothetical protein	SNP	100	126	126	Trp->_	SNP	99	105	106	Trp->_	SNP	100	96	96	Trp->_	SNP	100	144	144	Trp->_
857696	A	G	G	G	G	Rv0764c	cytochrome P450 sterol 14-alpha demethylase	SNP	98	92	94	-	SNP	97	67	69	-	SNP	94	98	104	-	SNP	95	115	121	-
861216	T	G	G	G	G	Rv0768	aldehyde dehydrogenase NAD dependent AldA	SNP	100	67	67	Leu->Arg	SNP	99	73	74	Leu->Arg	SNP	99	79	80	Leu->Arg	SNP	100	102	102	Leu->Arg
866051	G	A	A	A	A	Rv0773c	bifunctional cephalosporin acylase/gamma-glutamyltranspeptidase	SNP	100	95	95	Arg->Cys	SNP	100	92	92	Arg->Cys	SNP	100	102	102	Arg->Cys	SNP	100	121	121	Arg->Cys
874836i1	C	G	G	G	G	-	-	SNP	100	155	155	-	SNP	100	124	124	-	SNP	99	164	165	-	SNP	100	169	169	-
876141	G	T	T	T	T	Rv0782	oligopeptidase B	Ins	97	116	120	-	Ins	96	101	105	-	Ins	99	133	135	-	Ins	98	152	155	-
880562	G	T	T	T	T	Rv0785	putative FAD-binding dehydrogenase	SNP	100	108	108	Cys->Phe	SNP	100	86	86	Cys->Phe	SNP	100	96	96	Cys->Phe	SNP	98	128	130	Cys->Phe
882257	T	C	C	C	C	Rv0787	hypothetical protein	SNP	99	80	81	Tyr->His	SNP	100	84	84	Tyr->His	SNP	100	87	87	Tyr->His	SNP	100	109	109	Tyr->His
886661	C	T	T	T	T	-	-	SNP	100	108	108	-	SNP	99	116	117	-	SNP	99	125	126	-	SNP	99	142	143	-
889021i1	T	c	C	C	C	-	-	SNP	100	6	6		SNP	100	11	11	-	SNP	100	20	20	-	SNP	100	19	19	-
890379i1	G	c	C	C	C	-	-	SNP	100	9	9		Ins	100	16	16	-	Ins	100	11	11	-	Ins	92	11	12	-
890549	G	A	A	A	A	Rv0797	IS1547 transposase	SNP	100	181	181	Trp->_	Ins	99	183	184	Trp->_	Ins	99	193	194	Trp->_	Ins	99	226	228	Trp->_
890718	A	C	C	C	C	Rv0797	IS1547 transposase	SNP	99	188	190	Met->Leu	SNP	99	185	187	Met->Leu	SNP	99	196	197	Met->Leu	SNP	99	218	221	Met->Leu
891011	A	G	G	G	G	Rv0797	IS1547 transposase	SNP	96	137	142	-	SNP	94	146	155	-	SNP	98	196	199	-	SNP	97	224	232	-
891462i1	C	T	t	T	T	-	-	SNP	100	10	10	-	SNP	100	6	6		SNP	100	13	13	-	SNP	100	10	10	-
892416	C	T	T	T	T	Rv0799c	hypothetical protein	Ins	100	108	108	-	SNP	100	105	105	-	Ins	100	104	104	-	Ins	100	119	119	-
893733	T	G	G	G	G	Rv0800	putative aminopeptidase 2	SNP	93	57	61	Leu->Arg	SNP	97	65	67	Leu->Arg	SNP	97	85	88	Leu->Arg	SNP	94	75	80	Leu->Arg
895164	G	A	A	A	A	Rv0802c	hypothetical protein	SNP	93	50	54	-	SNP	98	64	65	-	SNP	100	64	64	-	SNP	97	77	79	-
900221	T	C	C	C	C	Rv0806c	UDP-glucose-4-epimerase CpsY	SNP	99	74	75	-	SNP	98	85	87	-	SNP	100	107	107	-	SNP	100	88	88	-
903537	G	T	T	T	T	Rv0808	amidophosphoribosyltransferase	SNP	99	86	87	Arg->Leu	SNP	98	54	55	Arg->Leu	SNP	99	97	98	Arg->Leu	SNP	99	111	112	Arg->Leu
903550	T	C	C	C	C	Rv0808	amidophosphoribosyltransferase	SNP	94	87	93	-	SNP	99	66	67	-	SNP	98	88	90	-	SNP	99	101	102	-
903913	T	C	C	C	C	Rv0809	phosphoribosylaminoimidazole synthetase	SNP	100	60	60	-	SNP	99	68	69	-	SNP	100	72	72	-	SNP	100	109	109	-
906857	A	G	G	G	G	Rv0812	4-amino-4-deoxychorismate lyase	SNP	96	97	101	Ile->Met	SNP	96	88	92	Ile->Met	SNP	100	77	77	Ile->Met	SNP	97	95	98	Ile->Met
907046	G	A	A	A	A	Rv0812	4-amino-4-deoxychorismate lyase	SNP	99	100	101	-	SNP	99	85	86	-	SNP	100	80	80	-	SNP	99	86	87	-
909166	C	T	T	T	T	Rv0815c	thiosulfate sulfurtransferase CysA2	SNP	100	202	202	-	SNP	100	214	215	-	SNP	100	242	243	-	SNP	100	276	277	-
919351	A	C	C	C	C	Rv0825c	hypothetical protein	SNP	99	99	100	Phe->Cys	SNP	100	90	90	Phe->Cys	SNP	100	97	97	Phe->Cys	SNP	100	127	127	Phe->Cys
921715i1	A	C	C	C	C	-	-	SNP	100	47	47	-	SNP	100	32	32	-	SNP	100	46	46	-	SNP	100	33	33	-
925453	C	T	T	T	T	Rv0833	PE-PGRS family protein	Ins	92	11	12	-	Ins	100	10	10	-	Ins	100	14	14	-	Ins	100	15	15	-
931123	T	C	C	C	C	Rv0835	lipoprotein LpqQ	SNP	100	104	104	-	SNP	99	87	88	-	SNP	99	101	102	-	SNP	100	121	121	-
932280	T	C	C	C	C	Rv0836c	hypothetical protein	SNP	97	77	79	_->Trp	SNP	99	74	75	_->Trp	SNP	100	74	74	_->Trp	SNP	100	94	94	_->Trp
934230	C	G	G	G	G	-	-	SNP	99	109	110	-	SNP	99	88	89	-	SNP	100	115	115	-	SNP	100	149	149	-
934611	G	T	T	T	T	-	-	SNP	100	84	84	-	SNP	98	83	85	-	SNP	97	100	103	-	SNP	98	136	139	-
940602	C	G	G	G	G	Rv0844c	nitrate/nitrite response transcriptional regulatory protein NarL	SNP	97	70	72	Gly->Arg	SNP	96	82	85	Gly->Arg	SNP	96	82	85	Gly->Arg	SNP	96	109	114	Gly->Arg
941722	T	G	G	G	G	Rv0845	two component sensor kinase	SNP	100	104	104	Ile->Ser	SNP	99	96	97	Ile->Ser	SNP	100	106	106	Ile->Ser	SNP	100	147	147	Ile->Ser
941845	C	A	A	A	A	Rv0845	two component sensor kinase	SNP	100	96	96	Ala->Glu	SNP	99	75	76	Ala->Glu	SNP	100	91	91	Ala->Glu	SNP	100	138	138	Ala->Glu
945214	G	A	A	A	A	Rv0848	cysteine synthase A CysK2	SNP	100	74	74	Gly->Ser	SNP	100	88	88	Gly->Ser	SNP	100	91	91	Gly->Ser	SNP	100	77	77	Gly->Ser
949535	T	C	C	C	C	Rv0853c	pyruvate or indole-3-pyruvate decarboxylase pdc	SNP	100	68	68	-	SNP	97	69	71	-	SNP	100	71	71	-	SNP	100	108	108	-
951702	C	T	T	T	T	Rv0855	fatty-acid-CoA racemase	SNP	100	90	90	Ala->Val	SNP	99	86	87	Ala->Val	SNP	100	90	90	Ala->Val	SNP	100	116	116	Ala->Val
954101	C	T	T	T	T	Rv0858c	aminotransferase	SNP	100	67	67	Ala->Thr	SNP	98	65	66	Ala->Thr	SNP	99	75	76	Ala->Thr	SNP	100	112	112	Ala->Thr
954468	C	G	G	G	G	Rv0858c	aminotransferase	SNP	100	96	96	-	SNP	94	63	67	-	SNP	98	86	88	-	SNP	99	91	92	-
955524	A	G	G	G	G	Rv0859	acetyl-CoA acetyltransferase	SNP	95	69	73	Ser->Gly	SNP	97	92	95	Ser->Gly	SNP	97	88	91	Ser->Gly	SNP	96	92	96	Ser->Gly
957117	T	C	C	C	C	Rv0860	fatty oxidation protein FadB	SNP	100	48	48	-	SNP	98	45	46	-	SNP	100	72	72	-	SNP	100	53	53	-
960175i1	G	c	C	C	C	-	-	SNP	100	7	7		SNP	100	11	11	-	SNP	100	21	21	-	SNP	100	24	24	-
960218i1	G	C	C	C	C	-	-	SNP	100	26	26	-	Ins	100	31	31	-	Ins	100	41	41	-	Ins	100	44	44	-
960220i1	A	C	C	C	C	-	-	Ins	100	18	18	-	Ins	100	13	13	-	Ins	100	16	16	-	Ins	100	23	23	-
960271i1	G	C	C	C	C	-	-	Ins	100	26	26	-	Ins	100	31	31	-	Ins	100	41	41	-	Ins	100	44	44	-
960273i1	A	C	C	C	C	-	-	Ins	100	18	18	-	Ins	100	13	13	-	Ins	100	16	16	-	Ins	100	23	23	-
960367	A	G	G	G	G	Rv0862c	hypothetical protein	Ins	99	84	85	Leu->Ser	Ins	97	73	75	Leu->Ser	Ins	100	84	84	Leu->Ser	Ins	100	107	107	Leu->Ser
969762	C	G	G	G	G	Rv0872c	PE-PGRS family protein	SNP	100	18	18	-	SNP	100	21	21	-	SNP	100	18	18	-	SNP	100	28	28	-
972980	C	T	T	T	T	Rv0874c	hypothetical protein	SNP	92	82	89	Gly->Ser	SNP	91	81	89	Gly->Ser	SNP	96	93	97	Gly->Ser	SNP	92	98	107	Gly->Ser
979704	G	C	C	C	C	Rv0881	rRNA methyltransferase	SNP	98	64	65	Gly->Arg	SNP	98	61	62	Gly->Arg	SNP	96	80	83	Gly->Arg	SNP	100	93	93	Gly->Arg
986463	G	C	C	C	C	-	-	SNP	100	113	113	-	SNP	99	105	106	-	SNP	100	131	131	-	SNP	99	130	131	-
991896	T	C	C	C	C	Rv0890c	LuxR family transcriptional regulator	SNP	97	68	70	Glu->Gly	SNP	99	93	94	Glu->Gly	SNP	98	104	106	Glu->Gly	SNP	99	111	112	Glu->Gly
993346	A	C	C	C	C	Rv0891c	transcriptional regulatory protein	SNP	94	115	122	Val->Gly	SNP	97	115	118	Val->Gly	SNP	94	113	120	Val->Gly	SNP	90	132	146	Val->Gly
996205	T	C	C	C	C	Rv0893c	hypothetical protein	SNP	98	59	60	Lys->Glu	SNP	93	71	76	Lys->Glu	SNP	93	84	90	Lys->Glu	SNP	96	90	94	Lys->Glu
996346	G	A	A	A	A	-	-	SNP	98	83	85	-	SNP	99	106	107	-	SNP	100	115	115	-	SNP	100	120	120	-
1011511	A	C	C	C	C	Rv0907	hypothetical protein	SNP	95	78	82	Tyr->Ser	SNP	96	67	70	Tyr->Ser	SNP	100	85	85	Tyr->Ser	SNP	97	98	101	Tyr->Ser
1022003	A	C	C	C	C	-	-	SNP	99	127	128	-	SNP	97	89	92	-	SNP	97	141	145	-	SNP	100	135	135	-
1023883	G	A	A	A	A	-	-	SNP	99	107	108	-	SNP	97	115	119	-	SNP	98	108	110	-	SNP	99	153	155	-
1024346	A	G	G	G	G	Rv0918	hypothetical protein	SNP	98	50	51	Ser->Gly	SNP	96	51	53	Ser->Gly	SNP	98	45	46	Ser->Gly	SNP	100	61	61	Ser->Gly
1028217	G	A	A	A	A	Rv0922	transposase	SNP	100	96	96	Gly->Asp	SNP	97	77	79	Gly->Asp	SNP	99	100	101	Gly->Asp	SNP	100	72	72	Gly->Asp
1034758	C	T	T	T	T	-	-	SNP	99	91	92	-	SNP	97	126	130	-	SNP	97	113	117	-	SNP	99	152	153	-
1035426	T	G	G	G	G	Rv0928	periplasmic phosphate-binding lipoprotein PSTS3 (PBP-3) (PSTS3) (PHOS1)	SNP	100	99	99	Phe->Cys	SNP	100	104	104	Phe->Cys	SNP	100	101	101	Phe->Cys	SNP	100	106	106	Phe->Cys
1037012	T	C	C	C	C	Rv0930	phosphate ABC transporter transmembrane protein	SNP	100	88	88	Met->Thr	SNP	100	65	65	Met->Thr	SNP	99	105	106	Met->Thr	SNP	100	107	107	Met->Thr
1040251	C	A	A	A	A	Rv0932c	periplasmic phosphate-binding lipoprotein PSTS2 (PBP-2) (PSTS2)	SNP	99	85	86	-	SNP	98	83	85	-	SNP	98	93	95	-	SNP	100	113	113	-
1047165	T	C	C	C	C	Rv0938	ATP-dependent DNA ligase	SNP	98	102	104	Cys->Arg	SNP	99	71	72	Cys->Arg	SNP	99	108	109	Cys->Arg	SNP	100	115	115	Cys->Arg
1054784	C	G	G	G	G	Rv0945	short chain dehydrogenase	SNP	98	89	91	Arg->Gly	SNP	98	92	94	Arg->Gly	SNP	97	95	98	Arg->Gly	SNP	96	105	109	Arg->Gly
1068151	T	C	C	C	C	Rv0956	phosphoribosylglycinamide formyltransferase	SNP	100	68	68	-	SNP	97	73	75	-	SNP	100	59	59	-	SNP	100	100	100	-
1068432	A	G	G	G	G	Rv0957	bifunctionalphosphoribosylaminoimidazolecarboxamide formyltransferase/IMP cyclohydrolase	SNP	100	67	67	-	SNP	99	66	67	-	SNP	100	90	90	-	SNP	98	96	98	-
1070702	T	C	C	C	C	Rv0958	magnesium chelatase	SNP	99	75	76	Ser->Pro	SNP	88	73	83	Ser->Pro	SNP	95	78	82	Ser->Pro	SNP	96	101	105	Ser->Pro
1071966	A	G	G	G	G	Rv0959	hypothetical protein	SNP	100	104	104	Asn->Asp	SNP	100	86	86	Asn->Asp	SNP	99	100	101	Asn->Asp	SNP	99	101	102	Asn->Asp
1074558	G	A	A	A	A	Rv0962c	lipoprotein LprP	SNP	97	60	62	Pro->Leu	SNP	95	84	88	Pro->Leu	SNP	99	78	79	Pro->Leu	SNP	97	91	94	Pro->Leu
1075279	T	C	C	C	C	-	-	SNP	100	87	87	-	SNP	98	96	98	-	SNP	100	98	98	-	SNP	100	136	136	-
1076309	G	T	T	T	T	Rv0964c	hypothetical protein	SNP	100	82	82	Pro->Thr	SNP	100	72	72	Pro->Thr	SNP	100	80	80	Pro->Thr	SNP	99	118	119	Pro->Thr
1076689	A	C	C	C	C	-	-	SNP	99	89	90	-	SNP	100	57	57	-	SNP	100	77	77	-	SNP	100	107	107	-
1076880	C	T	T	T	T	Rv0965c	hypothetical protein	SNP	99	70	71	-	SNP	100	64	64	-	SNP	100	94	94	-	SNP	100	107	107	-
1077312	A	G	G	G	G	Rv0966c	hypothetical protein	SNP	100	107	107	Val->Ala	SNP	100	89	89	Val->Ala	SNP	99	99	100	Val->Ala	SNP	100	113	113	Val->Ala
1079927	C	A	A	A	A	Rv0969	metal cation transporter P-type ATPase CtpV	SNP	100	79	79	-	SNP	99	81	82	-	SNP	97	76	78	-	SNP	100	105	105	-
1080192	G	A	A	A	A	Rv0969	metal cation transporter P-type ATPase CtpV	SNP	97	37	38	Asp->Asn	SNP	98	53	54	Asp->Asn	SNP	95	57	60	Asp->Asn	SNP	98	56	57	Asp->Asn
1081681	T	C	C	C	C	Rv0970	integral membrane protein	SNP	100	84	84	-	SNP	100	86	86	-	SNP	100	100	100	-	SNP	100	101	101	-
1087193	G	C	C	C	C	Rv0974c	acetyl-/propionyl-CoA carboxylase subunit beta	SNP	99	79	80	Asn->Lys	SNP	99	103	104	Asn->Lys	SNP	100	96	96	Asn->Lys	SNP	100	116	116	Asn->Lys
1096299	C	G	G	G	G	Rv0980c	PE-PGRS family protein	SNP	96	170	177	-	SNP	94	178	189	-	SNP	98	260	264	-	SNP	96	297	310	-
1096398	C	T	T	T	T	Rv0980c	PE-PGRS family protein	SNP	100	218	218	-	SNP	99	199	202	-	SNP	99	191	193	-	SNP	99	263	265	-
1096508	C	G	G	G	G	-	-	SNP	96	181	188	-	SNP	95	193	203	-	SNP	96	221	230	-	SNP	95	237	249	-
1096510	T	C	C	C	C	-	-	SNP	99	182	183	-	SNP	98	203	207	-	SNP	100	213	214	-	SNP	100	236	237	-
1097220	C	T	T	T	T	Rv0981	two component response transcriptional regulatory protein MprA	SNP	99	94	95	-	SNP	100	84	84	-	SNP	100	99	99	-	SNP	99	117	118	-
1097442	C	T	T	T	T	Rv0981	two component response transcriptional regulatory protein MprA	SNP	93	88	95	-	SNP	92	73	79	-	SNP	96	89	93	-	SNP	96	127	132	-
1098523	T	A	A	A	A	Rv0982	two component sensor kinase MprB	SNP	99	81	82	Leu->His	SNP	100	97	97	Leu->His	SNP	100	86	86	Leu->His	SNP	100	125	125	Leu->His
1099058	G	A	A	A	A	-	-	SNP	100	100	100	-	SNP	99	107	108	-	SNP	100	91	91	-	SNP	100	121	121	-
1100234	T	C	C	C	C	Rv0983	serine protease PepD	SNP	99	84	85	Leu->Pro	SNP	100	84	84	Leu->Pro	SNP	100	86	86	Leu->Pro	SNP	100	117	117	Leu->Pro
1102117	G	A	A	A	A	Rv0986	adhesion component transport ATP-binding protein ABC transporter	SNP	100	104	104	-	SNP	99	103	104	-	SNP	100	96	96	-	SNP	100	112	112	-
1102468	C	A	A	A	A	Rv0986	adhesion component transport ATP-binding protein ABC transporter	SNP	100	97	97	-	SNP	95	113	119	-	SNP	96	112	117	-	SNP	95	106	111	-
1102646	G	A	A	A	A	Rv0987	adhesion component transport transmembrane protein ABC transporter	SNP	99	101	102	-	SNP	99	86	87	-	SNP	97	109	112	-	SNP	99	111	112	-
1103656	C	T	T	T	T	Rv0987	adhesion component transport transmembrane protein ABC transporter	SNP	100	102	102	Ala->Val	SNP	98	90	92	Ala->Val	SNP	100	129	129	Ala->Val	SNP	100	140	140	Ala->Val
1104690	T	G	G	G	G	Rv0987	adhesion component transport transmembrane protein ABC transporter	SNP	100	112	112	Phe->Val	SNP	98	102	104	Phe->Val	SNP	99	117	118	Phe->Val	SNP	100	128	128	Phe->Val
1105686	C	G	G	G	G	Rv0988	hypothetical protein	SNP	96	89	93	Leu->Val	SNP	98	85	87	Leu->Val	SNP	97	112	115	Leu->Val	SNP	98	119	122	Leu->Val
1105687	T	C	C	C	C	Rv0988	hypothetical protein	SNP	98	92	94	Leu->Pro	SNP	99	87	88	Leu->Pro	SNP	100	115	115	Leu->Pro	SNP	98	118	121	Leu->Pro
1106422	T	C	C	C	C	Rv0989c	polyprenyl-diphosphate synthase	SNP	97	114	117	Ile->Val	SNP	95	102	107	Ile->Val	SNP	99	100	101	Ile->Val	SNP	98	189	193	Ile->Val
1107940	A	C	C	C	C	Rv0990c	hypothetical protein	SNP	100	70	70	Ser->Ala	SNP	100	61	61	Ser->Ala	SNP	100	92	92	Ser->Ala	SNP	100	101	101	Ser->Ala
1108521	G	A	A	A	A	-	-	SNP	100	110	110	-	SNP	100	114	114	-	SNP	100	104	104	-	SNP	99	141	142	-
1109975	A	G	G	G	G	Rv0993	UTP--glucose-1-phosphate uridylyltransferase GalU	SNP	93	93	100	Gln->Arg	SNP	94	84	89	Gln->Arg	SNP	92	70	76	Gln->Arg	SNP	95	139	147	Gln->Arg
1111678	G	A	A	A	A	Rv0995	ribosomal-protein-alanine acetyltransferase	SNP	100	68	68	Gly->Ser	SNP	96	69	72	Gly->Ser	SNP	99	81	82	Gly->Ser	SNP	98	100	102	Gly->Ser
1126889	G	C	C	C	C	Rv1007c	methionyl-tRNA synthetase	SNP	100	88	88	Arg->Gly	SNP	99	89	90	Arg->Gly	SNP	100	102	102	Arg->Gly	SNP	100	127	127	Arg->Gly
1127493	T	C	C	C	C	Rv1008	deoxyribonuclease TatD (YjjV protein)	SNP	97	73	75	-	SNP	95	94	99	-	SNP	98	88	90	-	SNP	100	121	121	-
1127648	C	A	A	A	A	Rv1008	deoxyribonuclease TatD (YjjV protein)	SNP	99	94	95	Thr->Asn	SNP	98	95	97	Thr->Asn	SNP	100	102	102	Thr->Asn	SNP	100	119	119	Thr->Asn
1130195	C	T	T	T	T	Rv1011	4-diphosphocytidyl-2-C-methyl-D-erythritol kinase	SNP	99	76	77	Pro->Leu	SNP	100	84	84	Pro->Leu	SNP	100	85	85	Pro->Leu	SNP	100	126	126	Pro->Leu
1142478	T	C	C	C	C	Rv1020	transcription-repair coupling factor Mfd (TRCF)	SNP	100	54	54	Val->Ala	SNP	100	62	62	Val->Ala	SNP	99	83	84	Val->Ala	SNP	95	60	63	Val->Ala
1144585	A	G	G	G	G	Rv1023	phosphopyruvate hydratase	SNP	95	81	85	Arg->Gly	SNP	93	89	96	Arg->Gly	SNP	92	93	101	Arg->Gly	SNP	96	132	137	Arg->Gly
1145848	A	C	C	C	C	Rv1023	phosphopyruvate hydratase	SNP	100	73	73	Lys->Gln	SNP	99	71	72	Lys->Gln	SNP	100	90	90	Lys->Gln	SNP	100	90	90	Lys->Gln
1148259	A	G	G	G	G	-	-	SNP	94	62	66	-	SNP	100	85	85	-	SNP	95	74	78	-	SNP	100	79	79	-
1148930	C	T	T	T	T	Rv1027c	transcriptional regulatory protein KdpE	SNP	100	111	111	Gly->Ser	SNP	98	97	99	Gly->Ser	SNP	100	93	93	Gly->Ser	SNP	99	131	132	Gly->Ser
1149551	C	T	T	T	T	Rv1028c	sensor protein KDPD	SNP	98	94	96	-	SNP	100	81	81	-	SNP	97	106	109	-	SNP	97	91	94	-
1150585	G	A	A	A	A	Rv1028c	sensor protein KDPD	SNP	100	75	75	Pro->Ser	SNP	99	73	74	Pro->Ser	SNP	100	81	81	Pro->Ser	SNP	98	115	117	Pro->Ser
1151054	C	G	G	G	G	Rv1028c	sensor protein KDPD	SNP	98	119	121	-	SNP	98	103	105	-	SNP	98	108	110	-	SNP	96	122	127	-
1151304	C	A	A	A	A	Rv1028c	sensor protein KDPD	SNP	100	121	121	Arg->Leu	SNP	100	114	114	Arg->Leu	SNP	99	115	116	Arg->Leu	SNP	99	160	161	Arg->Leu
1154618	C	T	T	T	T	Rv1030	potassium-transporting ATPase subunit B	SNP	97	87	90	-	SNP	96	90	94	-	SNP	98	79	81	-	SNP	99	125	126	-
1155884	T	C	C	C	C	Rv1031	potassium-transporting ATPase C chain KDPC (potassium-translocating ATPase C chain) (ATP phosphohydrolase [potassium-transporting] C chain) (potassium binding and translocating subunit C)	SNP	99	96	97	Met->Thr	SNP	100	91	91	Met->Thr	SNP	100	105	105	Met->Thr	SNP	100	145	145	Met->Thr
1160731i1	G	C	C	C	C	-	-	SNP	100	22	22	-	SNP	100	17	17	-	SNP	100	14	14	-	SNP	100	19	19	-
1163134	T	C	C	C	C	Rv1040c	PE family protein	Ins	97	96	99	-	Ins	95	77	81	-	Ins	96	81	84	-	Ins	94	89	95	-
1164336	G	A	A	A	A	-	-	SNP	100	92	92	-	SNP	99	100	101	-	SNP	100	116	116	-	SNP	100	134	134	-
1165114	C	T	T	T	T	Rv1042c	IS like-2 transposase	SNP	100	132	132	Gly->Glu	SNP	99	135	137	Gly->Glu	SNP	100	161	161	Gly->Glu	SNP	99	160	161	Gly->Glu
1168776	T	G	G	G	G	Rv1046c	hypothetical protein	SNP	100	70	70	Arg->Ser	SNP	97	68	70	Arg->Ser	SNP	100	85	85	Arg->Ser	SNP	100	89	89	Arg->Ser
1172085	C	A	A	A	A	Rv1048c	hypothetical protein	SNP	99	123	124	Glu->Asp	SNP	100	131	131	Glu->Asp	SNP	100	105	105	Glu->Asp	SNP	100	159	159	Glu->Asp
1175343	C	T	T	T	T	-	-	SNP	100	64	64	-	SNP	99	67	68	-	SNP	100	79	79	-	SNP	100	92	92	-
1177157	G	A	A	A	A	Rv1054	integrase	SNP	100	120	120	Gly->Asp	SNP	99	136	137	Gly->Asp	SNP	99	130	131	Gly->Asp	SNP	99	148	150	Gly->Asp
1178116	T	C	C	C	C	Rv1056	hypothetical protein	SNP	100	100	100	-	SNP	100	122	122	-	SNP	100	91	91	-	SNP	100	149	149	-
1197157	T	G	G	G	G	-	-	SNP	100	118	118	-	SNP	98	102	104	-	SNP	100	108	108	-	SNP	99	139	140	-
1200418	A	G	G	G	G	-	-	SNP	99	83	84	-	SNP	99	93	94	-	SNP	100	90	90	-	SNP	99	131	132	-
1201581	A	C	C	C	C	Rv1076	lipase LipU	SNP	99	95	96	Gln->Pro	SNP	98	81	83	Gln->Pro	SNP	100	87	87	Gln->Pro	SNP	100	88	88	Gln->Pro
1203693	C	T	T	T	T	Rv1078	proline-rich antigen	SNP	100	71	71	-	SNP	98	86	88	-	SNP	100	95	95	-	SNP	100	121	121	-
1211369	A	C	C	C	C	Rv1086	short (C15) chain Z-isoprenyl diphosphate synthase (Z-FPP synthase) (Z-farnesyl diphosphate synthase) (Z-FPP synthetase) (Z-farnesyl diphosphate synthetase) (geranyltranstransferase) (farnesyl pyrophosphate synthetase)	SNP	99	81	82	Ser->Arg	SNP	99	90	91	Ser->Arg	SNP	100	78	78	Ser->Arg	SNP	99	97	98	Ser->Arg
1215105	T	GAP	GAP	GAP	GAP	-	-	SNP	95	94	99	-	SNP	95	81	85	-	SNP	98	86	88	-	SNP	96	107	111	-
1215742	G	A	A	A	A	Rv1090	endo-1,4-beta-glucanase	Del	97	85	88	-	Del	95	101	106	-	Del	96	88	92	-	Del	100	97	97	-
1215743	C	A	A	A	A	Rv1090	endo-1,4-beta-glucanase	SNP	100	92	92	Gln->Lys	SNP	98	106	108	Gln->Lys	SNP	100	94	94	Gln->Lys	SNP	100	97	97	Gln->Lys
1217157	A	C	c	C	C	Rv1091	PE-PGRS family protein	SNP	100	12	12	Asp->Ala	SNP	88	7	8		SNP	100	15	15	Asp->Ala	SNP	100	14	14	Asp->Ala
1218896	G	A	A	A	A	Rv1091	PE-PGRS family protein	SNP	100	34	34	Gly->Ser	SNP	100	25	25	Gly->Ser	SNP	100	54	54	Gly->Ser	SNP	100	40	40	Gly->Ser
1220680	T	C	C	C	C	Rv1093	serine hydroxymethyltransferase	SNP	100	75	75	Val->Ala	SNP	100	74	74	Val->Ala	SNP	100	90	90	Val->Ala	SNP	100	104	104	Val->Ala
1224367	T	C	C	C	C	-	-	SNP	97	36	37	-	SNP	100	39	39	-	SNP	100	34	34	-	SNP	100	49	49	-
1227830	G	T	T	T	T	Rv1099c	fructose 1,6-bisphosphatase II	SNP	100	85	85	-	SNP	99	96	97	-	SNP	100	109	109	-	SNP	100	95	95	-
1230778	G	A	A	A	A	Rv1102c	hypothetical protein	SNP	100	133	133	Thr->Ile	SNP	99	128	129	Thr->Ile	SNP	100	129	129	Thr->Ile	SNP	99	158	159	Thr->Ile
1244700	G	C	C	C	C	Rv1121	glucose-6-phosphate 1-dehydrogenase	SNP	100	83	83	Val->Leu	SNP	100	90	90	Val->Leu	SNP	100	102	102	Val->Leu	SNP	100	113	113	Val->Leu
1248382	A	G	G	G	G	Rv1125	hypothetical protein	SNP	98	87	89	Ser->Gly	SNP	94	80	85	Ser->Gly	SNP	98	96	98	Ser->Gly	SNP	97	77	79	Ser->Gly
1248936	G	C	C	C	C	Rv1125	hypothetical protein	SNP	100	68	68	-	SNP	100	50	50	-	SNP	97	58	60	-	SNP	100	64	64	-
1248978	T	C	C	C	C	Rv1125	hypothetical protein	SNP	93	50	54	-	SNP	96	55	57	-	SNP	97	83	86	-	SNP	97	87	90	-
1250340	A	G	G	G	G	Rv1127c	pyruvate phosphate dikinase	SNP	99	83	84	-	SNP	95	73	77	-	SNP	100	94	94	-	SNP	98	121	123	-
1251199	C	T	T	T	T	Rv1127c	pyruvate phosphate dikinase	SNP	100	83	83	Gly->Glu	SNP	100	104	104	Gly->Glu	SNP	100	126	126	Gly->Glu	SNP	100	129	129	Gly->Glu
1252054	G	GAP	GAP	GAP	GAP	Rv1128c	hypothetical protein	SNP	91	52	57	-	SNP	91	58	64	-	SNP	97	70	72	-	SNP	96	69	72	-
1252164	T	C	C	C	C	Rv1128c	hypothetical protein	Del	99	85	86	Glu->Gly	Del	99	99	100	Glu->Gly	Del	95	103	108	Glu->Gly	Del	99	115	116	Glu->Gly
1254562	A	G	G	G	G	Rv1130	hypothetical protein	SNP	100	128	128	Asp->Gly	SNP	100	123	123	Asp->Gly	SNP	100	119	119	Asp->Gly	SNP	100	139	139	Asp->Gly
1265070	G	T	T	T	T	-	-	SNP	100	86	86	-	SNP	100	93	93	-	SNP	100	82	82	-	SNP	100	85	85	-
1272899	T	G	G	G	G	Rv1145	transmembrane transport protein MmpL13A	SNP	98	83	85	-	SNP	97	108	111	-	SNP	96	92	96	-	SNP	97	128	132	-
1273251i1	C	A	A	A	A	-	-	SNP	100	166	166	-	SNP	100	144	144	-	SNP	100	152	152	-	SNP	100	221	221	-
1275957	T	C	C	C	C	-	-	Ins	100	177	177	-	Ins	99	177	178	-	Ins	99	206	209	-	Ins	99	227	229	-
1276588	C	G	G	G	G	Rv1148c	hypothetical protein	SNP	98	192	196	-	SNP	98	173	176	-	SNP	96	211	219	-	SNP	96	212	220	-
1276882	C	G	G	G	G	Rv1148c	hypothetical protein	SNP	100	32	32	-	SNP	100	37	37	-	SNP	96	27	28	-	SNP	97	30	31	-
1276885	C	T	T	T	T	Rv1148c	hypothetical protein	SNP	98	43	44	-	SNP	100	41	41	-	SNP	98	39	40	-	SNP	97	37	38	-
1278278	G	A	A	A	A	Rv1149	transposase	SNP	98	130	132	Gly->Glu	SNP	97	133	137	Gly->Glu	SNP	99	160	161	Gly->Glu	SNP	99	159	161	Gly->Glu
1281118	T	C	C	C	C	Rv1154c	hypothetical protein	SNP	97	124	128	Thr->Ala	SNP	98	126	128	Thr->Ala	SNP	99	132	133	Thr->Ala	SNP	98	174	177	Thr->Ala
1281771	T	C	C	C	C	Rv1155	hypothetical protein	SNP	99	71	72	Ser->Pro	SNP	100	80	80	Ser->Pro	SNP	100	93	93	Ser->Pro	SNP	99	98	99	Ser->Pro
1285001	A	C	C	C	C	Rv1159	mannosyltransferase	SNP	90	73	81	Thr->Pro	SNP	98	91	93	Thr->Pro	SNP	92	85	92	Thr->Pro	SNP	90	117	130	Thr->Pro
1286766	G	C	C	C	C	Rv1160	7,8-dihydro-8-oxoguanine-triphosphatase	SNP	100	94	94	Gly->Arg	SNP	100	65	65	Gly->Arg	SNP	100	86	86	Gly->Arg	SNP	100	116	116	Gly->Arg
1288698	G	A	A	A	A	Rv1161	respiratory nitrate reductase subunit alpha NarG	SNP	100	95	95	-	SNP	100	93	93	-	SNP	100	99	99	-	SNP	99	122	123	-
1292102	A	G	G	G	G	Rv1162	respiratory nitrate reductase subunit beta NarH	SNP	98	65	66	-	SNP	95	72	76	-	SNP	97	62	64	-	SNP	99	96	97	-
1293333	C	G	G	G	G	Rv1163	respiratory nitrate reductase subunit delta NarJ	SNP	95	76	80	Pro->Arg	SNP	100	63	63	Pro->Arg	SNP	94	84	89	Pro->Arg	SNP	97	98	101	Pro->Arg
1299305	G	A	A	A	A	Rv1168c	PPE family protein	SNP	100	73	73	Pro->Leu	SNP	98	85	87	Pro->Leu	SNP	100	78	78	Pro->Leu	SNP	100	99	99	Pro->Leu
1306259	A	G	G	G	G	Rv1175c	NADPH dependent 2,4-dienoyl-CoA reductase	SNP	94	64	68	-	SNP	96	49	51	-	SNP	96	70	73	-	SNP	91	63	69	-
1307598	C	G	G	G	G	Rv1175c	NADPH dependent 2,4-dienoyl-CoA reductase	SNP	100	67	67	Cys->Ser	SNP	97	73	75	Cys->Ser	SNP	100	85	85	Cys->Ser	SNP	100	107	107	Cys->Ser
1313338i1	A	G	G	G	G	-	-	SNP	97	73	75	-	SNP	100	42	42	-	SNP	100	57	57	-	SNP	100	79	79	-
1313338	A	C	C	C	C	-	-	Ins	99	79	80	-	Ins	98	42	43	-	Ins	95	61	64	-	Ins	99	80	81	-
1317655	C	T	T	T	T	Rv1181	polyketide beta-ketoacyl synthase PKS4	SNP	95	102	107	-	SNP	98	90	92	-	SNP	98	115	117	-	SNP	99	120	121	-
1322741	A	G	G	G	G	Rv1183	transmembrane transport protein MmpL10	SNP	100	91	91	Thr->Ala	SNP	100	91	91	Thr->Ala	SNP	99	122	123	Thr->Ala	SNP	100	132	132	Thr->Ala
1327890	G	A	A	A	A	Rv1186c	hypothetical protein	SNP	100	86	86	-	SNP	100	90	90	-	SNP	99	87	88	-	SNP	100	128	128	-
1328687	G	C	C	C	C	Rv1186c	hypothetical protein	SNP	100	78	78	Pro->Ala	SNP	95	84	88	Pro->Ala	SNP	96	80	83	Pro->Ala	SNP	96	80	83	Pro->Ala
1329234	G	A	A	A	A	Rv1186c	hypothetical protein	SNP	98	51	52	-	SNP	98	59	60	-	SNP	99	80	81	-	SNP	99	76	77	-
1333669	T	G	G	G	G	Rv1190	hypothetical protein	SNP	98	42	43	-	SNP	94	51	54	-	SNP	96	68	71	-	SNP	100	79	79	-
1336164	C	T	T	T	T	Rv1193	acyl-CoA synthetase	SNP	100	70	70	Pro->Leu	SNP	98	86	88	Pro->Leu	SNP	100	103	103	Pro->Leu	SNP	100	122	122	Pro->Leu
1340644i1	A	T	T	T	T	-	-	SNP	100	14	14	-	SNP	100	14	14	-	SNP	100	13	13	-	SNP	100	20	20	-
1342581	T	C	C	C	C	Rv1199c	transposase	Ins	100	628	629	Thr->Ala	Ins	100	598	600	Thr->Ala	Ins	100	698	699	Thr->Ala	Ins	100	770	771	Thr->Ala
1342731i2	T	C	C	C	C	-	-	SNP	100	11	11	-	SNP	100	11	11	-	SNP	100	13	13	-	SNP	100	14	14	-
1349733	G	C	C	C	C	Rv1206	acyl-CoA synthetase	Ins	100	89	89	Glu->Asp	Ins	99	98	99	Glu->Asp	Ins	100	93	93	Glu->Asp	Ins	100	111	111	Glu->Asp
1351172	A	G	G	G	G	-	-	SNP	100	86	86	-	SNP	100	97	97	-	SNP	100	82	82	-	SNP	100	86	86	-
1353462	G	A	A	A	A	Rv1209	hypothetical protein	SNP	100	68	68	-	SNP	100	79	79	-	SNP	100	82	82	-	SNP	100	100	100	-
1357308	T	G	G	G	G	Rv1214c	PE family protein	SNP	98	60	61	-	SNP	98	55	56	-	SNP	98	55	56	-	SNP	98	65	66	-
1360082	A	GAP	GAP	GAP	GAP	Rv1216c	integral membrane protein	SNP	100	85	85	-	SNP	96	80	83	-	SNP	94	84	89	-	SNP	98	117	119	-
1360209	T	C	C	C	C	Rv1217c	tetronasin-transport integral membrane protein ABC transporter	Del	100	58	58	-	Del	100	62	62	-	Del	100	65	65	-	Del	100	92	92	-
1361190	G	A	A	A	A	Rv1217c	tetronasin-transport integral membrane protein ABC transporter	SNP	100	70	70	-	SNP	97	63	65	-	SNP	97	75	77	-	SNP	100	84	84	-
1361285	C	T	T	T	T	Rv1217c	tetronasin-transport integral membrane protein ABC transporter	SNP	100	85	85	Ala->Thr	SNP	100	96	96	Ala->Thr	SNP	100	96	96	Ala->Thr	SNP	100	100	100	Ala->Thr
1362006	T	C	C	C	C	Rv1218c	tetronasin-transport ATP-binding protein ABC transporter	SNP	100	127	127	Gln->Arg	SNP	98	119	121	Gln->Arg	SNP	100	123	123	Gln->Arg	SNP	99	146	147	Gln->Arg
1367484	T	G	G	G	G	Rv1224	sec-independent translocase	SNP	95	100	105	Trp->Gly	SNP	96	81	84	Trp->Gly	SNP	93	89	96	Trp->Gly	SNP	93	103	111	Trp->Gly
1370852	T	G	G	G	G	-	-	SNP	100	82	82	-	SNP	100	100	100	-	SNP	100	77	77	-	SNP	100	113	113	-
1374065	T	C	C	C	C	Rv1230c	hypothetical protein	SNP	100	49	49	Ser->Gly	SNP	100	40	40	Ser->Gly	SNP	100	61	61	Ser->Gly	SNP	99	70	71	Ser->Gly
1374201	A	G	G	G	G	-	-	SNP	99	76	77	-	SNP	99	76	77	-	SNP	100	99	99	-	SNP	100	122	122	-
1375044	C	G	G	G	G	Rv1232c	hypothetical protein	SNP	95	61	64	-	SNP	97	60	62	-	SNP	93	57	61	-	SNP	96	99	103	-
1375724	A	C	C	C	C	Rv1232c	hypothetical protein	SNP	99	89	90	Cys->Gly	SNP	98	100	102	Cys->Gly	SNP	100	83	83	Cys->Gly	SNP	100	102	102	Cys->Gly
1382628	T	C	C	C	C	Rv1239c	magnesium/cobalt transporter CorA	SNP	100	106	106	Lys->Glu	SNP	97	115	118	Lys->Glu	SNP	98	119	121	Lys->Glu	SNP	99	166	167	Lys->Glu
1390763	C	T	T	T	T	Rv1248c	alpha-ketoglutarate decarboxylase	SNP	100	100	100	Val->Met	SNP	100	111	111	Val->Met	SNP	100	94	94	Val->Met	SNP	99	126	127	Val->Met
1393626	A	G	G	G	G	Rv1249c	hypothetical protein	SNP	100	79	79	-	SNP	100	84	84	-	SNP	100	75	75	-	SNP	99	75	76	-
1396922	T	C	C	C	C	Rv1251c	hypothetical protein	SNP	100	83	83	-	SNP	100	91	91	-	SNP	99	86	87	-	SNP	100	101	101	-
1406761i1	C	G	G	G	G	-	-	SNP	100	84	84	-	SNP	100	97	97	-	SNP	99	97	98	-	SNP	100	110	110	-
1409474	G	T	T	T	T	-	-	Ins	91	49	54	-	Ins	91	64	70	-	Ins	91	58	64	-	Ins	93	54	58	-
1411210	T	G	G	G	G	Rv1263	amidase	SNP	100	95	95	-	SNP	98	65	66	-	SNP	100	82	82	-	SNP	99	112	113	-
1413148	C	T	T	T	T	-	-	SNP	100	68	68	-	SNP	95	53	56	-	SNP	100	90	90	-	SNP	99	90	91	-
1440469	C	G	G	G	G	Rv1286	bifunctional sulfate adenylyltransferase subunit 1/adenylylsulfate kinase protein	SNP	96	97	101	-	SNP	98	94	96	-	SNP	93	93	100	-	SNP	95	92	97	-
1445781	A	G	G	G	G	Rv1291c	hypothetical protein	SNP	100	94	94	-	SNP	99	77	78	-	SNP	96	76	79	-	SNP	96	124	129	-
1446733	G	A	A	A	A	Rv1292	arginyl-tRNA synthetase	SNP	100	75	75	Ala->Thr	SNP	100	79	79	Ala->Thr	SNP	99	93	94	Ala->Thr	SNP	100	110	110	Ala->Thr
1457144	C	T	T	T	T	Rv1300	hypothetical protein	SNP	98	54	55	Arg->Cys	SNP	100	95	95	Arg->Cys	SNP	99	85	86	Arg->Cys	SNP	100	105	105	Arg->Cys
1468208	A	C	C	C	C	Rv1313c	transposase	SNP	99	165	166	Leu->Arg	SNP	99	148	150	Leu->Arg	SNP	99	167	169	Leu->Arg	SNP	99	189	190	Leu->Arg
1468459	A	G	G	G	G	Rv1313c	transposase	SNP	99	190	191	-	SNP	99	179	181	-	SNP	99	194	195	-	SNP	100	237	237	-
1468492	C	A	A	A	A	Rv1313c	transposase	SNP	99	184	185	-	SNP	96	195	204	-	SNP	96	218	228	-	SNP	97	220	226	-
1469617i1	C	A	A	A	A	-	-	SNP	100	11	11	-	SNP	100	15	15	-	SNP	100	13	13	-	SNP	100	17	17	-
1473246	A	G	G	G	G	Rvnr01	rRNA	Ins	100	90	90	-	Ins	98	99	101	-	Ins	100	117	117	-	Ins	100	132	132	-
1477596	C	T	T	T	T	Rv1316c	methylated-DNA--protein-cysteinemethyltransferase	SNP	100	102	102	-	SNP	99	75	76	-	SNP	100	110	110	-	SNP	100	114	114	-
1479085	T	C	C	C	C	Rv1317c	bifunctional methylated-DNA--protein-cysteine methyltransferase/O-6-methylguanine-DNA transcription regulator	SNP	99	89	90	Ile->Val	SNP	97	76	78	Ile->Val	SNP	98	100	102	Ile->Val	SNP	98	90	92	Ile->Val
1482185	C	T	T	T	T	Rv1319c	adenylate cyclase	SNP	100	112	112	Gly->Asp	SNP	99	102	103	Gly->Asp	SNP	100	98	98	Gly->Asp	SNP	100	104	104	Gly->Asp
1482627	T	C	C	C	C	Rv1320c	adenylate cyclase	SNP	99	95	96	Thr->Ala	SNP	99	83	84	Thr->Ala	SNP	97	101	104	Thr->Ala	SNP	99	124	125	Thr->Ala
1484708	A	C	C	C	C	Rv1321	hypothetical protein	SNP	100	107	107	Ser->Arg	SNP	99	85	86	Ser->Arg	SNP	100	89	89	Ser->Arg	SNP	100	122	122	Ser->Arg
1490905	A	G	G	G	G	Rv1326c	glycogen branching enzyme	SNP	100	110	110	Ser->Pro	SNP	100	87	87	Ser->Pro	SNP	100	101	101	Ser->Pro	SNP	100	117	117	Ser->Pro
1498951	G	T	T	T	T	Rv1329c	ATP-dependent helicase DING	SNP	94	98	104	Thr->Lys	SNP	96	72	75	Thr->Lys	SNP	100	100	100	Thr->Lys	SNP	98	128	130	Thr->Lys
1499274	C	G	G	G	G	Rv1330c	nicotinate phosphoribosyltransferase	SNP	100	58	58	Gly->Ala	SNP	100	67	67	Gly->Ala	SNP	100	53	53	Gly->Ala	SNP	100	82	82	Gly->Ala
1501700	G	A	A	A	A	Rv1333	hydrolase	SNP	100	58	58	-	SNP	100	45	45	-	SNP	100	76	76	-	SNP	97	66	68	-
1507543i1	C	A	A	A	A	-	-	SNP	100	19	19	-	SNP	100	19	19	-	SNP	100	25	25	-	SNP	100	32	32	-
1523817	C	T	T	T	T	Rv1355c	hypothetical protein	Ins	100	89	89	-	Ins	98	121	124	-	Ins	100	107	107	-	Ins	99	129	130	-
1526311	G	T	T	T	T	-	-	SNP	97	107	110	-	SNP	98	109	111	-	SNP	97	114	117	-	SNP	95	122	129	-
1526819	C	A	A	A	A	Rv1358	transcriptional regulatory protein	SNP	100	110	110	-	SNP	100	118	118	-	SNP	100	119	119	-	SNP	100	146	146	-
1536251	G	T	T	T	T	Rv1364c	hypothetical protein	SNP	100	109	109	Ala->Glu	SNP	99	76	77	Ala->Glu	SNP	100	103	103	Ala->Glu	SNP	98	132	135	Ala->Glu
1540141	T	C	C	C	C	Rv1367c	hypothetical protein	SNP	98	61	62	Ile->Val	SNP	96	93	97	Ile->Val	SNP	94	98	104	Ile->Val	SNP	96	106	110	Ile->Val
1541798	C	T	T	T	T	Rv1368	lipoprotein LprF	SNP	100	77	77	Ala->Val	SNP	99	75	76	Ala->Val	SNP	99	94	95	Ala->Val	SNP	99	93	94	Ala->Val
1544255	C	T	T	T	T	Rv1371	hypothetical protein	SNP	99	117	118	-	SNP	98	107	109	-	SNP	99	129	130	-	SNP	100	141	141	-
1546703	C	T	T	T	T	Rv1373	glycolipid sulfotransferase	SNP	99	76	77	Pro->Leu	SNP	98	64	65	Pro->Leu	SNP	100	50	50	Pro->Leu	SNP	99	74	75	Pro->Leu
1547125	T	C	C	C	C	Rv1374c	hypothetical protein	SNP	100	122	122	Thr->Ala	SNP	99	113	114	Thr->Ala	SNP	100	132	132	Thr->Ala	SNP	100	147	147	Thr->Ala
1552547	G	A	A	A	A	Rv1378c	hypothetical protein	SNP	99	72	73	Arg->Trp	SNP	98	90	92	Arg->Trp	SNP	100	73	73	Arg->Trp	SNP	98	91	93	Arg->Trp
1556787	T	C	C	C	C	Rv1383	carbamoyl phosphate synthase small subunit	SNP	100	69	69	Ser->Pro	SNP	96	78	81	Ser->Pro	SNP	98	86	88	Ser->Pro	SNP	94	75	80	Ser->Pro
1561939	G	C	C	C	C	Rv1387	PPE family protein	SNP	100	70	70	Glu->Asp	SNP	100	99	99	Glu->Asp	SNP	98	97	99	Glu->Asp	SNP	98	85	87	Glu->Asp
1563717	C	T	T	T	T	Rv1388	putative integration host factor MIHF	SNP	97	94	97	-	SNP	96	101	105	-	SNP	98	111	113	-	SNP	98	131	134	-
1570566	C	A	A	A	A	Rv1394c	cytochrome P450 132	SNP	100	72	72	Arg->Leu	SNP	100	78	78	Arg->Leu	SNP	100	105	105	Arg->Leu	SNP	97	111	114	Arg->Leu
1573660	T	G	G	G	G	Rv1396c	PE-PGRS family protein	SNP	100	64	64	Arg->Ser	SNP	100	77	77	Arg->Ser	SNP	100	79	79	Arg->Ser	SNP	99	84	85	Arg->Ser
1576481	T	G	G	G	G	Rv1400c	lipase LipH	SNP	97	74	76	Thr->Pro	SNP	97	68	70	Thr->Pro	SNP	96	67	70	Thr->Pro	SNP	96	80	83	Thr->Pro
1576527	G	T	T	T	T	Rv1400c	lipase LipH	SNP	100	89	89	Phe->Leu	SNP	100	84	84	Phe->Leu	SNP	100	99	99	Phe->Leu	SNP	99	77	78	Phe->Leu
1577241	G	A	A	A	A	Rv1401	hypothetical protein	SNP	100	92	92	-	SNP	99	90	91	-	SNP	99	86	87	-	SNP	99	143	144	-
1584762	G	A	A	A	A	Rv1408	ribulose-phosphate 3-epimerase	SNP	99	83	84	-	SNP	97	63	65	-	SNP	99	97	98	-	SNP	99	91	92	-
1588899	G	T	T	T	T	Rv1412	riboflavin synthase subunit alpha	SNP	99	69	70	-	SNP	100	67	67	-	SNP	99	104	105	-	SNP	100	95	95	-
1593331	G	A	A	A	A	-	-	SNP	100	81	81	-	SNP	99	78	79	-	SNP	100	94	94	-	SNP	98	94	96	-
1594906	G	A	A	A	A	Rv1420	excinuclease ABC subunit C	SNP	99	74	75	Val->Ile	SNP	99	76	77	Val->Ile	SNP	97	109	112	Val->Ile	SNP	100	63	63	Val->Ile
1595342	T	C	C	C	C	Rv1420	excinuclease ABC subunit C	SNP	100	70	70	Val->Ala	SNP	97	90	93	Val->Ala	SNP	99	78	79	Val->Ala	SNP	99	92	93	Val->Ala
1606673	G	T	T	T	T	Rv1430	PE family protein	SNP	98	63	64	-	SNP	98	53	54	-	SNP	99	68	69	-	SNP	100	85	85	-
1609840	A	G	G	G	G	Rv1431	hypothetical protein	SNP	100	96	96	-	SNP	100	91	91	-	SNP	99	114	115	-	SNP	99	131	132	-
1613035	T	C	C	C	C	-	-	SNP	99	69	70	-	SNP	97	83	86	-	SNP	94	87	93	-	SNP	98	117	119	-
1616061	C	T	T	T	T	Rv1438	triosephosphate isomerase	SNP	95	76	80	-	SNP	93	64	69	-	SNP	96	94	98	-	SNP	95	135	142	-
1617302	G	T	T	T	T	Rv1439c	hypothetical protein	SNP	99	95	96	Leu->Ile	SNP	95	79	83	Leu->Ile	SNP	98	119	121	Leu->Ile	SNP	100	104	104	Leu->Ile
1619513	A	C	C	C	C	Rv1441c	PE-PGRS family protein	SNP	100	57	57	Tyr->Asp	SNP	100	71	71	Tyr->Asp	SNP	99	75	76	Tyr->Asp	SNP	100	94	94	Tyr->Asp
1620181	C	G	G	G	G	Rv1442	biotin sulfoxide reductase	SNP	100	82	82	Leu->Val	SNP	99	77	78	Leu->Val	SNP	100	89	89	Leu->Val	SNP	100	113	113	Leu->Val
1624791	C	G	G	G	G	Rv1446c	putative OXPP cycle protein OPCA	SNP	97	28	29	Arg->Pro	SNP	96	43	45	Arg->Pro	SNP	94	32	34	Arg->Pro	SNP	98	51	52	Arg->Pro
1625333i3	G	T	T	T	T	-	-	SNP	100	74	74	-	SNP	100	57	57	-	SNP	100	106	106	-	SNP	99	114	115	-
1625360i1	A	G	G	g	G	-	-	Ins	100	10	10	-	Ins	100	13	13	-	Ins	100	7	7		Ins	100	13	13
1627351	T	C	C	C	C	Rv1448c	transaldolase	Ins	100	79	79	Thr->Ala	Ins	100	89	89	Thr->Ala	SNP	98	87	89	Thr->Ala	Ins	98	82	84	Thr->Ala
1630148	A	C	C	C	C	Rv1449c	transketolase	SNP	100	86	86	Tyr->Asp	SNP	99	81	82	Tyr->Asp	SNP	100	108	108	Tyr->Asp	SNP	100	96	96	Tyr->Asp
1634418	C	T	T	T	T	Rv1450c	PE-PGRS family protein	SNP	100	157	157	-	SNP	99	146	148	-	SNP	100	177	177	-	SNP	99	199	201	-
1634609	C	T	T	T	T	Rv1450c	PE-PGRS family protein	SNP	100	49	49	Ala->Thr	SNP	100	37	37	Ala->Thr	SNP	97	33	34	Ala->Thr	SNP	100	48	48	Ala->Thr
1634610	C	T	T	T	T	Rv1450c	PE-PGRS family protein	SNP	100	50	50	-	SNP	100	39	39	-	SNP	100	39	39	-	SNP	100	53	53	-
1636173i3	C	G	G	G	G	-	-	SNP	100	21	21	-	SNP	100	17	17	-	SNP	100	23	23	-	SNP	100	32	32	-
1639594	C	A	A	A	A	Rv1453	transcriptional activator protein	Ins	95	75	79	Pro->Gln	Ins	99	71	72	Pro->Gln	Ins	96	70	73	Pro->Gln	Ins	93	95	102	Pro->Gln
1643864	T	C	C	C	C	Rv1458c	unidentified antibiotic-transport ATP-binding protein ABC transporter	SNP	97	60	62	Thr->Ala	SNP	100	69	69	Thr->Ala	SNP	99	82	83	Thr->Ala	SNP	100	79	79	Thr->Ala
1645802	T	C	C	C	C	Rv1459c	integral membrane protein	SNP	100	70	70	Lys->Glu	SNP	96	64	67	Lys->Glu	SNP	99	72	73	Lys->Glu	SNP	99	108	109	Lys->Glu
1647436	G	A	A	A	A	Rv1461	hypothetical protein	SNP	100	95	95	Val->Ile	SNP	96	79	82	Val->Ile	SNP	100	99	99	Val->Ile	SNP	100	88	88	Val->Ile
1650072	A	G	G	G	G	Rv1462	hypothetical protein	SNP	100	126	126	Asn->Asp	SNP	98	106	108	Asn->Asp	SNP	99	96	97	Asn->Asp	SNP	99	107	108	Asn->Asp
1651308	A	G	G	G	G	Rv1463	ABC transporter ATP-binding protein	SNP	100	95	95	Glu->Gly	SNP	99	86	87	Glu->Gly	SNP	100	98	98	Glu->Gly	SNP	100	140	140	Glu->Gly
1668082	G	C	C	C	C	Rv1477	invasion protein	SNP	98	63	64	Ala->Pro	SNP	91	69	76	Ala->Pro	SNP	97	72	74	Ala->Pro	SNP	92	72	78	Ala->Pro
1669158	T	C	C	C	C	-	-	SNP	100	65	65	-	SNP	100	60	60	-	SNP	100	80	80	-	SNP	100	109	109	-
1673425	C	T	T	T	T	-	-	SNP	100	60	60	-	SNP	99	78	79	-	SNP	99	80	81	-	SNP	99	81	82	-
1676290	C	A	A	A	A	Rv1486c	hypothetical protein	SNP	100	102	102	Lys->Asn	SNP	99	96	97	Lys->Asn	SNP	100	100	100	Lys->Asn	SNP	99	139	140	Lys->Asn
1678706	A	C	C	C	C	Rv1489	hypothetical protein	SNP	99	85	86	Lys->Thr	SNP	98	63	64	Lys->Thr	SNP	99	81	82	Lys->Thr	SNP	96	82	85	Lys->Thr
1688064	A	G	G	G	G	Rv1497	esterase LipL	SNP	100	64	64	Met->Val	SNP	99	71	72	Met->Val	SNP	100	72	72	Met->Val	SNP	100	78	78	Met->Val
1688300	T	C	C	C	C	Rv1497	esterase LipL	SNP	100	83	83	-	SNP	96	72	75	-	SNP	98	89	91	-	SNP	100	96	96	-
1689349	C	T	T	T	T	Rv1498c	methyltransferase	SNP	100	73	73	Arg->His	SNP	100	97	97	Arg->His	SNP	100	115	115	Arg->His	SNP	99	114	115	Arg->His
1692141	A	C	C	C	C	Rv1501	hypothetical protein	SNP	94	97	103	-	SNP	90	116	129	-	SNP	90	110	122	-	SNP	92	128	139	-
1693561	A	G	G	G	G	Rv1502	hypothetical protein	SNP	100	124	124	Tyr->Cys	SNP	99	114	115	Tyr->Cys	SNP	100	103	103	Tyr->Cys	SNP	99	142	144	Tyr->Cys
1695037	G	A	A	A	A	Rv1504c	hypothetical protein	SNP	94	100	106	-	SNP	92	84	91	-	SNP	96	92	96	-	SNP	93	113	121	-
1695796	C	T	T	T	T	Rv1505c	hypothetical protein	SNP	99	117	118	Ala->Thr	SNP	100	122	122	Ala->Thr	SNP	99	119	120	Ala->Thr	SNP	99	186	188	Ala->Thr
1697896	C	T	T	T	T	-	-	SNP	99	84	85	-	SNP	99	110	111	-	SNP	100	100	100	-	SNP	99	149	150	-
1698911	G	A	A	A	A	Rv1508c	hypothetical protein	SNP	97	102	105	-	SNP	99	81	82	-	SNP	99	96	97	-	SNP	99	132	133	-
1699849	G	A	A	A	A	Rv1508c	hypothetical protein	SNP	100	71	71	Pro->Ser	SNP	100	72	72	Pro->Ser	SNP	100	89	89	Pro->Ser	SNP	100	90	90	Pro->Ser
1701068	T	GAP	GAP	GAP	GAP	Rv1509	hypothetical protein	SNP	97	114	118	-	SNP	96	108	112	-	SNP	93	114	122	-	SNP	97	180	185	-
1701215	C	T	T	T	T	-	-	Del	100	109	109	-	Del	100	102	102	-	Del	100	109	109	-	Del	100	139	139	-
1702771i1	C	G	G	G	G	-	-	SNP	100	148	148	-	SNP	100	160	160	-	SNP	98	161	165	-	SNP	100	183	183	-
1706119	T	C	C	C	C	Rv1514c	hypothetical protein	Ins	100	109	109	-	Ins	100	86	86	-	Ins	100	117	117	-	Ins	100	105	105	-
1706685	C	A	A	A	A	Rv1515c	hypothetical protein	SNP	100	97	97	Gly->Val	SNP	99	107	108	Gly->Val	SNP	100	103	103	Gly->Val	SNP	99	143	144	Gly->Val
1709432	C	T	T	T	T	Rv1517	hypothetical protein	SNP	100	115	115	Leu->Phe	SNP	97	93	96	Leu->Phe	SNP	98	107	109	Leu->Phe	SNP	100	108	108	Leu->Phe
1710601	T	A	A	A	A	Rv1518	hypothetical protein	SNP	99	103	104	_->Lys	SNP	94	85	90	_->Lys	SNP	99	107	108	_->Lys	SNP	100	112	112	_->Lys
1711670	C	T	T	T	T	Rv1520	sugar transferase	SNP	100	113	113	Arg->Cys	SNP	98	112	114	Arg->Cys	SNP	100	106	106	Arg->Cys	SNP	100	133	133	Arg->Cys
1713192	A	G	G	G	G	Rv1521	acyl-CoA synthetase	SNP	99	71	72	-	SNP	97	72	74	-	SNP	98	80	82	-	SNP	100	104	104	-
1716472	A	G	G	G	G	Rv1522c	transmembrane transport protein MmpL12	SNP	97	98	101	Ser->Pro	SNP	97	70	72	Ser->Pro	SNP	99	79	80	Ser->Pro	SNP	98	126	128	Ser->Pro
1722200	C	G	G	G	G	Rv1527c	polyketide synthase pks5	SNP	100	74	74	-	SNP	98	82	84	-	SNP	100	72	72	-	SNP	100	97	97	-
1722228	A	T	T	T	T	Rv1527c	polyketide synthase pks5	SNP	100	89	89	Leu->Gln	SNP	100	78	78	Leu->Gln	SNP	100	88	88	Leu->Gln	SNP	99	103	104	Leu->Gln
1728837	A	G	G	G	G	-	-	SNP	100	100	100	-	SNP	99	90	91	-	SNP	100	108	108	-	SNP	100	119	119	-
1733134	C	T	T	T	T	Rv1532c	hypothetical protein	SNP	97	84	87	-	SNP	96	106	110	-	SNP	99	113	114	-	SNP	98	136	139	-
1733325	C	G	G	G	G	Rv1532c	hypothetical protein	SNP	96	87	91	Ala->Pro	SNP	91	84	92	Ala->Pro	SNP	92	88	96	Ala->Pro	SNP	95	124	131	Ala->Pro
1741352	C	T	T	T	T	Rv1538c	L-aparaginase ansA	SNP	97	59	61	Gly->Ser	SNP	94	45	48	Gly->Ser	SNP	97	65	67	Gly->Ser	SNP	99	85	86	Gly->Ser
1752561	T	C	C	C	C	Rv1548c	PPE family protein	SNP	98	83	85	Asp->Gly	SNP	97	87	90	Asp->Gly	SNP	95	81	85	Asp->Gly	SNP	97	108	111	Asp->Gly
1756359	G	GAP	GAP	GAP	GAP	Rv1551	glycerol-3-phosphate acyltransferase	SNP	92	58	63	-	SNP	90	60	67	-	SNP	87	69	79	-	SNP	91	78	86	-
1759252	G	T	T	T	T	Rv1552	fumarate reductase flavoprotein subunit	Del	99	99	100	-	Del	97	76	78	-	Del	98	94	96	-	Del	99	117	118	-
1760292	A	G	G	G	G	Rv1554	fumarate reductase subunit C	SNP	100	103	103	Met->Val	SNP	100	101	101	Met->Val	SNP	100	108	108	Met->Val	SNP	99	105	106	Met->Val
1774659	C	T	T	T	T	-	-	SNP	100	83	83	-	SNP	98	102	104	-	SNP	99	94	95	-	SNP	100	110	110	-
1778430	T	C	C	C	C	Rv1570	dithiobiotin synthetase	SNP	100	67	67	Met->Thr	SNP	100	76	76	Met->Thr	SNP	100	85	85	Met->Thr	SNP	99	91	92	Met->Thr
1779279	A	T	T	T	T	Rv1572c	hypothetical protein	SNP	100	26	26	Val->Asp	SNP	92	22	24	Val->Asp	SNP	100	30	30	Val->Asp	SNP	97	32	33	Val->Asp
1780126	C	G	g	G	G	Rv1574	phiRV1 phage related protein	SNP	100	21	21	Ala->Gly	SNP	100	9	9		SNP	100	15	15	Ala->Gly	SNP	100	15	15	Ala->Gly
1780359	C	T	T	T	T	Rv1575	phiRV1 phage protein	SNP	100	27	27	Ala->Val	SNP	100	17	17	Ala->Val	SNP	100	26	26	Ala->Val	SNP	95	18	19	Ala->Val
1780395	G	A	A	A	A	Rv1575	phiRV1 phage protein	SNP	100	51	51	Ser->Asn	SNP	100	56	56	Ser->Asn	SNP	100	80	80	Ser->Asn	SNP	100	59	59	Ser->Asn
1780406	A	G	G	G	G	Rv1575	phiRV1 phage protein	SNP	96	52	54	Arg->Gly	SNP	96	47	49	Arg->Gly	SNP	97	64	66	Arg->Gly	SNP	98	57	58	Arg->Gly
1780407	G	C	C	C	C	Rv1575	phiRV1 phage protein	SNP	93	52	56	Arg->Thr	SNP	94	47	50	Arg->Thr	SNP	93	65	70	Arg->Thr	SNP	95	58	61	Arg->Thr
1781160	T	C	C	C	C	Rv1576c	phiRV1 phage protein	SNP	100	18	18	Asn->Ser	SNP	100	13	13	Asn->Ser	SNP	100	16	16	Asn->Ser	SNP	100	22	22	Asn->Ser
1781174	G	C	C	C	C	Rv1576c	phiRV1 phage protein	SNP	100	14	14	-	SNP	100	10	10	-	SNP	100	11	11	-	SNP	100	17	17	-
1781308	A	G	G	G	G	Rv1576c	phiRV1 phage protein	SNP	100	48	48	-	SNP	100	50	50	-	SNP	100	60	60	-	SNP	100	55	55	-
1781311	C	T	T	T	T	Rv1576c	phiRV1 phage protein	SNP	98	53	54	Ala->Thr	SNP	100	59	59	Ala->Thr	SNP	100	66	66	Ala->Thr	SNP	98	61	62	Ala->Thr
1781352	C	T	T	T	T	Rv1576c	phiRV1 phage protein	SNP	100	53	53	Arg->His	SNP	100	45	45	Arg->His	SNP	100	70	70	Arg->His	SNP	100	59	59	Arg->His
1781357	T	C	C	C	C	Rv1576c	phiRV1 phage protein	SNP	100	58	58	-	SNP	100	42	42	-	SNP	100	67	67	-	SNP	100	59	59	-
1781372	A	G	G	G	G	Rv1576c	phiRV1 phage protein	SNP	91	41	45	-	SNP	95	38	40	-	SNP	97	73	75	-	SNP	95	59	62	-
1781389	T	C	C	C	C	Rv1576c	phiRV1 phage protein	SNP	100	58	58	Ile->Val	SNP	100	51	51	Ile->Val	SNP	100	79	79	Ile->Val	SNP	100	68	68	Ile->Val
1781426	A	G	G	G	G	Rv1576c	phiRV1 phage protein	SNP	100	26	26	-	SNP	89	17	19	-	SNP	100	23	23	-	SNP	100	22	22	-
1781432	G	A	A	A	A	Rv1576c	phiRV1 phage protein	SNP	100	13	13	-	SNP	91	10	11	-	SNP	100	15	15	-	SNP	100	12	12	-
1781459	G	a	A	A	A	Rv1576c	phiRV1 phage protein	SNP	100	8	8		SNP	93	14	15	-	SNP	100	17	17	-	SNP	100	15	15	-
1781468	G	a	A	A	A	Rv1576c	phiRV1 phage protein	SNP	100	8	8		SNP	93	14	15	-	SNP	100	17	17	-	SNP	100	15	15	-
1781512	G	A	A	A	A	Rv1576c	phiRV1 phage protein	SNP	100	13	13	-	SNP	100	17	17	-	SNP	100	12	12	-	SNP	100	13	13	-
1781519	C	T	T	T	T	Rv1576c	phiRV1 phage protein	SNP	100	24	24	-	SNP	95	20	21	-	SNP	100	24	24	-	SNP	100	26	26	-
1781546	A	C	C	C	C	Rv1576c	phiRV1 phage protein	SNP	100	37	37	-	SNP	100	37	37	-	SNP	100	47	47	-	SNP	100	44	44	-
1781582	A	G	G	G	G	Rv1576c	phiRV1 phage protein	SNP	100	15	15	-	SNP	100	13	13	-	SNP	100	27	27	-	SNP	100	19	19	-
1781583	A	G	G	G	G	Rv1576c	phiRV1 phage protein	SNP	100	12	12	Val->Ala	SNP	100	12	12	Val->Ala	SNP	100	25	25	Val->Ala	SNP	100	15	15	Val->Ala
1781584	C	T	T	T	T	Rv1576c	phiRV1 phage protein	SNP	100	11	11	Val->Ile	SNP	100	12	12	Val->Ile	SNP	95	21	22	Val->Ile	SNP	100	14	14	Val->Ile
1781678	G	C	C	C	C	Rv1576c	phiRV1 phage protein	SNP	100	37	37	-	SNP	100	25	25	-	SNP	100	37	37	-	SNP	100	30	30	-
1781681	G	C	C	C	C	Rv1576c	phiRV1 phage protein	SNP	100	38	38	-	SNP	100	25	25	-	SNP	100	38	38	-	SNP	100	30	30	-
1781719	T	C	C	C	C	Rv1576c	phiRV1 phage protein	SNP	100	22	22	Thr->Ala	SNP	97	28	29	Thr->Ala	SNP	91	29	32	Thr->Ala	SNP	91	29	32	Thr->Ala
1781720	C	T	T	T	T	Rv1576c	phiRV1 phage protein	SNP	100	22	22	-	SNP	97	28	29	-	SNP	91	29	32	-	SNP	94	30	32	-
1781786	C	G	G	G	G	Rv1576c	phiRV1 phage protein	SNP	100	45	45	-	SNP	100	29	29	-	SNP	100	34	34	-	SNP	100	49	49	-
1781837	G	A	A	A	A	Rv1576c	phiRV1 phage protein	SNP	100	62	62	-	SNP	98	46	47	-	SNP	99	81	82	-	SNP	100	65	65	-
1781868	T	C	C	C	C	Rv1576c	phiRV1 phage protein	SNP	100	53	53	Tyr->Cys	SNP	98	48	49	Tyr->Cys	SNP	100	91	91	Tyr->Cys	SNP	100	64	64	Tyr->Cys
1781939	C	T	T	T	T	Rv1576c	phiRV1 phage protein	SNP	100	49	49	-	SNP	100	27	27	-	SNP	100	29	29	-	SNP	98	39	40	-
1782125	T	C	c	C	C	Rv1577c	phiRv1 phage protein	SNP	100	14	14	Thr->Ala	SNP	100	6	6		SNP	100	11	11	Thr->Ala	SNP	100	14	14	Thr->Ala
1782326	C	T	T	T	T	Rv1577c	phiRv1 phage protein	SNP	100	44	44	Asp->Asn	SNP	100	34	34	Asp->Asn	SNP	100	49	49	Asp->Asn	SNP	98	55	56	Asp->Asn
1782332	T	G	G	G	G	Rv1577c	phiRv1 phage protein	SNP	100	46	46	Ile->Leu	SNP	100	36	36	Ile->Leu	SNP	100	51	51	Ile->Leu	SNP	100	58	58	Ile->Leu
1782366	C	A	A	A	A	Rv1577c	phiRv1 phage protein	SNP	97	29	30	-	SNP	100	13	13	-	SNP	96	25	26	-	SNP	100	30	30	-
1782371	A	G	G	G	G	Rv1577c	phiRv1 phage protein	SNP	100	19	19	-	SNP	100	10	10	-	SNP	100	20	20	-	SNP	100	22	22	-
1782375	A	G	G	G	G	Rv1577c	phiRv1 phage protein	SNP	100	19	19	-	SNP	100	15	15	-	SNP	97	29	30	-	SNP	100	32	32	-
1782387	C	A	A	A	A	Rv1577c	phiRv1 phage protein	SNP	100	20	20	-	SNP	100	29	29	-	SNP	100	38	38	-	SNP	97	31	32	-
1782414	A	G	G	G	G	Rv1577c	phiRv1 phage protein	SNP	100	37	37	-	SNP	100	49	49	-	SNP	100	58	58	-	SNP	100	67	67	-
1782431	A	C	C	C	C	Rv1577c	phiRv1 phage protein	SNP	100	55	55	Leu->Val	SNP	98	50	51	Leu->Val	SNP	100	62	62	Leu->Val	SNP	100	76	76	Leu->Val
1782432	T	C	C	C	C	Rv1577c	phiRv1 phage protein	SNP	100	55	55	-	SNP	98	49	50	-	SNP	100	61	61	-	SNP	100	77	77	-
1782447	G	A	A	A	A	Rv1577c	phiRv1 phage protein	SNP	100	57	57	-	SNP	98	60	61	-	SNP	100	75	75	-	SNP	100	62	62	-
1782487	T	C	C	C	C	Rv1577c	phiRv1 phage protein	SNP	100	57	57	Gln->Arg	SNP	100	72	72	Gln->Arg	SNP	100	80	80	Gln->Arg	SNP	99	93	94	Gln->Arg
1782503	A	G	G	G	G	Rv1577c	phiRv1 phage protein	SNP	97	37	38	Phe->Leu	SNP	95	41	43	Phe->Leu	SNP	98	51	52	Phe->Leu	SNP	95	54	57	Phe->Leu
1782569	A	G	G	G	G	Rv1577c	phiRv1 phage protein	SNP	100	17	17	Ser->Pro	SNP	100	12	12	Ser->Pro	SNP	100	14	14	Ser->Pro	SNP	100	11	11	Ser->Pro
1782583	A	G	G	G	G	Rv1577c	phiRv1 phage protein	SNP	100	34	34	Met->Thr	SNP	100	36	36	Met->Thr	SNP	100	48	48	Met->Thr	SNP	100	41	41	Met->Thr
1782618	A	G	G	G	G	-	-	SNP	100	74	74	-	SNP	100	70	70	-	SNP	99	99	100	-	SNP	99	88	89	-
1782710	A	G	G	G	G	-	-	SNP	98	64	65	-	SNP	92	46	50	-	SNP	98	87	89	-	SNP	98	98	100	-
1782767	C	T	T	T	T	Rv1578c	phiRv1 phage protein	SNP	100	26	26	-	SNP	97	31	32	-	SNP	100	50	50	-	SNP	100	41	41	-
1782773	A	G	G	G	G	Rv1578c	phiRv1 phage protein	SNP	100	14	14	-	SNP	95	21	22	-	SNP	100	31	31	-	SNP	100	24	24	-
1786172	G	A	A	A	A	Rv1583c	phiRv1 phage protein	SNP	100	21	21	His->Tyr	SNP	100	16	16	His->Tyr	SNP	100	22	22	His->Tyr	SNP	100	25	25	His->Tyr
1786203	T	G	G	G	G	Rv1583c	phiRv1 phage protein	SNP	100	72	72	-	SNP	98	56	57	-	SNP	100	74	74	-	SNP	100	98	98	-
1786220	C	T	T	T	T	Rv1583c	phiRv1 phage protein	SNP	100	73	73	Ala->Thr	SNP	97	63	65	Ala->Thr	SNP	99	85	86	Ala->Thr	SNP	100	98	98	Ala->Thr
1786260	C	T	T	T	T	Rv1583c	phiRv1 phage protein	SNP	100	64	64	-	SNP	98	52	53	-	SNP	100	62	62	-	SNP	98	50	51	-
1788510	C	G	G	G	G	Rv1587c	REP13E12 repeat-containing protein	SNP	100	27	27	Trp->Cys	SNP	100	20	20	Trp->Cys	SNP	95	19	20	Trp->Cys	SNP	100	27	27	Trp->Cys
1788512	A	G	G	G	G	Rv1587c	REP13E12 repeat-containing protein	SNP	100	43	43	Trp->Arg	SNP	100	43	43	Trp->Arg	SNP	97	33	34	Trp->Arg	SNP	100	52	52	Trp->Arg
1788513	C	G	G	G	G	Rv1587c	REP13E12 repeat-containing protein	SNP	94	46	49	-	SNP	90	43	48	-	SNP	85	40	47	-	SNP	98	60	61	-
1789564	C	T	T	T	T	Rv1588c	REP13E12 repeat-containing protein	SNP	98	223	228	-	SNP	98	186	189	-	SNP	97	206	212	-	SNP	98	252	256	-
1789565	C	A	A	A	A	Rv1588c	REP13E12 repeat-containing protein	SNP	99	226	228	Arg->Leu	SNP	100	194	194	Arg->Leu	SNP	100	214	215	Arg->Leu	SNP	99	262	264	Arg->Leu
1792777	T	C	C	C	C	Rv1592c	hypothetical protein	SNP	100	102	102	Ile->Val	SNP	98	80	82	Ile->Val	SNP	100	85	85	Ile->Val	SNP	100	113	113	Ile->Val
1792778	T	C	C	C	C	Rv1592c	hypothetical protein	SNP	100	105	105	-	SNP	99	84	85	-	SNP	99	86	87	-	SNP	100	113	113	-
1803265	G	A	A	A	A	Rv1602	imidazole glycerol phosphate synthase subunit HisH	SNP	100	93	93	Ser->Asn	SNP	100	87	87	Ser->Asn	SNP	100	88	88	Ser->Asn	SNP	100	113	113	Ser->Asn
1804409	C	A	A	A	A	Rv1604	inositol-monophosphatase	SNP	99	89	90	Pro->Gln	SNP	98	93	95	Pro->Gln	SNP	99	107	108	Pro->Gln	SNP	94	116	123	Pro->Gln
1811375	G	T	T	T	T	Rv1612	tryptophan synthase subunit beta	SNP	96	82	85	-	SNP	94	88	94	-	SNP	100	116	116	-	SNP	99	112	113	-
1817976	A	T	T	T	T	Rv1618	acyl-CoA thioesterase II TesB1	SNP	99	83	84	His->Leu	SNP	99	79	80	His->Leu	SNP	97	84	87	His->Leu	SNP	99	109	110	His->Leu
1828839i1	G	A	A	A	A	-	-	SNP	100	21	21	-	SNP	100	19	19	-	SNP	100	33	33	-	SNP	100	16	16	-
1831226	A	G	G	G	G	Rv1629	DNA polymerase I	Ins	91	59	65	Arg->Gly	Ins	95	79	83	Arg->Gly	Ins	93	79	85	Arg->Gly	Ins	95	80	84	Arg->Gly
1831288	C	T	T	T	T	Rv1629	DNA polymerase I	SNP	100	71	71	-	SNP	99	80	81	-	SNP	98	91	93	-	SNP	99	86	87	-
1834177	A	C	C	C	C	Rv1630	30S ribosomal protein S1	SNP	99	132	133	-	SNP	99	121	122	-	SNP	100	120	120	-	SNP	99	142	143	-
1836286	G	C	C	C	C	-	-	SNP	97	70	72	-	SNP	99	87	88	-	SNP	99	81	82	-	SNP	99	99	100	-
1838646	C	T	T	T	T	Rv1633	excinuclease ABC subunit B	SNP	99	115	116	-	SNP	97	97	100	-	SNP	99	98	99	-	SNP	99	132	133	-
1839759	G	C	C	C	C	Rv1634	drug efflux membrane protein	SNP	100	73	73	Gly->Arg	SNP	99	92	93	Gly->Arg	SNP	99	77	78	Gly->Arg	SNP	100	71	71	Gly->Arg
1847919	C	G	G	G	G	Rv1639c	hypothetical protein	SNP	99	88	89	-	SNP	96	87	91	-	SNP	97	65	67	-	SNP	95	105	111	-
1849051	C	T	T	T	T	Rv1640c	lysyl-tRNA synthetase	SNP	99	85	86	-	SNP	98	84	86	-	SNP	100	102	102	-	SNP	100	112	112	-
1849609	T	C	C	C	C	Rv1640c	lysyl-tRNA synthetase	SNP	97	76	78	-	SNP	95	81	85	-	SNP	98	96	98	-	SNP	99	96	97	-
1849934	A	G	G	G	G	Rv1640c	lysyl-tRNA synthetase	SNP	100	74	74	Ile->Thr	SNP	100	83	83	Ile->Thr	SNP	100	84	84	Ile->Thr	SNP	100	113	113	Ile->Thr
1853001	A	G	G	G	G	Rv1642	50S ribosomal protein L35	SNP	100	71	71	Gln->Arg	SNP	94	64	68	Gln->Arg	SNP	100	86	86	Gln->Arg	SNP	100	79	79	Gln->Arg
1854300	T	C	C	C	C	Rv1644	23S rRNA methyltransferase TsnR	SNP	100	79	79	Leu->Pro	SNP	100	86	86	Leu->Pro	SNP	100	74	74	Leu->Pro	SNP	100	85	85	Leu->Pro
1856777	G	C	C	C	C	Rv1647	hypothetical protein	SNP	97	91	94	Ala->Pro	SNP	97	93	96	Ala->Pro	SNP	100	78	78	Ala->Pro	SNP	96	129	134	Ala->Pro
1859559	C	A	A	A	A	Rv1649	phenylalanyl-tRNA synthetase subunit alpha	SNP	99	81	82	Ala->Asp	SNP	95	75	79	Ala->Asp	SNP	95	100	105	Ala->Asp	SNP	97	100	103	Ala->Asp
1877744	A	C	C	C	C	Rv1661	polyketide synthase pks7	SNP	100	66	66	Glu->Ala	SNP	100	63	63	Glu->Ala	SNP	100	68	68	Glu->Ala	SNP	99	97	98	Glu->Ala
1885385	T	G	G	G	G	Rv1662	polyketide synthase pks8	SNP	100	85	85	Leu->Val	SNP	100	98	98	Leu->Val	SNP	100	118	118	Leu->Val	SNP	100	107	107	Leu->Val
1885772	G	A	A	A	A	Rv1662	polyketide synthase pks8	SNP	96	82	85	Ala->Thr	SNP	96	77	80	Ala->Thr	SNP	94	89	95	Ala->Thr	SNP	98	81	83	Ala->Thr
1888373	T	C	C	C	C	Rv1664	polyketide synthase pks9	SNP	100	111	111	-	SNP	99	99	100	-	SNP	99	104	105	-	SNP	100	141	141	-
1892017	T	C	C	C	C	Rv1665	chalcone synthase	SNP	96	98	102	-	SNP	98	88	90	-	SNP	100	95	95	-	SNP	97	114	117	-
1894302i1	C	T	t	T	T	-	-	SNP	100	12	12	-	SNP	100	9	9		SNP	100	13	13	-	SNP	100	14	14	-
1894422	A	G	G	G	G	Rv1668c	macrolide-transport ATP-binding protein ABC transporter	Ins	100	69	69	-	SNP	99	66	67	-	Ins	100	70	70	-	Ins	100	100	100	-
1895351i1	C	G	G	G	G	-	-	SNP	100	25	25	-	SNP	100	38	38	-	SNP	100	35	35	-	SNP	100	28	28	-
1897608	C	T	T	T	T	Rv1672c	integral membrane transport protein	Ins	100	83	83	-	Ins	99	79	80	-	Ins	100	76	76	-	Ins	100	95	95	-
1901493	T	C	C	C	C	Rv1676	hypothetical protein	SNP	96	70	73	-	SNP	97	88	91	-	SNP	93	76	82	-	SNP	94	84	89	-
1902337	A	C	C	C	C	-	-	SNP	99	119	120	-	SNP	99	111	112	-	SNP	99	124	125	-	SNP	100	140	140	-
1906078	A	G	G	G	G	Rv1681	molybdopterin biosynthesis protein MoeX	SNP	97	75	77	Thr->Ala	SNP	91	59	65	Thr->Ala	SNP	92	72	78	Thr->Ala	SNP	98	79	81	Thr->Ala
1907296	G	C	C	C	C	Rv1682	coiled-coil structural protein	SNP	100	86	86	-	SNP	99	89	90	-	SNP	100	97	97	-	SNP	99	128	129	-
1916137	A	G	G	G	G	Rv1691	hypothetical protein	SNP	97	64	66	-	SNP	97	64	66	-	SNP	98	89	91	-	SNP	95	78	82	-
1917972	A	G	G	G	G	Rv1694	cytotoxin/hemolysin TlyA	SNP	97	86	89	-	SNP	97	75	77	-	SNP	95	96	101	-	SNP	100	104	104	-
1924008	G	A	A	A	A	Rv1699	CTP synthetase	SNP	98	114	116	-	SNP	99	114	115	-	SNP	100	112	112	-	SNP	100	117	117	-
1931179	C	A	A	A	A	Rv1704c	D-serine/alanine/glycine transporter protein CycA	SNP	100	56	56	Arg->Leu	SNP	100	56	56	Arg->Leu	SNP	100	81	81	Arg->Leu	SNP	100	90	90	Arg->Leu
1931718	G	C	C	C	C	Rv1705c	PPE family protein	SNP	98	43	44	Leu->Val	SNP	98	43	44	Leu->Val	SNP	97	57	59	Leu->Val	SNP	93	52	56	Leu->Val
1933988	G	A	A	A	A	-	-	SNP	88	74	84	-	SNP	90	103	114	-	SNP	92	111	120	-	SNP	95	121	127	-
1944107	A	G	G	G	G	Rv1716	hypothetical protein	SNP	93	85	91	Ser->Gly	SNP	97	72	74	Ser->Gly	SNP	95	84	88	Ser->Gly	SNP	100	129	129	Ser->Gly
1944402	T	C	C	C	C	Rv1716	hypothetical protein	SNP	98	80	82	Val->Ala	SNP	94	67	71	Val->Ala	SNP	99	80	81	Val->Ala	SNP	99	95	96	Val->Ala
1946896i1	T	A	A	A	A	-	-	SNP	100	84	84	-	SNP	100	98	98	-	SNP	100	100	100	-	SNP	99	135	137	-
1947325	T	C	C	C	C	Rv1720c	hypothetical protein	Ins	100	83	83	His->Arg	Ins	99	79	80	His->Arg	Ins	100	92	92	His->Arg	Ins	100	103	103	His->Arg
1950767	T	C	C	C	C	Rv1724c	hypothetical protein	SNP	100	114	114	-	SNP	98	109	111	-	SNP	100	115	115	-	SNP	99	141	143	-
1955941	G	C	C	C	C	Rv1730c	penicillin-binding protein	SNP	100	17	17	Asp->Glu	SNP	100	13	13	Asp->Glu	SNP	100	31	31	Asp->Glu	SNP	100	35	35	Asp->Glu
1960284	C	A	A	A	A	Rv1733c	transmembrane protein	SNP	98	110	112	Gln->His	SNP	100	95	95	Gln->His	SNP	97	103	106	Gln->His	SNP	100	147	147	Gln->His
1961735	A	G	G	G	G	Rv1735c	hypothetical protein	SNP	99	111	112	-	SNP	98	102	104	-	SNP	99	99	100	-	SNP	97	111	114	-
1967026	C	T	T	T	T	Rv1739c	sulphate-transport transmembrane protein ABC transporter	SNP	100	100	100	-	SNP	99	78	79	-	SNP	100	104	104	-	SNP	100	153	153	-
1967237	C	A	A	A	A	Rv1739c	sulphate-transport transmembrane protein ABC transporter	SNP	100	87	87	Arg->Leu	SNP	100	87	87	Arg->Leu	SNP	100	93	93	Arg->Leu	SNP	99	110	111	Arg->Leu
1967543	C	A	A	A	A	Rv1739c	sulphate-transport transmembrane protein ABC transporter	SNP	100	87	87	Gly->Val	SNP	97	68	70	Gly->Val	SNP	100	89	89	Gly->Val	SNP	97	98	101	Gly->Val
1971725	G	C	C	C	C	Rv1745c	isopentenyl-diphosphate delta-isomerase	SNP	98	42	43	-	SNP	96	53	55	-	SNP	93	52	56	-	SNP	98	53	54	-
1980652	G	T	T	T	T	Rv1751	hypothetical protein	SNP	100	76	76	-	SNP	99	81	82	-	SNP	100	74	74	-	SNP	99	92	93	-
1983195	A	G	G	G	G	Rv1753c	PPE family protein	SNP	100	425	426	-	SNP	100	406	406	-	SNP	100	489	490	-	SNP	99	580	584	-
1983198	C	G	G	G	G	Rv1753c	PPE family protein	SNP	98	404	411	-	SNP	100	403	405	-	SNP	98	458	465	-	SNP	99	546	549	-
1983291	C	T	T	T	T	Rv1753c	PPE family protein	SNP	99	350	355	-	SNP	98	350	356	-	SNP	98	422	432	-	SNP	99	467	472	-
1987355	T	C	C	C	C	-	-	SNP	100	14	14	-	SNP	94	17	18	-	SNP	100	16	16	-	SNP	100	19	19	-
1987365	C	T	T	T	T	-	-	SNP	100	18	18	-	SNP	94	29	31	-	SNP	100	21	21	-	SNP	100	29	29	-
1987379	C	G	G	G	G	-	-	SNP	100	18	18	-	SNP	97	30	31	-	SNP	100	21	21	-	SNP	100	29	29	-
1998063	T	A	A	A	A	Rv1765c	hypothetical protein	SNP	100	44	44	Glu->Asp	SNP	100	59	59	Glu->Asp	SNP	99	71	72	Glu->Asp	SNP	100	75	75	Glu->Asp
1998122	G	A	A	A	A	Rv1765c	hypothetical protein	SNP	100	62	62	-	SNP	99	78	79	-	SNP	100	77	77	-	SNP	100	76	76	-
1998141	G	C	C	C	C	Rv1765c	hypothetical protein	SNP	99	70	71	-	SNP	91	71	78	-	SNP	90	75	83	-	SNP	98	79	81	-
1998300	T	C	C	C	C	Rv1765c	hypothetical protein	SNP	97	62	64	-	SNP	99	71	72	-	SNP	98	65	66	-	SNP	99	79	80	-
2003105	C	T	T	T	T	Rv1769	hypothetical protein	SNP	100	37	37	-	SNP	100	38	38	-	SNP	100	47	47	-	SNP	100	43	43	-
2003827	A	C	C	C	C	Rv1769	hypothetical protein	SNP	99	80	81	Asp->Ala	SNP	99	74	75	Asp->Ala	SNP	95	75	79	Asp->Ala	SNP	96	124	129	Asp->Ala
2010614	G	A	A	A	A	-	-	SNP	100	106	106	-	SNP	100	123	123	-	SNP	100	117	117	-	SNP	99	133	134	-
2022868	T	C	C	C	C	Rv1784	hypothetical protein	SNP	99	67	68	-	SNP	100	53	53	-	SNP	99	78	79	-	SNP	100	53	53	-
2023628	C	G	G	G	G	Rv1785c	cytochrome P450 143	SNP	100	83	83	Gly->Ala	SNP	100	90	90	Gly->Ala	SNP	100	90	90	Gly->Ala	SNP	99	113	114	Gly->Ala
2045310	A	G	G	G	G	Rv1803c	PE-PGRS family protein	SNP	100	63	63	-	SNP	100	70	70	-	SNP	100	53	53	-	SNP	100	71	71	-
2049065	T	C	C	C	C	-	-	SNP	98	84	86	-	SNP	99	84	85	-	SNP	99	90	91	-	SNP	97	96	99	-
2049097	G	C	C	C	C	-	-	SNP	100	102	102	-	SNP	100	72	72	-	SNP	99	112	113	-	SNP	100	117	117	-
2050822	G	C	C	C	C	Rv1808	PPE family protein	SNP	100	61	61	Gly->Ala	SNP	98	63	64	Gly->Ala	SNP	100	109	109	Gly->Ala	SNP	100	92	92	Gly->Ala
2052035	G	T	T	T	T	Rv1809	PPE family protein	SNP	99	85	86	Val->Leu	SNP	97	103	106	Val->Leu	SNP	100	83	83	Val->Leu	SNP	100	124	124	Val->Leu
2055271	A	G	G	G	G	Rv1812c	dehydrogenase	SNP	97	67	69	Leu->Pro	SNP	92	68	74	Leu->Pro	SNP	96	79	82	Leu->Pro	SNP	92	95	103	Leu->Pro
2067684	G	A	A	A	A	Rv1821	preprotein translocase subunit SecA	SNP	100	114	114	Val->Met	SNP	99	114	115	Val->Met	SNP	100	99	99	Val->Met	SNP	100	129	129	Val->Met
2069771	C	A	A	A	A	Rv1823	hypothetical protein	SNP	97	73	75	Gln->Lys	SNP	98	78	80	Gln->Lys	SNP	97	104	107	Gln->Lys	SNP	99	95	96	Gln->Lys
2072313	C	A	A	A	A	Rv1826	glycine cleavage system protein H	SNP	98	126	129	Thr->Lys	SNP	97	97	100	Thr->Lys	SNP	99	114	115	Thr->Lys	SNP	98	126	129	Thr->Lys
2074754	C	T	T	T	T	-	-	SNP	99	86	87	-	SNP	94	77	82	-	SNP	98	105	107	-	SNP	97	97	100	-
2078246	C	G	G	G	G	Rv1832	glycine dehydrogenase	SNP	100	71	71	-	SNP	100	101	101	-	SNP	100	113	113	-	SNP	100	129	129	-
2078967	C	A	A	A	A	Rv1833c	haloalkane dehalogenase	SNP	100	77	77	Asp->Tyr	SNP	99	79	80	Asp->Tyr	SNP	99	78	79	Asp->Tyr	SNP	100	85	85	Asp->Tyr
2082053	A	G	G	G	G	Rv1835c	hypothetical protein	SNP	100	78	78	Cys->Arg	SNP	99	81	82	Cys->Arg	SNP	99	90	91	Cys->Arg	SNP	99	121	122	Cys->Arg
2086672	C	T	T	T	T	Rv1837c	malate synthase G	SNP	100	92	92	Gly->Ser	SNP	100	78	78	Gly->Ser	SNP	99	77	78	Gly->Ser	SNP	99	90	91	Gly->Ser
2096186	A	G	G	G	G	Rv1846c	transcriptional regulatory protein	SNP	98	60	61	-	SNP	98	58	59	-	SNP	98	63	64	-	SNP	98	87	89	-
2097270	C	T	T	T	T	Rv1847	hypothetical protein	SNP	99	89	90	Arg->Trp	SNP	100	69	69	Arg->Trp	SNP	100	85	85	Arg->Trp	SNP	99	100	101	Arg->Trp
2099129	C	T	T	T	T	Rv1850	urease subunit alpha	SNP	100	72	72	Ala->Val	SNP	96	85	89	Ala->Val	SNP	100	91	91	Ala->Val	SNP	95	116	122	Ala->Val
2108141	T	C	C	C	C	Rv1860	hypothetical protein	SNP	100	50	50	Phe->Leu	SNP	100	68	68	Phe->Leu	SNP	100	80	80	Phe->Leu	SNP	99	85	86	Phe->Leu
2108890	A	C	C	C	C	-	-	SNP	100	64	64	-	SNP	98	65	66	-	SNP	99	89	90	-	SNP	99	103	104	-
2112832	A	C	C	C	C	Rv1865c	short chain dehydrogenase	SNP	100	82	82	-	SNP	100	73	73	-	SNP	100	93	93	-	SNP	100	112	112	-
2116903	C	T	T	T	T	Rv1867	acetyl-CoA acetyltransferase	SNP	94	51	54	-	SNP	96	53	55	-	SNP	99	77	78	-	SNP	100	65	65	-
2122395	C	T	T	T	T	Rv1872c	L-lactate dehydrogenase (cytochrome) LldD2	SNP	100	58	58	Val->Met	SNP	100	103	103	Val->Met	SNP	100	95	95	Val->Met	SNP	100	86	86	Val->Met
2122976	C	G	G	G	G	Rv1872c	L-lactate dehydrogenase (cytochrome) LldD2	SNP	99	86	87	Gly->Ala	SNP	98	62	63	Gly->Ala	SNP	99	98	99	Gly->Ala	SNP	100	125	125	Gly->Ala
2123169	T	G	G	G	G	-	-	SNP	99	90	91	-	SNP	100	92	92	-	SNP	99	113	114	-	SNP	100	93	93	-
2127011	T	G	G	G	G	Rv1877	integral membrane protein	SNP	93	97	104	Trp->Gly	SNP	95	104	109	Trp->Gly	SNP	98	120	123	Trp->Gly	SNP	93	97	104	Trp->Gly
2128870	A	G	G	G	G	Rv1878	glutamine synthetase	SNP	100	72	72	-	SNP	100	98	98	-	SNP	100	95	95	-	SNP	100	82	82	-
2132640	G	C	C	C	C	Rv1882c	short chain dehydrogenase	SNP	99	106	107	-	SNP	98	117	120	-	SNP	98	104	106	-	SNP	99	121	122	-
2135154	G	T	T	T	T	Rv1886c	secreted antigen 85-B fbpB (85B) (antigen 85 complex B) (Mycolyl transferase 85B) (fibronectin-binding protein B) (extracellular alpha-antigen)	SNP	100	76	76	-	SNP	100	83	83	-	SNP	100	77	77	-	SNP	100	80	80	-
2135870	T	C	C	C	C	-	-	SNP	100	83	83	-	SNP	100	82	82	-	SNP	100	107	107	-	SNP	99	110	111	-
2138436	A	G	G	G	G	-	-	SNP	100	91	91	-	SNP	98	79	81	-	SNP	99	103	104	-	SNP	100	120	120	-
2138453	C	T	T	T	T	Rv1888A	hypothetical protein	SNP	100	101	101	-	SNP	98	80	82	-	SNP	100	108	108	-	SNP	99	116	117	-
2142266	C	A	A	A	A	-	-	SNP	100	86	86	-	SNP	99	95	96	-	SNP	99	83	84	-	SNP	100	119	119	-
2143328	G	C	C	C	C	Rv1895	dehydrogenase	SNP	100	127	127	Val->Leu	SNP	100	105	105	Val->Leu	SNP	99	102	103	Val->Leu	SNP	100	142	142	Val->Leu
2147022	A	C	C	C	C	Rv1900c	lignin peroxidase LIPJ	SNP	99	109	110	Ile->Met	SNP	100	89	89	Ile->Met	SNP	99	101	102	Ile->Met	SNP	100	119	119	Ile->Met
2151222	T	G	G	G	G	Rv1904	hypothetical protein	SNP	98	91	93	Leu->Trp	SNP	98	97	99	Leu->Trp	SNP	92	79	86	Leu->Trp	SNP	96	127	132	Leu->Trp
2154724	C	A	A	A	A	Rv1908c	catalase-peroxidase-peroxynitritase T KATG	SNP	99	96	97	Arg->Leu	SNP	99	113	114	Arg->Leu	SNP	100	116	116	Arg->Leu	SNP	100	113	113	Arg->Leu
2155168	C	G	G	G	G	Rv1908c	catalase-peroxidase-peroxynitritase T KATG	SNP	100	69	69	Ser->Thr	SNP	99	81	82	Ser->Thr	SNP	100	103	103	Ser->Thr	SNP	99	98	99	Ser->Thr
2158109	T	C	C	C	C	Rv1912c	oxidoreductase FADB5	SNP	99	79	80	Asp->Gly	SNP	93	76	82	Asp->Gly	SNP	98	98	100	Asp->Gly	SNP	96	132	137	Asp->Gly
2160998	G	A	A	A	A	Rv1915	isocitrate lyase	SNP	95	76	80	Gly->Asp	SNP	99	78	79	Gly->Asp	SNP	99	85	86	Gly->Asp	SNP	96	105	109	Gly->Asp
2163790	A	C	C	C	C	Rv1917c	PPE family protein	SNP	100	520	521	-	SNP	100	503	504	-	SNP	100	578	579	-	SNP	100	641	643	-
2165286	A	C	C	C	C	Rv1917c	PPE family protein	SNP	100	63	63	Ser->Ala	SNP	99	74	75	Ser->Ala	SNP	99	91	92	Ser->Ala	SNP	97	76	78	Ser->Ala
2167926	A	G	G	G	G	Rv1918c	PPE family protein	SNP	100	78	78	Leu->Ser	SNP	100	83	83	Leu->Ser	SNP	100	111	111	Leu->Ser	SNP	100	98	98	Leu->Ser
2168943i1	T	G	G	G	g	-	-	SNP	100	12	12	-	SNP	100	11	11	-	SNP	100	11	11	-	SNP	100	5	5	-
2172380	A	C	C	C	C	Rv1920	hypothetical protein	Ins	98	60	61	Glu->Ala	Ins	97	66	68	Glu->Ala	Ins	100	51	51	Glu->Ala	SNP	100	70	70	Glu->Ala
2173860	A	C	C	C	C	-	-	SNP	99	116	117	-	SNP	100	118	118	-	SNP	100	107	107	-	SNP	100	137	137	-
2177366	C	T	T	T	T	Rv1925	acyl-CoA synthetase	SNP	99	103	104	Arg->Cys	SNP	99	82	83	Arg->Cys	SNP	100	81	81	Arg->Cys	SNP	99	130	131	Arg->Cys
2179825	G	C	C	C	C	Rv1927	hypothetical protein	SNP	100	53	53	Glu->Asp	SNP	100	68	68	Glu->Asp	SNP	99	82	83	Glu->Asp	SNP	100	86	86	Glu->Asp
2185674	A	G	G	G	G	Rv1934c	acyl-CoA dehydrogenase FADE17	SNP	100	73	73	Ile->Thr	SNP	100	79	79	Ile->Thr	SNP	100	85	85	Ile->Thr	SNP	100	76	76	Ile->Thr
2187030	G	T	T	T	T	Rv1935c	enoyl-CoA hydratase	SNP	100	88	88	Arg->Ser	SNP	100	78	78	Arg->Ser	SNP	100	89	89	Arg->Ser	SNP	100	91	91	Arg->Ser
2187587	G	C	C	C	C	Rv1936	monooxygenase	SNP	100	74	74	Gln->His	SNP	98	82	84	Gln->His	SNP	100	80	80	Gln->His	SNP	100	105	105	Gln->His
2191498	G	T	T	T	T	Rv1938	epoxide hydrolase EphB	SNP	98	91	93	Gly->Trp	SNP	99	95	96	Gly->Trp	SNP	100	93	93	Gly->Trp	SNP	100	85	85	Gly->Trp
2196715	G	C	C	C	C	Rv1945	hypothetical protein	SNP	100	188	188	Val->Leu	SNP	99	164	165	Val->Leu	SNP	99	176	178	Val->Leu	SNP	100	211	211	Val->Leu
2196879	T	A	A	A	A	Rv1945	hypothetical protein	SNP	92	68	74	-	SNP	90	82	91	-	SNP	97	96	99	-	SNP	94	85	90	-
2196964	A	C	C	C	C	Rv1945	hypothetical protein	SNP	99	149	151	Asn->His	SNP	99	122	123	Asn->His	SNP	100	163	163	Asn->His	SNP	99	194	196	Asn->His
2199052	C	G	G	G	G	Rv1948c	hypothetical protein	SNP	96	81	84	Gly->Arg	SNP	98	78	80	Gly->Arg	SNP	98	90	92	Gly->Arg	SNP	96	107	112	Gly->Arg
2202500	C	T	T	T	T	Rv1956	transcriptional regulatory protein	SNP	100	82	82	-	SNP	100	85	85	-	SNP	100	118	118	-	SNP	100	99	99	-
2205550	A	G	G	G	G	-	-	SNP	100	86	86	-	SNP	100	87	87	-	SNP	99	116	117	-	SNP	100	100	100	-
2207592i1	T	C	C	C	C	-	-	SNP	100	145	145	-	SNP	100	153	153	-	SNP	100	130	130	-	SNP	100	140	140	-
2209465	G	A	A	A	A	Rv1966	MCE-family protein MCE3A	Ins	96	80	83	Ala->Thr	Ins	100	92	92	Ala->Thr	Ins	100	70	70	Ala->Thr	Ins	98	106	108	Ala->Thr
2210745	T	G	G	G	G	Rv1967	MCE-family protein MCE3B	SNP	99	84	85	Ser->Ala	SNP	100	77	77	Ser->Ala	SNP	100	73	73	Ser->Ala	SNP	99	107	108	Ser->Ala
2211826	A	G	G	G	G	Rv1968	MCE-family protein MCE3C	SNP	99	74	75	-	SNP	99	92	93	-	SNP	95	84	88	-	SNP	98	92	94	-
2216443	C	A	A	A	A	Rv1971	MCE-family protein MCE3F	SNP	100	47	47	Ala->Glu	SNP	100	51	51	Ala->Glu	SNP	100	44	44	Ala->Glu	SNP	98	57	58	Ala->Glu
2216963	C	G	G	G	G	Rv1972	mce associated membrane protein	SNP	96	78	81	His->Gln	SNP	97	96	99	His->Gln	SNP	96	92	96	His->Gln	SNP	99	117	118	His->Gln
2220512	T	G	G	G	G	Rv1977	hypothetical protein	SNP	98	86	88	-	SNP	95	89	94	-	SNP	98	85	87	-	SNP	97	91	94	-
2221584	G	C	C	C	C	Rv1978	hypothetical protein	SNP	100	102	102	Ser->Thr	SNP	100	103	103	Ser->Thr	SNP	100	114	114	Ser->Thr	SNP	100	112	112	Ser->Thr
2223293	T	C	C	C	C	-	-	SNP	100	66	66	-	SNP	100	66	66	-	SNP	99	82	83	-	SNP	100	95	95	-
2225365	T	C	C	C	C	-	-	SNP	98	114	116	-	SNP	99	107	108	-	SNP	97	107	110	-	SNP	99	138	140	-
2228967	A	G	G	G	G	-	-	SNP	100	97	97	-	SNP	99	86	87	-	SNP	99	98	99	-	SNP	100	136	136	-
2230045	G	A	A	A	A	Rv1986	integral membrane protein	SNP	100	99	99	Cys->Tyr	SNP	100	97	97	Cys->Tyr	SNP	99	96	97	Cys->Tyr	SNP	100	114	114	Cys->Tyr
2235087	G	A	A	A	A	Rv1992c	metal cation transporter P-type ATPase G CtpG	SNP	98	111	113	-	SNP	95	88	93	-	SNP	97	109	112	-	SNP	94	96	102	-
2241032	G	GAP	GAP	GAP	GAP	Rv1997	metal cation transporter P-type ATPase A CtpF	SNP	95	92	97	-	SNP	92	69	75	-	SNP	95	62	65	-	SNP	94	103	109	-
2241091	C	T	T	T	T	Rv1997	metal cation transporter P-type ATPase A CtpF	Del	99	71	72	-	Del	100	82	82	-	Del	100	95	95	-	Del	99	115	116	-
2244421	G	T	T	T	T	Rv1999c	integral membrane protein	SNP	100	64	64	Leu->Met	SNP	100	58	58	Leu->Met	SNP	100	74	74	Leu->Met	SNP	100	84	84	Leu->Met
2245864	C	A	A	A	A	Rv2000	hypothetical protein	SNP	100	94	94	Pro->Gln	SNP	100	66	66	Pro->Gln	SNP	100	86	86	Pro->Gln	SNP	100	126	126	Pro->Gln
2247677	A	C	C	C	C	Rv2002	20-beta-hydroxysteroid dehydrogenase	SNP	100	105	105	-	SNP	100	119	119	-	SNP	100	95	95	-	SNP	100	132	132	-
2251605	G	A	A	A	A	Rv2005c	hypothetical protein	SNP	97	98	101	-	SNP	97	85	88	-	SNP	97	91	94	-	SNP	99	102	103	-
2256134	T	C	C	C	C	Rv2007c	ferredoxin FDXA	SNP	97	85	88	Ile->Val	SNP	94	73	78	Ile->Val	SNP	99	86	87	Ile->Val	SNP	98	96	98	Ile->Val
2260100	C	T	T	T	T	-	-	SNP	100	105	105	-	SNP	100	98	98	-	SNP	100	102	102	-	SNP	100	133	133	-
2260525	C	T	T	T	T	-	-	SNP	100	81	81	-	SNP	100	67	67	-	SNP	100	91	91	-	SNP	99	126	127	-
2262620	T	A	A	A	A	Rv2015c	hypothetical protein	SNP	100	44	44	Glu->Asp	SNP	100	59	59	Glu->Asp	SNP	99	71	72	Glu->Asp	SNP	100	75	75	Glu->Asp
2262679	G	A	A	A	A	Rv2015c	hypothetical protein	SNP	100	62	62	-	SNP	99	78	79	-	SNP	100	77	77	-	SNP	100	76	76	-
2262698	G	C	C	C	C	Rv2015c	hypothetical protein	SNP	99	70	71	-	SNP	91	71	78	-	SNP	90	75	83	-	SNP	98	79	81	-
2262857	T	C	C	C	C	Rv2015c	hypothetical protein	SNP	97	62	64	-	SNP	99	71	72	-	SNP	98	65	66	-	SNP	99	79	80	-
2264782	C	A	A	A	A	Rv2017	transcriptional regulatory protein	SNP	99	92	93	Ala->Glu	SNP	100	80	80	Ala->Glu	SNP	100	96	96	Ala->Glu	SNP	100	127	127	Ala->Glu
2265059	T	G	G	G	G	-	-	SNP	100	85	85	-	SNP	98	96	98	-	SNP	99	106	107	-	SNP	99	116	117	-
2266505i1	G	A	A	A	a	-	-	SNP	100	10	10	-	SNP	100	14	14	-	SNP	100	12	12	-	SNP	100	8	8	-
2267015	T	C	C	C	C	Rv2021c	transcriptional regulatory protein	Ins	100	82	82	-	Ins	100	90	90	-	Ins	99	96	97	-	SNP	99	136	137	-
2267125	T	C	C	C	C	Rv2022c	hypothetical protein	SNP	100	114	114	-	SNP	98	104	106	-	SNP	100	103	103	-	SNP	100	108	108	-
2268433	C	A	A	A	A	-	-	SNP	100	115	115	-	SNP	100	117	117	-	SNP	100	144	144	-	SNP	99	145	146	-
2268627	G	C	C	C	C	-	-	SNP	99	135	136	-	SNP	99	104	105	-	SNP	100	116	116	-	SNP	99	138	139	-
2268726i1	C	G	G	G	G	-	-	SNP	100	31	31	-	SNP	100	30	30	-	SNP	100	22	22	-	SNP	100	34	34	-
2268728i1	C	T	t	T	T	-	-	Ins	100	11	11	-	Ins	100	7	7		Ins	100	11	11	-	Ins	100	18	18	-
2269545	G	A	A	A	A	Rv2024c	hypothetical protein	Ins	100	88	88	-	SNP	99	72	73	-	Ins	100	99	99	-	Ins	100	115	115	-
2269780	T	C	C	C	C	Rv2024c	hypothetical protein	SNP	97	76	78	Asp->Gly	SNP	96	79	82	Asp->Gly	SNP	96	75	78	Asp->Gly	SNP	99	117	118	Asp->Gly
2270102	A	G	G	G	G	Rv2024c	hypothetical protein	SNP	100	72	72	Trp->Arg	SNP	100	62	62	Trp->Arg	SNP	100	60	60	Trp->Arg	SNP	100	77	77	Trp->Arg
2273734	C	GAP	GAP	GAP	GAP	Rv2027c	histidine kinase response regulator	SNP	97	61	63	-	SNP	92	57	62	-	SNP	94	63	67	-	SNP	95	58	61	-
2283191	G	C	C	C	C	Rv2037c	transmembrane protein	Del	100	87	87	-	Del	99	72	73	-	Del	100	88	88	-	Del	99	113	114	-
2285251	C	A	A	A	A	Rv2039c	sugar-transport integral membrane protein ABC transporter	SNP	100	125	125	Val->Phe	SNP	100	116	116	Val->Phe	SNP	99	103	104	Val->Phe	SNP	100	138	138	Val->Phe
2287121	A	G	G	G	G	Rv2041c	sugar-binding lipoprotein	SNP	100	92	92	-	SNP	98	79	81	-	SNP	99	110	111	-	SNP	100	134	134	-
2288085	G	C	C	C	C	Rv2042c	hypothetical protein	SNP	100	103	103	-	SNP	100	80	80	-	SNP	100	101	101	-	SNP	100	109	109	-
2288790	A	G	G	G	G	Rv2043c	pyrazinamidase/nicotinamidas PNCA (PZase)	SNP	100	78	78	Leu->Ser	SNP	100	84	84	Leu->Ser	SNP	100	82	82	Leu->Ser	SNP	100	103	103	Leu->Ser
2294007	T	C	C	C	C	Rv2047c	hypothetical protein	SNP	99	84	85	Thr->Ala	SNP	96	76	79	Thr->Ala	SNP	100	93	93	Thr->Ala	SNP	100	81	81	Thr->Ala
2298194	G	T	T	T	T	Rv2048c	polyketide synthase pks12	SNP	98	55	56	-	SNP	98	61	62	-	SNP	94	76	81	-	SNP	97	74	76	-
2302033	G	A	A	A	A	Rv2048c	polyketide synthase pks12	SNP	99	142	144	Arg->Cys	SNP	98	113	115	Arg->Cys	SNP	99	165	166	Arg->Cys	SNP	99	183	185	Arg->Cys
2311099	C	G	G	G	G	Rv2052c	hypothetical protein	SNP	95	60	63	-	SNP	97	57	59	-	SNP	97	66	68	-	SNP	93	65	70	-
2314689	C	A	A	A	A	Rv2057c	50S ribosomal protein L33	SNP	100	98	98	Arg->Leu	SNP	99	90	91	Arg->Leu	SNP	99	84	85	Arg->Leu	SNP	99	92	93	Arg->Leu
2315386	C	A	A	A	A	Rv2059	hypothetical protein	SNP	99	83	84	His->Gln	SNP	100	91	91	His->Gln	SNP	97	88	91	His->Gln	SNP	96	102	106	His->Gln
2316123	C	A	A	A	A	Rv2059	hypothetical protein	SNP	98	63	64	Thr->Lys	SNP	99	67	68	Thr->Lys	SNP	97	91	94	Thr->Lys	SNP	99	85	86	Thr->Lys
2318725	C	T	T	T	T	Rv2062c	cobaltochelatase	SNP	99	81	82	Glu->Lys	SNP	94	68	72	Glu->Lys	SNP	86	63	73	Glu->Lys	SNP	92	57	62	Glu->Lys
2320320	C	T	T	T	T	Rv2062c	cobaltochelatase	SNP	100	60	60	Arg->His	SNP	98	45	46	Arg->His	SNP	100	70	70	Arg->His	SNP	100	73	73	Arg->His
2321975	T	C	C	C	C	Rv2064	cobalamin biosynthesis protein CobG	SNP	99	84	85	-	SNP	99	67	68	-	SNP	100	76	76	-	SNP	100	91	91	-
2328543	T	C	C	C	C	Rv2071c	precorrin-4 C11-methyltransferase CobM	SNP	100	79	79	Ile->Met	SNP	100	88	88	Ile->Met	SNP	100	68	68	Ile->Met	SNP	100	95	95	Ile->Met
2329533	A	G	G	G	G	Rv2072c	precorrin-6y methyltransferase CobL	SNP	98	81	83	Leu->Pro	SNP	100	77	77	Leu->Pro	SNP	95	80	84	Leu->Pro	SNP	97	112	115	Leu->Pro
2331620	A	C	C	C	C	Rv2075c	hypothetical protein	SNP	100	56	56	-	SNP	97	59	61	-	SNP	97	86	89	-	SNP	97	76	78	-
2331789	G	T	T	T	T	Rv2075c	hypothetical protein	SNP	100	85	85	Pro->Gln	SNP	97	71	73	Pro->Gln	SNP	100	100	100	Pro->Gln	SNP	100	87	87	Pro->Gln
2334007	A	G	G	G	G	Rv2077c	transmembrane protein	SNP	96	109	113	-	SNP	94	73	78	-	SNP	97	106	109	-	SNP	98	113	115	-
2335075	A	G	G	G	G	Rv2078	hypothetical protein	SNP	100	104	104	Glu->Gly	SNP	99	100	101	Glu->Gly	SNP	100	111	111	Glu->Gly	SNP	99	104	105	Glu->Gly
2335494	A	G	G	G	G	Rv2079	hypothetical protein	SNP	98	79	81	Tyr->Cys	SNP	100	72	72	Tyr->Cys	SNP	100	78	78	Tyr->Cys	SNP	100	78	78	Tyr->Cys
2335638	T	C	C	C	C	Rv2079	hypothetical protein	SNP	100	86	86	Leu->Ser	SNP	100	103	103	Leu->Ser	SNP	100	103	103	Leu->Ser	SNP	100	92	92	Leu->Ser
2337179	C	T	T	T	T	Rv2079	hypothetical protein	SNP	100	83	83	Gln->_	SNP	99	93	94	Gln->_	SNP	100	100	100	Gln->_	SNP	100	109	109	Gln->_
2338810	T	C	C	C	C	Rv2082	hypothetical protein	SNP	100	113	113	-	SNP	99	83	84	-	SNP	99	98	99	-	SNP	100	136	136	-
2338811	A	G	G	G	G	Rv2082	hypothetical protein	SNP	100	116	116	Lys->Glu	SNP	100	86	86	Lys->Glu	SNP	100	102	102	Lys->Glu	SNP	100	136	136	Lys->Glu
2339255	A	G	G	G	G	Rv2082	hypothetical protein	SNP	99	106	107	Thr->Ala	SNP	100	86	86	Thr->Ala	SNP	100	92	92	Thr->Ala	SNP	100	106	106	Thr->Ala
2339835	C	T	T	T	T	Rv2082	hypothetical protein	SNP	100	45	45	Pro->Leu	SNP	100	42	42	Pro->Leu	SNP	100	61	61	Pro->Leu	SNP	95	62	65	Pro->Leu
2340621	C	G	G	G	G	Rv2082	hypothetical protein	SNP	96	106	110	Pro->Arg	SNP	97	105	108	Pro->Arg	SNP	98	101	103	Pro->Arg	SNP	94	145	154	Pro->Arg
2341636	C	G	G	G	G	Rv2083	hypothetical protein	SNP	100	50	50	Leu->Val	SNP	100	54	54	Leu->Val	SNP	100	68	68	Leu->Val	SNP	100	87	87	Leu->Val
2344246	G	C	C	C	C	-	-	SNP	98	121	123	-	SNP	97	94	97	-	SNP	97	108	111	-	SNP	98	118	121	-
2344499	T	G	G	G	G	Rv2088	transmembrane serine/threonine-protein kinase J	SNP	93	82	88	Leu->Arg	SNP	95	71	75	Leu->Arg	SNP	95	112	118	Leu->Arg	SNP	91	88	97	Leu->Arg
2345037	C	A	A	A	A	Rv2088	transmembrane serine/threonine-protein kinase J	SNP	99	79	80	-	SNP	99	69	70	-	SNP	100	108	108	-	SNP	99	95	96	-
2346318	G	A	A	A	A	Rv2089c	dipeptidase PepE	SNP	100	69	69	Pro->Leu	SNP	100	92	92	Pro->Leu	SNP	100	120	120	Pro->Leu	SNP	100	84	84	Pro->Leu
2346859	G	A	A	A	A	Rv2089c	dipeptidase PepE	SNP	100	80	80	Arg->Cys	SNP	99	78	79	Arg->Cys	SNP	100	107	107	Arg->Cys	SNP	98	112	114	Arg->Cys
2348446	C	G	G	G	G	Rv2090	5'-3' exonuclease	SNP	100	69	69	Phe->Leu	SNP	98	54	55	Phe->Leu	SNP	100	76	76	Phe->Leu	SNP	100	112	112	Phe->Leu
2354791	A	G	G	G	G	Rv2096c	hypothetical protein	SNP	100	83	83	Ser->Pro	SNP	99	80	81	Ser->Pro	SNP	100	87	87	Ser->Pro	SNP	100	95	95	Ser->Pro
2361604	C	G	G	G	G	Rv2101	helicase HelZ	SNP	98	61	62	-	SNP	100	65	65	-	SNP	97	63	65	-	SNP	97	67	69	-
2362041	C	A	A	A	A	Rv2101	helicase HelZ	SNP	99	83	84	Pro->Gln	SNP	99	82	83	Pro->Gln	SNP	100	106	106	Pro->Gln	SNP	100	110	110	Pro->Gln
2364475	T	C	C	C	C	Rv2103c	hypothetical protein	SNP	99	78	79	Thr->Ala	SNP	99	72	73	Thr->Ala	SNP	100	91	91	Thr->Ala	SNP	99	111	112	Thr->Ala
2367206i1	G	A	A	a	A	-	-	SNP	100	13	13	-	SNP	100	19	19	-	SNP	100	8	8		SNP	100	14	14
2368565	A	GAP	GAP	GAP	GAP	-	-	Ins	96	96	100	-	Ins	94	90	96	-	SNP	96	110	114	-	Ins	89	93	105	-
2369186	G	C	C	C	C	Rv2109c	proteasome (alpha subunit) PrcA	Del	96	90	94	Arg->Gly	Del	97	87	90	Arg->Gly	Del	97	96	99	Arg->Gly	Del	95	104	109	Arg->Gly
2369326	C	G	G	G	G	Rv2109c	proteasome (alpha subunit) PrcA	SNP	99	112	113	Arg->Pro	SNP	99	112	113	Arg->Pro	SNP	98	131	134	Arg->Pro	SNP	96	120	125	Arg->Pro
2386389	G	A	A	A	A	Rv2125	hypothetical protein	SNP	100	86	86	Gly->Ser	SNP	100	65	65	Gly->Ser	SNP	99	77	78	Gly->Ser	SNP	99	96	97	Gly->Ser
2388641	G	A	A	A	A	Rv2127	L-asparagine permease ansP1	SNP	94	67	71	Gly->Asp	SNP	100	55	55	Gly->Asp	SNP	97	85	88	Gly->Asp	SNP	100	84	84	Gly->Asp
2392289	G	A	A	A	A	Rv2130c	cysteinyl-tRNA synthetase	SNP	100	120	120	-	SNP	98	104	106	-	SNP	100	105	105	-	SNP	100	129	129	-
2399734	G	A	A	A	A	Rv2139	dihydroorotate dehydrogenase 2	SNP	99	85	86	Gly->Ser	SNP	99	77	78	Gly->Ser	SNP	100	77	77	Gly->Ser	SNP	99	97	98	Gly->Ser
2406843	C	GAP	GAP	GAP	GAP	Rv2148c	hypothetical protein	SNP	98	97	99	-	SNP	99	101	102	-	SNP	97	87	90	-	SNP	95	110	116	-
2411496	G	A	A	A	A	Rv2152c	UDP-N-acetylmuramate--L-alanine ligase	Del	97	87	90	-	Del	91	84	92	-	Del	96	88	92	-	Del	97	113	116	-
2413246	C	A	A	A	A	Rv2153c	N-acetylglucosaminyl transferase	SNP	100	36	36	Val->Leu	SNP	96	54	56	Val->Leu	SNP	100	80	80	Val->Leu	SNP	100	41	41	Val->Leu
2415656	G	C	C	C	C	Rv2155c	UDP-N-acetylmuramoyl-L-alanyl-D-glutamatesynthetase	SNP	97	30	31	Arg->Gly	SNP	100	46	46	Arg->Gly	SNP	95	39	41	Arg->Gly	SNP	89	34	38	Arg->Gly
2421816	A	G	G	G	G	Rv2160c	hypothetical protein	SNP	98	53	54	Val->Ala	SNP	100	52	52	Val->Ala	SNP	99	79	80	Val->Ala	SNP	96	66	69	Val->Ala
2422061	A	G	G	G	G	Rv2160A	hypothetical protein	SNP	100	41	41	Val->Ala	SNP	100	56	56	Val->Ala	SNP	100	78	78	Val->Ala	SNP	100	69	69	Val->Ala
2424925	A	G	G	G	G	-	-	SNP	98	60	61	-	SNP	100	57	57	-	SNP	100	84	84	-	SNP	98	85	87	-
2425471	T	C	C	C	C	Rv2163c	penicillin-binding membrane protein pbpB	SNP	94	74	79	-	SNP	97	65	67	-	SNP	96	81	84	-	SNP	96	107	111	-
2440926	G	T	T	T	T	Rv2178c	3-deoxy-D-arabino-heptulosonate 7-phosphate synthase AroG	SNP	96	89	93	Asp->Glu	SNP	95	84	88	Asp->Glu	SNP	97	85	88	Asp->Glu	SNP	98	131	134	Asp->Glu
2442468	C	T	T	T	T	Rv2180c	integral membrane protein	SNP	100	88	88	Trp->_	SNP	100	86	86	Trp->_	SNP	100	114	114	Trp->_	SNP	100	124	124	Trp->_
2448458	C	T	T	T	T	Rv2187	long-chain-fatty-acid-CoA ligase fadD15 (fatty-acid-CoA synthetase) (fatty-acid-CoA synthase)	SNP	100	102	102	Thr->Ile	SNP	100	69	69	Thr->Ile	SNP	100	92	92	Thr->Ile	SNP	100	105	105	Thr->Ile
2451700	A	C	C	C	C	Rv2189c	hypothetical protein	SNP	99	68	69	-	SNP	100	71	71	-	SNP	100	89	89	-	SNP	100	97	97	-
2458398i1	C	g	G	G	G	-	-	SNP	100	7	7		SNP	100	14	14	-	SNP	100	16	16	-	SNP	100	17	17	-
2462871	G	A	A	A	A	Rv2198c	membrane protein	SNP	100	96	96	-	Ins	99	88	89	-	Ins	100	107	107	-	Ins	99	104	105	-
2468180	G	A	A	A	A	-	-	SNP	100	70	70	-	SNP	98	79	81	-	SNP	99	81	82	-	SNP	97	114	117	-
2470591	A	C	C	C	C	-	-	SNP	98	58	59	-	SNP	95	61	64	-	SNP	100	78	78	-	SNP	97	85	88	-
2487024	C	T	T	T	T	Rv2219A	hypothetical protein	SNP	99	71	72	-	SNP	99	70	71	-	SNP	100	66	66	-	SNP	100	76	76	-
2491597	G	T	T	T	T	Rv2221c	glutamate-ammonia-ligase adenylyltransferase GLNE (glutamine-synthetase adenylyltransferase)	SNP	100	75	75	-	SNP	100	72	72	-	SNP	100	79	79	-	SNP	100	102	102	-
2499726	G	A	A	A	A	Rv2226	hypothetical protein	SNP	99	80	81	Asp->Asn	SNP	97	65	67	Asp->Asn	SNP	99	105	106	Asp->Asn	SNP	99	97	98	Asp->Asn
2505085	G	A	A	A	A	Rv2231c	hypothetical protein	SNP	100	80	80	-	SNP	99	66	67	-	SNP	100	74	74	-	SNP	100	80	80	-
2509140	G	C	C	C	C	Rv2236c	cobalamin biosynthesis protein	SNP	100	33	33	Ser->Cys	SNP	98	46	47	Ser->Cys	SNP	100	50	50	Ser->Cys	SNP	100	60	60	Ser->Cys
2509722	A	G	G	G	G	Rv2237	hypothetical protein	SNP	98	79	81	-	SNP	98	60	61	-	SNP	98	63	64	-	SNP	97	84	87	-
2510350	C	G	G	G	G	-	-	SNP	100	67	67	-	SNP	99	79	80	-	SNP	100	88	88	-	SNP	100	79	79	-
2516567	G	C	C	C	C	-	-	SNP	100	69	69	-	SNP	100	76	76	-	SNP	100	98	98	-	SNP	100	89	89	-
2517129	A	G	G	G	G	Rv2243	acyl-carrier-protein S-malonyltransferase	SNP	93	57	61	Thr->Ala	SNP	98	55	56	Thr->Ala	SNP	100	77	77	Thr->Ala	SNP	97	75	77	Thr->Ala
2521342	T	C	C	C	C	Rv2247	acetyl/propionyl-CoA carboxylase beta subunit AccD6	SNP	100	83	83	-	SNP	98	80	82	-	SNP	99	86	87	-	SNP	99	103	104	-
2521428	A	G	G	G	G	Rv2247	acetyl/propionyl-CoA carboxylase beta subunit AccD6	SNP	100	92	92	Asp->Gly	SNP	98	99	101	Asp->Gly	SNP	99	111	112	Asp->Gly	SNP	99	115	116	Asp->Gly
2522955	T	G	G	G	G	Rv2248	hypothetical protein	SNP	99	79	80	Val->Gly	SNP	100	80	80	Val->Gly	SNP	100	89	89	Val->Gly	SNP	100	111	111	Val->Gly
2523205i2	G	C	c	C	C	-	-	SNP	100	10	10	-	SNP	100	8	8		SNP	100	19	19	-	SNP	100	19	19	-
2526974	T	C	C	C	C	Rv2251	flavoprotein	Ins	99	86	87	-	SNP	100	73	73	-	Ins	100	93	93	-	Ins	100	93	93	-
2529680	A	G	G	G	G	Rv2256c	hypothetical protein	SNP	98	99	101	-	SNP	98	101	103	-	SNP	99	96	97	-	SNP	99	106	107	-
2531742	A	G	G	G	G	Rv2258c	transcriptional regulator	SNP	99	80	81	-	SNP	93	88	95	-	SNP	100	89	89	-	SNP	96	109	113	-
2531891i1	C	G	G	G	G	-	-	SNP	100	15	15	-	SNP	100	16	16	-	SNP	100	11	11	-	SNP	100	14	14	-
2531893i1	C	A	A	A	A	-	-	Ins	98	44	45	-	Ins	100	46	46	-	Ins	100	48	48	-	Ins	100	50	50	-
2532210i3	C	t	T	T	T	-	-	Ins	100	7	7		Ins	100	12	12	-	Ins	100	11	11	-	Ins	100	11	11	-
2532210i1	C	A	A	A	A	-	-	SNP	100	13	13	-	Ins	100	13	13	-	Ins	100	18	18	-	Ins	100	24	24	-
2533377	T	C	C	C	C	Rv2260	hypothetical protein	Ins	99	99	100	-	Ins	100	106	106	-	Ins	100	108	108	-	Ins	100	119	119	-
2536142i1	A	C	c	C	C	-	-	SNP	100	19	19	-	SNP	100	6	6		SNP	100	12	12	-	SNP	100	13	13	-
2536599	C	T	T	T	T	Rv2264c	hypothetical protein	Ins	100	60	60	-	SNP	100	69	69	-	Ins	100	80	80	-	Ins	100	89	89	-
2536629i1	G	A	A	A	A	-	-	SNP	100	59	59	-	SNP	100	83	83	-	SNP	100	85	85	-	SNP	100	72	72	-
2536892	T	C	C	C	C	Rv2264c	hypothetical protein	Ins	97	35	36	Thr->Ala	Ins	94	33	35	Thr->Ala	Ins	100	46	46	Thr->Ala	Ins	100	51	51	Thr->Ala
2543395	T	C	C	C	C	Rv2268c	cytochrome P450 128	SNP	100	127	127	-	SNP	100	113	113	-	SNP	99	108	109	-	SNP	100	134	134	-
2544135	A	C	C	C	C	Rv2268c	cytochrome P450 128	SNP	95	71	75	Ser->Ala	SNP	98	83	85	Ser->Ala	SNP	95	75	79	Ser->Ala	SNP	97	66	68	Ser->Ala
2546684	C	A	A	A	A	Rv2274c	hypothetical protein	SNP	100	80	80	Gly->Val	SNP	100	87	87	Gly->Val	SNP	100	104	104	Gly->Val	SNP	100	106	106	Gly->Val
2548700	C	T	T	T	T	Rv2276	cytochrome P450 121 CYP121	SNP	99	82	83	His->Tyr	SNP	100	77	77	His->Tyr	SNP	100	98	98	His->Tyr	SNP	96	110	114	His->Tyr
2551576	C	G	G	G	G	Rv2280	dehydrogenase	SNP	93	66	71	Ala->Gly	SNP	97	64	66	Ala->Gly	SNP	93	95	102	Ala->Gly	SNP	99	104	105	Ala->Gly
2551577	T	C	C	C	C	Rv2280	dehydrogenase	SNP	97	69	71	-	SNP	99	67	68	-	SNP	97	96	99	-	SNP	100	105	105	-
2562644	G	T	T	T	T	Rv2290	lipoprotein lppO	SNP	100	74	74	Ala->Ser	SNP	100	88	88	Ala->Ser	SNP	100	90	90	Ala->Ser	SNP	99	93	94	Ala->Ser
2566768	A	C	C	C	C	-	-	SNP	91	92	101	-	SNP	89	107	120	-	SNP	92	106	115	-	SNP	96	130	136	-
2569288	G	C	C	C	C	Rv2298	hypothetical protein	SNP	100	75	75	-	SNP	95	81	85	-	SNP	100	107	107	-	SNP	100	90	90	-
2573756	C	A	A	A	A	-	-	SNP	96	101	105	-	SNP	94	119	127	-	SNP	96	137	142	-	SNP	97	136	140	-
2578626	A	G	G	G	G	Rv2307c	hypothetical protein	SNP	100	76	76	Met->Thr	SNP	100	101	101	Met->Thr	SNP	100	95	95	Met->Thr	SNP	100	94	94	Met->Thr
2581052	G	A	A	A	A	Rv2308	hypothetical protein	SNP	97	90	93	Asp->Asn	SNP	98	102	104	Asp->Asn	SNP	98	102	104	Asp->Asn	SNP	96	104	108	Asp->Asn
2586076	C	G	G	G	G	Rv2314c	hypothetical protein	SNP	100	100	100	-	SNP	98	87	89	-	SNP	100	91	91	-	SNP	100	100	100	-
2586127	A	G	G	G	G	Rv2314c	hypothetical protein	SNP	100	87	87	-	SNP	99	77	78	-	SNP	100	72	72	-	SNP	98	100	102	-
2589036	G	C	C	C	C	Rv2316	sugar-transport integral membrane protein ABC transporter UspA	SNP	99	102	103	Asp->His	SNP	99	81	82	Asp->His	SNP	100	105	105	Asp->His	SNP	100	108	108	Asp->His
2589216	G	C	C	C	C	Rv2316	sugar-transport integral membrane protein ABC transporter UspA	SNP	99	86	87	Val->Leu	SNP	99	85	86	Val->Leu	SNP	100	112	112	Val->Leu	SNP	100	128	128	Val->Leu
2591406i1	G	A	A	A	A	-	-	SNP	100	16	16	-	SNP	100	21	21	-	SNP	100	15	15	-	SNP	100	12	12	-
2598400	A	G	G	G	G	Rv2326c	transmembrane ATP-binding protein ABC transorter	Ins	100	55	55	-	Ins	99	72	73	-	Ins	97	70	72	-	Ins	100	64	64	-
2600260	A	G	G	G	G	Rv2327	hypothetical protein	SNP	97	65	67	-	SNP	98	62	63	-	SNP	100	87	87	-	SNP	100	78	78	-
2601576	T	G	G	G	G	Rv2328	PE family protein	SNP	99	90	91	Ser->Arg	SNP	98	79	81	Ser->Arg	SNP	100	96	96	Ser->Arg	SNP	100	152	152	Ser->Arg
2601760	G	A	A	A	A	Rv2328	PE family protein	SNP	100	99	99	Ala->Thr	SNP	99	96	97	Ala->Thr	SNP	100	113	113	Ala->Thr	SNP	99	126	127	Ala->Thr
2604740	A	G	G	G	G	Rv2331A	hypothetical protein	SNP	100	66	66	Met->Val	SNP	100	79	79	Met->Val	SNP	100	91	91	Met->Val	SNP	100	69	69	Met->Val
2608117	C	A	A	A	A	Rv2333c	integral membrane transport protein	SNP	100	84	84	Asp->Tyr	SNP	100	78	78	Asp->Tyr	SNP	100	82	82	Asp->Tyr	SNP	100	89	89	Asp->Tyr
2612256	G	T	T	T	T	Rv2337c	hypothetical protein	SNP	99	80	81	-	SNP	95	72	76	-	SNP	95	73	77	-	SNP	96	95	99	-
2612632	C	A	A	A	A	Rv2337c	hypothetical protein	SNP	99	78	79	Gly->Val	SNP	99	88	89	Gly->Val	SNP	100	87	87	Gly->Val	SNP	100	116	116	Gly->Val
2614910	C	GAP	GAP	GAP	GAP	Rv2339	transmembrane transport protein MmpL9	SNP	92	95	103	-	SNP	96	108	113	-	SNP	94	119	126	-	SNP	94	132	141	-
2619271	T	C	C	C	C	-	-	Del	97	98	101	-	Del	95	87	92	-	Del	98	97	99	-	Del	96	107	111	-
2626011	G	A	A	A	A	Rv2346c	putative ESAT-6 like protein ESXO (ESAT-6 like protein 6)	SNP	94	282	299	-	SNP	94	260	278	-	SNP	96	288	299	-	SNP	96	293	304	-
2626513	T	A	A	A	A	Rv2347c	putative ESAT-6 like protein ESXP (ESAT-6 like protein 7)	SNP	96	266	276	Thr->Ser	SNP	98	299	306	Thr->Ser	SNP	97	277	285	Thr->Ser	SNP	95	335	351	Thr->Ser
2626514	T	G	G	G	G	Rv2347c	putative ESAT-6 like protein ESXP (ESAT-6 like protein 7)	SNP	96	264	274	-	SNP	98	296	303	-	SNP	97	271	278	-	SNP	95	326	343	-
2627618	C	A	A	A	A	Rv2349c	phospholipase C 3 PLCC	SNP	100	121	121	Gly->Cys	SNP	100	127	127	Gly->Cys	SNP	100	110	110	Gly->Cys	SNP	100	138	138	Gly->Cys
2627946	A	G	G	G	G	Rv2349c	phospholipase C 3 PLCC	SNP	100	116	116	-	SNP	99	98	99	-	SNP	100	92	92	-	SNP	100	127	127	-
2630740	T	C	C	C	C	Rv2351c	membrane-associated phospholipase C	SNP	100	83	83	Thr->Ala	SNP	100	81	81	Thr->Ala	SNP	98	94	96	Thr->Ala	SNP	97	117	121	Thr->Ala
2634282	T	G	G	G	G	-	-	SNP	98	82	84	-	SNP	99	73	74	-	SNP	99	115	116	-	SNP	99	98	99	-
2636933i1	C	T	T	T	T	-	-	SNP	90	9	10	-	SNP	94	15	16	-	SNP	100	13	13	-	SNP	100	10	10	-
2637162	C	T	T	T	T	-	-	Ins	100	69	69	-	Ins	100	75	75	-	Ins	100	116	116	-	Ins	100	77	77	-
2637541	C	T	T	T	T	-	-	SNP	99	68	69	-	SNP	98	82	84	-	SNP	96	82	85	-	SNP	99	135	136	-
2642383	C	T	T	T	T	Rv2360c	hypothetical protein	SNP	99	89	90	Ala->Thr	SNP	99	77	78	Ala->Thr	SNP	99	92	93	Ala->Thr	SNP	98	132	135	Ala->Thr
2647905	G	A	A	A	A	Rv2366c	transmembrane protein	SNP	100	77	77	Arg->Cys	SNP	98	104	106	Arg->Cys	SNP	94	81	86	Arg->Cys	SNP	99	111	112	Arg->Cys
2656225	A	G	G	G	G	Rv2377c	putative protein MbtH	SNP	100	97	97	Val->Ala	SNP	99	85	86	Val->Ala	SNP	99	88	89	Val->Ala	SNP	100	107	107	Val->Ala
2660319	C	G	G	G	G	Rv2379c	peptide synthetase MBTF (peptide synthase)	SNP	100	97	97	Glu->Asp	SNP	100	93	93	Glu->Asp	SNP	99	106	107	Glu->Asp	SNP	100	103	103	Glu->Asp
2663795	G	A	A	A	A	Rv2380c	peptide synthetase MBTE (peptide synthase)	SNP	99	66	67	-	SNP	92	68	74	-	SNP	96	68	71	-	SNP	98	91	93	-
2673818	C	G	G	G	G	Rv2383c	phenyloxazoline synthase MBTB (phenyloxazoline synthetase)	SNP	98	51	52	Val->Leu	SNP	98	60	61	Val->Leu	SNP	97	65	67	Val->Leu	SNP	98	92	94	Val->Leu
2680658	T	G	G	G	G	-	-	SNP	99	76	77	-	SNP	97	86	89	-	SNP	99	97	98	-	SNP	96	81	84	-
2687132i1	C	T	T	T	T	-	-	SNP	100	17	17	-	SNP	100	24	24	-	SNP	100	19	19	-	SNP	100	28	28	-
2687179i1	A	G	G	G	G	-	-	Ins	100	21	21	-	Ins	100	15	15	-	Ins	100	19	19	-	Ins	100	19	19	-
2692100	C	T	T	T	T	-	-	Ins	98	90	92	-	Ins	86	69	80	-	Ins	90	109	121	-	Ins	93	100	108	-
2695378	C	G	G	G	G	Rv2398c	sulfate-transport integral membrane protein ABC transporter CysW	SNP	100	103	103	Gly->Ala	SNP	100	83	83	Gly->Ala	SNP	100	99	99	Gly->Ala	SNP	100	113	113	Gly->Ala
2697489	C	T	T	T	T	Rv2400c	sulfate-binding lipoprotein	SNP	99	76	77	Ala->Thr	SNP	99	96	97	Ala->Thr	SNP	100	92	92	Ala->Thr	SNP	100	116	116	Ala->Thr
2706663	G	T	T	T	T	Rv2409c	hypothetical protein	SNP	97	107	110	Thr->Asn	SNP	99	95	96	Thr->Asn	SNP	98	102	104	Thr->Asn	SNP	99	144	146	Thr->Asn
2711722	T	G	G	G	G	Rv2414c	hypothetical protein	SNP	95	59	62	-	SNP	90	36	40	-	SNP	95	70	74	-	SNP	93	63	68	-
2713795	C	T	T	T	T	-	-	SNP	100	93	93	-	SNP	97	74	76	-	SNP	99	99	100	-	SNP	100	107	107	-
2720952	T	C	C	C	C	Rv2424c	transposase	SNP	100	146	146	Thr->Ala	SNP	98	147	150	Thr->Ala	SNP	99	188	189	Thr->Ala	SNP	100	217	217	Thr->Ala
2720954	G	A	A	A	A	Rv2424c	transposase	SNP	99	144	145	Thr->Ile	SNP	99	142	143	Thr->Ile	SNP	100	187	187	Thr->Ile	SNP	100	216	216	Thr->Ile
2721562	C	G	G	G	G	Rv2424c	transposase	SNP	97	73	75	-	SNP	93	93	100	-	SNP	94	94	100	-	SNP	98	109	111	-
2723506	T	C	C	C	C	Rv2426c	hypothetical protein	SNP	100	102	102	-	SNP	97	106	109	-	SNP	99	90	91	-	SNP	100	119	119	-
2729058	A	C	C	C	C	Rv2433c	hypothetical protein	SNP	100	105	105	Leu->Arg	SNP	99	97	98	Leu->Arg	SNP	100	99	99	Leu->Arg	SNP	100	123	123	Leu->Arg
2729622	C	A	a	A	A	Rv2434c	transmembrane protein	SNP	100	14	14	Glu->Asp	SNP	100	9	9		SNP	100	10	10	Glu->Asp	SNP	100	19	19	Glu->Asp
2729831	G	T	t	T	T	Rv2434c	transmembrane protein	SNP	94	15	16	Pro->Thr	SNP	88	7	8		SNP	93	14	15	Pro->Thr	SNP	92	11	12	Pro->Thr
2729832	G	C	c	C	C	Rv2434c	transmembrane protein	SNP	100	16	16	-	SNP	89	8	9		SNP	100	17	17	-	SNP	94	16	17	-
2734074	T	C	C	C	C	Rv2436	ribokinase RBSK	SNP	96	54	56	Val->Ala	SNP	98	58	59	Val->Ala	SNP	100	75	75	Val->Ala	SNP	100	71	71	Val->Ala
2734482	A	GAP	GAP	GAP	GAP	Rv2437	hypothetical protein	SNP	85	81	95	-	SNP	99	84	85	-	SNP	94	99	105	-	SNP	96	133	139	-
2737572	C	A	A	A	A	Rv2439c	gamma-glutamyl kinase	Del	100	36	36	Ala->Ser	Del	100	45	45	Ala->Ser	Del	96	46	48	Ala->Ser	Del	98	56	57	Ala->Ser
2738274	A	C	C	C	C	Rv2440c	GTPase ObgE	SNP	100	71	71	Ser->Arg	SNP	99	80	81	Ser->Arg	SNP	99	73	74	Ser->Arg	SNP	99	72	73	Ser->Arg
2740693	T	C	C	C	C	-	-	SNP	95	42	44	-	SNP	94	46	49	-	SNP	96	44	46	-	SNP	100	52	52	-
2741209	G	A	A	A	A	Rv2443	C4-dicarboxylate-transport transmembrane protein DctA	SNP	100	110	110	-	SNP	98	83	85	-	SNP	100	120	120	-	SNP	100	141	141	-
2752122	G	C	C	C	C	Rv2450c	resuscitation-promoting factor RpfE	SNP	100	41	41	Thr->Arg	SNP	100	46	46	Thr->Arg	SNP	100	47	47	Thr->Arg	SNP	96	52	54	Thr->Arg
2752698	C	A	A	A	A	-	-	SNP	99	127	128	-	SNP	99	97	98	-	SNP	100	142	142	-	SNP	99	146	148	-
2760152	A	G	G	G	G	Rv2458	homocysteine methyltransferase	SNP	100	88	88	Tyr->Cys	SNP	99	87	88	Tyr->Cys	SNP	100	75	75	Tyr->Cys	SNP	99	124	125	Tyr->Cys
2774555	T	C	C	C	C	Rv2471	alpha-glucosidase AglA	SNP	100	67	67	Val->Ala	SNP	96	52	54	Val->Ala	SNP	100	72	72	Val->Ala	SNP	100	62	62	Val->Ala
2775361	C	T	T	T	T	Rv2472	hypothetical protein	SNP	100	85	85	-	SNP	99	96	97	-	SNP	99	96	97	-	SNP	100	159	159	-
2779136	T	C	C	C	C	Rv2476c	NAD-dependent glutamate dehydrogenase	SNP	100	60	60	Ser->Gly	SNP	95	62	65	Ser->Gly	SNP	99	83	84	Ser->Gly	SNP	99	79	80	Ser->Gly
2785971i1	A	G	G	G	G	-	-	SNP	94	17	18	-	SNP	100	11	11	-	SNP	83	10	12	-	SNP	93	14	15	-
2786952	A	G	G	G	G	Rv2482c	glycerol-3-phosphate acyltransferase	Ins	93	83	89	Cys->Arg	Ins	93	66	71	Cys->Arg	Ins	95	86	91	Cys->Arg	Ins	94	103	110	Cys->Arg
2789798	G	T	T	T	T	Rv2483c	bifunctionnal putative L-3-phosphoserine phosphatase/1-acyl-SN-glycerol-3-phosphate acyltransferase	SNP	100	90	90	-	SNP	100	103	103	-	SNP	100	109	109	-	SNP	99	132	133	-
2791098	C	T	T	T	T	Rv2484c	hypothetical protein	SNP	99	75	76	Gly->Asp	SNP	99	78	79	Gly->Asp	SNP	99	107	108	Gly->Asp	SNP	99	106	107	Gly->Asp
2793810	C	A	A	A	A	Rv2485c	carboxylesterase LipQ	SNP	100	76	76	Arg->Leu	SNP	96	69	72	Arg->Leu	SNP	100	94	94	Arg->Leu	SNP	100	87	87	Arg->Leu
2794071	G	A	A	A	A	-	-	SNP	100	95	95	-	SNP	100	101	101	-	SNP	100	99	99	-	SNP	100	133	133	-
2800087	G	A	A	A	A	Rv2488c	LuxR family transcriptional regulator	SNP	99	83	84	Thr->Ile	SNP	98	91	93	Thr->Ile	SNP	100	85	85	Thr->Ile	SNP	100	124	124	Thr->Ile
2802041	C	T	T	T	T	Rv2490c	PE-PGRS family protein	SNP	97	30	31	Gly->Asp	SNP	94	32	34	Gly->Asp	SNP	91	32	35	Gly->Asp	SNP	90	36	40	Gly->Asp
2804395	A	G	G	G	G	Rv2490c	PE-PGRS family protein	SNP	94	29	31	-	SNP	93	25	27	-	SNP	93	25	27	-	SNP	97	38	39	-
2807486	C	A	A	A	A	Rv2492	hypothetical protein	SNP	100	132	132	Ala->Asp	SNP	100	103	103	Ala->Asp	SNP	100	135	135	Ala->Asp	SNP	100	170	170	Ala->Asp
2808452	T	C	C	C	C	Rv2494	hypothetical protein	SNP	100	92	92	Val->Ala	SNP	99	76	77	Val->Ala	SNP	100	73	73	Val->Ala	SNP	99	110	111	Val->Ala
2809633	A	C	C	C	C	Rv2495c	branched-chain alpha-keto acid dehydrogenase subunit E2	SNP	100	88	88	Tyr->Asp	SNP	96	75	78	Tyr->Asp	SNP	99	86	87	Tyr->Asp	SNP	100	101	101	Tyr->Asp
2817502	A	C	C	C	C	Rv2502c	acetyl-/propionyl-CoA carboxylase subunit beta	SNP	98	100	102	Phe->Val	SNP	95	88	93	Phe->Val	SNP	96	118	123	Phe->Val	SNP	98	122	125	Phe->Val
2818837	A	G	G	G	G	Rv2503c	succinyl-CoA:3-ketoacid-coenzyme A transferase subunit beta ScoB	SNP	100	81	81	-	SNP	98	89	91	-	SNP	99	95	96	-	SNP	100	113	113	-
2821342	C	T	T	T	T	Rv2505c	acyl-CoA synthetase	SNP	98	57	58	-	SNP	100	58	58	-	SNP	100	103	103	-	SNP	100	103	103	-
2825466	G	A	A	A	A	Rv2509	short-chain type dehydrogenase/reductase	SNP	99	94	95	-	SNP	97	85	88	-	SNP	97	83	86	-	SNP	98	119	121	-
2825581	T	G	G	G	G	Rv2510c	hypothetical protein	SNP	100	85	85	-	SNP	98	61	62	-	SNP	100	94	94	-	SNP	100	90	90	-
2827984	G	T	T	T	T	-	-	SNP	99	73	74	-	SNP	97	71	73	-	SNP	97	94	97	-	SNP	99	77	78	-
2828019	T	C	C	C	C	-	-	SNP	100	87	87	-	SNP	99	99	100	-	SNP	100	99	99	-	SNP	99	99	100	-
2829779	T	C	C	C	C	Rv2512c	IS1081 transposase	SNP	100	628	629	Thr->Ala	SNP	100	598	600	Thr->Ala	SNP	100	698	699	Thr->Ala	SNP	100	770	771	Thr->Ala
2829929i1	C	G	G	G	G	-	-	SNP	100	13	13	-	SNP	100	14	14	-	SNP	100	21	21	-	SNP	100	22	22	-
2829929i2	C	g	G	G	G	-	-	Ins	100	9	9		Ins	100	10	10	-	Ins	100	14	14	-	Ins	100	19	19	-
2829931i1	G	A	A	A	A	-	-	SNP	100	22	22	-	Ins	100	10	10	-	Ins	100	16	16	-	Ins	100	29	29	-
2830525	C	A	A	A	A	Rv2513	hypothetical protein	Ins	100	99	99	Thr->Lys	Ins	99	107	108	Thr->Lys	Ins	100	106	106	Thr->Lys	Ins	99	109	110	Thr->Lys
2833329	G	A	A	A	A	Rv2516c	hypothetical protein	SNP	100	106	106	Ala->Val	SNP	99	105	106	Ala->Val	SNP	99	107	108	Ala->Val	SNP	100	137	137	Ala->Val
2835984	T	C	C	C	C	Rv2519	PE family protein	SNP	96	71	74	Val->Ala	SNP	96	75	78	Val->Ala	SNP	97	91	94	Val->Ala	SNP	99	80	81	Val->Ala
2838897	C	G	G	G	G	Rv2522c	hypothetical protein	SNP	100	78	78	Met->Ile	SNP	99	75	76	Met->Ile	SNP	100	115	115	Met->Ile	SNP	100	122	122	Met->Ile
2841022	A	G	G	G	G	Rv2524c	fatty acid synthase	SNP	100	46	46	Cys->Arg	SNP	100	46	46	Cys->Arg	SNP	100	56	56	Cys->Arg	SNP	96	49	51	Cys->Arg
2847281	A	G	G	G	G	Rv2524c	fatty acid synthase	SNP	100	74	74	-	SNP	99	88	89	-	SNP	100	110	110	-	SNP	100	112	112	-
2850631	T	C	C	C	C	-	-	SNP	100	97	97	-	SNP	99	111	112	-	SNP	100	111	111	-	SNP	100	145	145	-
2855259	A	G	G	G	G	Rv2531c	amino acid decarboxylase	SNP	91	40	44	-	SNP	95	56	59	-	SNP	96	69	72	-	SNP	96	72	75	-
2865760	A	G	G	G	G	Rv2542	hypothetical protein	SNP	99	82	83	Thr->Ala	SNP	98	86	88	Thr->Ala	SNP	100	93	93	Thr->Ala	SNP	100	94	94	Thr->Ala
2865882	T	C	C	C	C	Rv2542	hypothetical protein	SNP	98	93	95	-	SNP	100	100	100	-	SNP	100	95	95	-	SNP	100	122	122	-
2866607	G	A	A	A	A	Rv2543	lipoprotein LppA	SNP	100	171	171	Gly->Asp	SNP	99	152	154	Gly->Asp	SNP	100	191	191	Gly->Asp	SNP	100	237	237	Gly->Asp
2866647	G	A	A	A	A	Rv2543	lipoprotein LppA	SNP	100	174	174	-	SNP	99	157	159	-	SNP	100	198	198	-	SNP	100	245	245	-
2866671	G	A	A	A	A	Rv2543	lipoprotein LppA	SNP	100	150	150	-	SNP	100	156	156	-	SNP	100	211	212	-	SNP	100	218	219	-
2866677	A	C	C	C	C	Rv2543	lipoprotein LppA	SNP	100	160	160	-	SNP	100	140	140	-	SNP	100	217	217	-	SNP	100	216	216	-
2866749	C	A	A	A	A	Rv2543	lipoprotein LppA	SNP	100	24	24	Asp->Glu	SNP	100	26	26	Asp->Glu	SNP	100	28	28	Asp->Glu	SNP	100	36	36	Asp->Glu
2866876	A	G	G	G	G	Rv2543	lipoprotein LppA	SNP	100	52	52	Ile->Val	SNP	98	48	49	Ile->Val	SNP	100	62	62	Ile->Val	SNP	100	74	74	Ile->Val
2866880	C	T	T	T	T	Rv2543	lipoprotein LppA	SNP	98	62	63	Ala->Val	SNP	98	60	61	Ala->Val	SNP	100	88	88	Ala->Val	SNP	100	95	95	Ala->Val
2866882	G	A	A	A	A	Rv2543	lipoprotein LppA	SNP	97	62	64	Ala->Thr	SNP	98	63	64	Ala->Thr	SNP	100	94	94	Ala->Thr	SNP	100	106	106	Ala->Thr
2867230	G	A	A	A	A	Rv2544	lipoprotein LppB	SNP	100	17	17	Gly->Asp	SNP	100	14	14	Gly->Asp	SNP	100	18	18	Gly->Asp	SNP	100	21	21	Gly->Asp
2867231	C	T	T	T	T	Rv2544	lipoprotein LppB	SNP	100	13	13	-	SNP	100	11	11	-	SNP	100	13	13	-	SNP	100	19	19	-
2867251	C	G	G	G	G	Rv2544	lipoprotein LppB	SNP	100	22	22	Pro->Arg	SNP	100	16	16	Pro->Arg	SNP	100	28	28	Pro->Arg	SNP	100	30	30	Pro->Arg
2867254	A	G	G	G	G	Rv2544	lipoprotein LppB	SNP	100	37	37	His->Arg	SNP	100	28	28	His->Arg	SNP	100	38	38	His->Arg	SNP	98	56	57	His->Arg
2867263	G	A	A	A	A	Rv2544	lipoprotein LppB	SNP	100	65	65	Gly->Asp	SNP	97	57	59	Gly->Asp	SNP	100	81	81	Gly->Asp	SNP	100	110	110	Gly->Asp
2867298	C	A	A	A	A	Rv2544	lipoprotein LppB	SNP	97	188	193	His->Asn	SNP	98	169	173	His->Asn	SNP	99	211	214	His->Asn	SNP	97	263	270	His->Asn
2867347	A	G	G	G	G	Rv2544	lipoprotein LppB	SNP	98	176	180	Gln->Arg	SNP	99	158	160	Gln->Arg	SNP	99	231	234	Gln->Arg	SNP	97	215	221	Gln->Arg
2867401	A	C	C	C	C	Rv2544	lipoprotein LppB	SNP	95	36	38	Asn->Thr	SNP	97	30	31	Asn->Thr	SNP	91	29	32	Asn->Thr	SNP	89	47	53	Asn->Thr
2867405	C	A	A	A	A	Rv2544	lipoprotein LppB	SNP	100	21	21	Asp->Glu	SNP	100	25	25	Asp->Glu	SNP	100	21	21	Asp->Glu	SNP	100	25	25	Asp->Glu
2867552	A	G	G	G	G	Rv2544	lipoprotein LppB	SNP	99	66	67	-	SNP	100	41	41	-	SNP	100	67	67	-	SNP	99	73	74	-
2867575	T	C	C	C	C	Rv2544	lipoprotein LppB	SNP	100	154	154	Val->Ala	SNP	100	109	109	Val->Ala	SNP	100	161	161	Val->Ala	SNP	99	177	178	Val->Ala
2867594	G	A	A	A	A	Rv2544	lipoprotein LppB	SNP	100	190	190	-	SNP	100	156	156	-	SNP	100	187	187	-	SNP	100	203	203	-
2867756	T	C	C	C	C	Rv2544	lipoprotein LppB	SNP	99	144	145	-	SNP	100	128	128	-	SNP	100	157	157	-	SNP	100	189	189	-
2867881	A	GAP	GAP	GAP	GAP	Rv2545	hypothetical protein	SNP	92	96	104	-	SNP	91	82	90	-	SNP	91	86	95	-	SNP	97	103	106	-
2878550	G	A	A	A	A	-	-	Del	100	64	64	-	Del	100	75	75	-	Del	100	87	87	-	Del	100	120	120	-
2880702	G	C	C	C	C	Rv2560	hypothetical protein	SNP	99	124	125	Val->Leu	SNP	97	96	99	Val->Leu	SNP	100	98	98	Val->Leu	SNP	100	133	133	Val->Leu
2881974	G	A	A	A	A	Rv2562	hypothetical protein	SNP	98	93	95	Ala->Thr	SNP	98	90	92	Ala->Thr	SNP	96	120	125	Ala->Thr	SNP	99	121	122	Ala->Thr
2884068	A	C	C	C	C	Rv2564	glutamine-transport ATP-binding protein ABC transporter GlnQ	SNP	99	91	92	Met->Leu	SNP	100	95	95	Met->Leu	SNP	100	91	91	Met->Leu	SNP	100	88	88	Met->Leu
2886570	A	G	G	G	G	Rv2566	hypothetical protein	SNP	99	83	84	-	SNP	98	78	80	-	SNP	99	106	107	-	SNP	100	83	83	-
2888201	T	C	C	C	C	Rv2566	hypothetical protein	SNP	98	58	59	Leu->Pro	SNP	95	58	61	Leu->Pro	SNP	92	81	88	Leu->Pro	SNP	94	73	78	Leu->Pro
2889633	T	C	C	C	C	Rv2566	hypothetical protein	SNP	94	46	49	-	SNP	100	37	37	-	SNP	100	60	60	-	SNP	94	58	62	-
2891267	C	T	T	T	T	Rv2567	hypothetical protein	SNP	96	79	82	-	SNP	99	94	95	-	SNP	97	103	106	-	SNP	98	88	90	-
2891728	A	G	G	G	G	Rv2567	hypothetical protein	SNP	89	63	71	Gln->Arg	SNP	94	83	88	Gln->Arg	SNP	93	113	121	Gln->Arg	SNP	90	89	99	Gln->Arg
2894208	G	A	A	A	A	Rv2569c	hypothetical protein	SNP	100	70	70	-	SNP	99	76	77	-	SNP	100	84	84	-	SNP	99	77	78	-
2898522	T	C	C	C	C	Rv2573	2-dehydropantoate 2-reductase	SNP	100	57	57	-	SNP	100	58	58	-	SNP	100	78	78	-	SNP	100	71	71	-
2903439	G	A	A	A	A	Rv2578c	hypothetical protein	SNP	100	81	81	-	SNP	100	100	100	-	SNP	98	92	94	-	SNP	96	122	127	-
2904110	C	G	G	G	G	Rv2579	haloalkane dehalogenase	SNP	97	96	99	Pro->Ala	SNP	98	99	101	Pro->Ala	SNP	100	101	101	Pro->Ala	SNP	98	123	125	Pro->Ala
2908357	G	A	A	A	A	Rv2583c	GTP pyrophosphokinase	SNP	99	73	74	-	SNP	99	81	82	-	SNP	99	74	75	-	SNP	99	111	112	-
2910461	G	T	T	T	T	Rv2584c	adenine phosphoribosyltransferase	SNP	99	68	69	Ala->Glu	SNP	100	42	42	Ala->Glu	SNP	100	53	53	Ala->Glu	SNP	100	66	66	Ala->Glu
2911293	C	G	G	G	G	Rv2585c	lipoprotein	SNP	100	85	85	Cys->Ser	SNP	94	81	86	Cys->Ser	SNP	100	78	78	Cys->Ser	SNP	99	93	94	Cys->Ser
2912294	T	G	G	G	G	Rv2585c	lipoprotein	SNP	100	57	57	-	SNP	98	89	91	-	SNP	99	112	113	-	SNP	99	94	95	-
2922591	C	A	A	A	A	Rv2591	PE-PGRS family protein	SNP	96	23	24	-	SNP	100	28	28	-	SNP	100	34	34	-	SNP	98	42	43	-
2922846	C	T	T	T	T	Rv2591	PE-PGRS family protein	SNP	100	16	16	-	SNP	94	32	34	-	SNP	100	30	30	-	SNP	100	36	36	-
2922848	A	T	T	T	T	Rv2591	PE-PGRS family protein	SNP	100	16	16	Gln->Leu	SNP	100	34	34	Gln->Leu	SNP	100	34	34	Gln->Leu	SNP	100	34	34	Gln->Leu
2923391	T	C	C	C	C	Rv2592c	Holliday junction DNA helicase B	SNP	95	36	38	-	SNP	98	42	43	-	SNP	98	53	54	-	SNP	98	62	63	-
2925962	T	C	C	C	C	Rv2596	hypothetical protein	SNP	100	106	106	Cys->Arg	SNP	100	83	83	Cys->Arg	SNP	100	104	104	Cys->Arg	SNP	99	117	118	Cys->Arg
2927939	T	C	C	C	C	-	-	SNP	100	89	89	-	SNP	99	71	72	-	SNP	100	106	106	-	SNP	99	99	100	-
2939373	G	C	C	C	C	Rv2611c	lipid A biosynthesis lauroyl acyltransferase	SNP	100	50	50	Ser->Cys	SNP	100	65	65	Ser->Cys	SNP	100	74	74	Ser->Cys	SNP	100	64	64	Ser->Cys
2939657	T	C	C	C	C	Rv2611c	lipid A biosynthesis lauroyl acyltransferase	SNP	100	54	54	Ile->Met	SNP	95	55	58	Ile->Met	SNP	96	69	72	Ile->Met	SNP	99	88	89	Ile->Met
2948230	G	A	A	A	A	Rv2621c	transcriptional regulatory protein	SNP	100	73	73	Ala->Val	SNP	98	55	56	Ala->Val	SNP	100	78	78	Ala->Val	SNP	100	89	89	Ala->Val
2954197	G	A	A	A	A	Rv2627c	hypothetical protein	SNP	100	81	81	-	SNP	99	75	76	-	SNP	100	118	118	-	SNP	100	113	113	-
2955957	A	C	C	C	C	Rv2629	hypothetical protein	SNP	97	73	75	Asp->Ala	SNP	100	55	55	Asp->Ala	SNP	98	84	86	Asp->Ala	SNP	98	104	106	Asp->Ala
2964454	C	T	T	T	T	Rv2638	hypothetical protein	SNP	100	44	44	Pro->Leu	SNP	100	50	50	Pro->Leu	SNP	100	74	74	Pro->Leu	SNP	100	61	61	Pro->Leu
2969197	A	G	G	G	G	-	-	SNP	100	96	96	-	SNP	97	71	73	-	SNP	100	90	90	-	SNP	99	117	118	-
2973468i1	C	t	T	T	T	-	-	SNP	100	7	7		SNP	100	11	11	-	SNP	100	11	11	-	SNP	100	20	20	-
2974933	A	G	G	G	G	Rv2650c	phiRv2 prophage protein	SNP	100	68	68	Ile->Thr	Ins	100	62	62	Ile->Thr	Ins	100	64	64	Ile->Thr	Ins	98	65	66	Ile->Thr
2975227	T	G	G	G	G	Rv2650c	phiRv2 prophage protein	SNP	100	102	102	Asn->Thr	SNP	100	87	87	Asn->Thr	SNP	99	111	112	Asn->Thr	SNP	100	79	79	Asn->Thr
2980861	A	G	G	G	G	-	-	SNP	100	133	133	-	SNP	99	91	92	-	SNP	98	111	113	-	SNP	100	125	125	-
2983095	A	G	G	G	G	Rv2666	truncated IS1081 transposase	SNP	100	628	629	Thr->Ala	SNP	100	598	600	Thr->Ala	SNP	100	698	699	Thr->Ala	SNP	100	770	771	Thr->Ala
2983855i1	A	T	T	T	T	-	-	SNP	100	22	22	-	SNP	100	23	23	-	SNP	100	19	19	-	SNP	100	27	27	-
2983855i2	A	G	G	G	G	-	-	Ins	100	22	22	-	Ins	100	23	23	-	Ins	100	19	19	-	Ins	100	27	27	-
2983873	A	G	G	G	G	Rv2666	truncated IS1081 transposase	Ins	100	84	84	-	Ins	99	69	70	-	Ins	100	84	84	-	Ins	100	91	91	-
2984740	A	G	G	G	G	Rv2668	hypothetical protein	SNP	100	77	77	His->Arg	SNP	100	71	71	His->Arg	SNP	98	88	90	His->Arg	SNP	100	108	108	His->Arg
2988630	C	G	G	G	G	Rv2672	secreted protease	SNP	99	85	86	His->Asp	SNP	100	75	75	His->Asp	SNP	100	85	85	His->Asp	SNP	100	122	122	His->Asp
2994187	T	C	C	C	C	Rv2678c	uroporphyrinogen decarboxylase	SNP	100	58	58	-	SNP	99	73	74	-	SNP	100	85	85	-	SNP	100	89	89	-
2996011i1	C	G	G	G	G	-	-	SNP	100	27	27	-	SNP	100	30	30	-	SNP	100	47	47	-	SNP	98	50	51	-
2996054i1	T	A	A	A	A	-	-	Ins	100	44	44	-	Ins	100	45	45	-	Ins	100	42	42	-	Ins	100	71	71	-
2996062i1	C	G	G	G	G	-	-	Ins	100	27	27	-	Ins	100	30	30	-	Ins	100	47	47	-	Ins	98	50	51	-
2996105i1	T	A	A	A	A	-	-	Ins	100	44	44	-	Ins	100	45	45	-	Ins	100	42	42	-	Ins	100	71	71	-
2996113i1	C	G	G	G	G	-	-	Ins	100	27	27	-	Ins	100	30	30	-	Ins	100	47	47	-	Ins	98	50	51	-
2996156i1	T	A	A	A	A	-	-	Ins	100	41	41	-	Ins	100	37	37	-	Ins	100	37	37	-	Ins	100	65	65	-
3003115	C	G	G	G	G	Rv2685	arsenic-transport integral membrane protein ArsB1	Ins	100	83	83	Ala->Gly	Ins	99	88	89	Ala->Gly	Ins	99	89	90	Ala->Gly	Ins	99	110	111	Ala->Gly
3005185	G	T	T	T	T	Rv2688c	antibiotic ABC transporter ATP-binding protein	SNP	99	94	95	Pro->Thr	SNP	100	93	93	Pro->Thr	SNP	99	90	91	Pro->Thr	SNP	99	97	98	Pro->Thr
3009692	A	G	G	G	G	Rv2691	TRK system potassium uptake protein CEOB	SNP	99	76	77	Thr->Ala	SNP	100	60	60	Thr->Ala	SNP	99	76	77	Thr->Ala	SNP	100	96	96	Thr->Ala
3009834	A	G	G	G	G	Rv2691	TRK system potassium uptake protein CEOB	SNP	100	65	65	Asp->Gly	SNP	97	69	71	Asp->Gly	SNP	100	83	83	Asp->Gly	SNP	100	93	93	Asp->Gly
3010420	A	G	G	G	G	Rv2692	TRK system potassium uptake protein CEOC	SNP	100	87	87	Ile->Val	SNP	99	68	69	Ile->Val	SNP	100	80	80	Ile->Val	SNP	100	105	105	Ile->Val
3010993	C	T	T	T	T	Rv2693c	integral membrane alanine and leucine rich protein	SNP	100	84	84	Gly->Arg	SNP	100	78	78	Gly->Arg	SNP	100	96	96	Gly->Arg	SNP	98	101	103	Gly->Arg
3014343	C	T	T	T	T	Rv2698	alanine rich transmembrane protein	SNP	99	95	96	-	SNP	100	83	83	-	SNP	100	95	95	-	SNP	100	101	101	-
3017465	T	C	C	C	C	Rv2702	polyphosphate glucokinase PPGK (polyphosphate-glucose phosphotransferase)	SNP	99	98	99	Ile->Thr	SNP	99	89	90	Ile->Thr	SNP	100	109	109	Ile->Thr	SNP	100	147	147	Ile->Thr
3024021	C	A	A	A	A	Rv2711	IRON-dependent repressor and activator IDER	SNP	100	74	74	-	SNP	100	67	67	-	SNP	100	103	103	-	SNP	100	83	83	-
3024343	G	A	A	A	A	Rv2712c	hypothetical protein	SNP	98	113	115	Thr->Ile	SNP	100	93	93	Thr->Ile	SNP	100	96	96	Thr->Ile	SNP	100	128	128	Thr->Ile
3027798	T	C	C	C	C	Rv2714	hypothetical protein	SNP	90	47	52	Val->Ala	SNP	96	55	57	Val->Ala	SNP	98	60	61	Val->Ala	SNP	93	62	67	Val->Ala
3031090	G	A	A	A	A	Rv2719c	hypothetical protein	SNP	100	112	112	Gln->_	SNP	100	89	89	Gln->_	SNP	100	97	97	Gln->_	SNP	99	95	96	Gln->_
3031168	A	G	G	G	G	Rv2719c	hypothetical protein	SNP	100	60	60	Tyr->His	SNP	100	52	52	Tyr->His	SNP	100	55	55	Tyr->His	SNP	100	63	63	Tyr->His
3033189	G	A	A	A	A	Rv2721c	hypothetical protein	SNP	100	88	88	-	SNP	98	63	64	-	SNP	100	94	94	-	SNP	100	103	103	-
3036826	C	T	T	T	T	Rv2724c	acyl-CoA dehydrogenase FADE20	SNP	100	108	108	Val->Met	SNP	99	132	134	Val->Met	SNP	100	140	140	Val->Met	SNP	100	129	129	Val->Met
3037377	T	C	C	C	C	-	-	SNP	100	16	16	-	SNP	95	19	20	-	SNP	100	24	24	-	SNP	100	18	18	-
3041871	G	T	T	T	T	Rv2729c	hypothetical protein	SNP	99	78	79	Ala->Glu	SNP	99	96	97	Ala->Glu	SNP	100	100	100	Ala->Glu	SNP	99	137	138	Ala->Glu
3054081	A	G	G	G	G	Rv2741	PE-PGRS family protein	SNP	100	83	83	-	SNP	98	88	90	-	SNP	100	97	97	-	SNP	100	121	121	-
3054321	A	G	G	G	G	Rv2741	PE-PGRS family protein	SNP	100	41	41	-	SNP	97	36	37	-	SNP	100	56	56	-	SNP	100	41	41	-
3056767	G	T	T	T	T	Rv2743c	hypothetical protein	SNP	100	52	52	Pro->Thr	SNP	100	72	72	Pro->Thr	SNP	100	83	83	Pro->Thr	SNP	100	90	90	Pro->Thr
3069167	A	G	G	G	G	Rv2756c	type I restriction/modification system DNA methylase HsdM	SNP	96	106	110	Leu->Pro	SNP	93	89	96	Leu->Pro	SNP	97	101	104	Leu->Pro	SNP	95	126	132	Leu->Pro
3078178	C	T	T	T	T	Rv2769c	PE family protein	SNP	100	46	46	Val->Met	SNP	97	34	35	Val->Met	SNP	100	61	61	Val->Met	SNP	100	65	65	Val->Met
3079877	A	G	G	G	G	Rv2770c	PPE family protein	SNP	100	70	70	Phe->Ser	SNP	100	90	90	Phe->Ser	SNP	100	75	75	Phe->Ser	SNP	100	81	81	Phe->Ser
3080795	A	G	G	G	G	Rv2771c	hypothetical protein	SNP	94	109	116	Leu->Pro	SNP	96	122	127	Leu->Pro	SNP	97	92	95	Leu->Pro	SNP	95	127	134	Leu->Pro
3086731	A	G	G	G	G	Rv2779c	LRP/AsnC family transcriptional regulator	SNP	100	121	121	-	SNP	100	109	109	-	SNP	100	129	129	-	SNP	100	139	139	-
3086788	T	C	C	C	C	-	-	SNP	100	93	93	-	SNP	99	106	107	-	SNP	99	96	97	-	SNP	100	133	133	-
3100347i1	C	G	G	G	G	-	-	SNP	100	84	84	-	SNP	100	67	67	-	SNP	100	85	85	-	SNP	100	109	109	-
3101448i1	G	C	C	C	C	-	-	Ins	100	14	14	-	Ins	100	16	16	-	Ins	100	16	16	-	Ins	100	13	13	-
3103682	T	C	C	C	C	Rv2794c	hypothetical protein	Ins	100	84	84	Met->Val	Ins	98	82	84	Met->Val	Ins	100	89	89	Met->Val	Ins	98	109	111	Met->Val
3104189	A	G	G	G	G	Rv2795c	hypothetical protein	SNP	100	83	83	-	SNP	99	83	84	-	SNP	99	106	107	-	SNP	99	98	99	-
3109512	G	A	A	A	A	Rv2800	hydrolase	SNP	98	44	45	Trp->_	SNP	100	51	51	Trp->_	SNP	98	56	57	Trp->_	SNP	98	61	62	Trp->_
3110140	G	T	T	T	T	-	-	SNP	97	73	75	-	SNP	99	83	84	-	SNP	96	77	80	-	SNP	95	92	97	-
3111476	C	T	T	T	T	Rv2802c	hypothetical protein	SNP	100	79	79	-	SNP	100	74	74	-	SNP	100	100	100	-	SNP	100	80	80	-
3112877	G	A	A	A	A	Rv2805	hypothetical protein	SNP	100	97	97	Gly->Asp	SNP	99	95	96	Gly->Asp	SNP	99	91	92	Gly->Asp	SNP	99	117	118	Gly->Asp
3113872	A	T	T	T	T	Rv2807	hypothetical protein	SNP	100	29	29	Glu->Val	SNP	97	29	30	Glu->Val	SNP	95	37	39	Glu->Val	SNP	100	28	28	Glu->Val
3115384	G	C	C	C	C	-	-	SNP	100	127	127	-	SNP	98	102	104	-	SNP	99	107	108	-	SNP	100	145	145	-
3119957	T	G	G	g	G	-	-	SNP	100	10	10	-	SNP	100	10	10	-	SNP	86	6	7		SNP	91	10	11
3122583	A	t	T	T	T	-	-	SNP	100	7	7		SNP	100	18	18	-	SNP	100	11	11	-	SNP	100	16	16	-
3123025i1	T	G	G	G	G	-	-	SNP	100	12	12	-	SNP	100	13	13	-	SNP	100	16	16	-	SNP	100	10	10	-
3127931	T	A	A	a	A	Rv2820c	hypothetical protein	Ins	100	15	15	Lys->Asn	Ins	100	20	20	Lys->Asn	Ins	100	9	9		Ins	100	18	18
3133054	C	G	G	G	G	Rv2825c	hypothetical protein	SNP	92	61	66	-	SNP	94	64	68	-	SNP	95	59	62	-	SNP	85	58	68	-
3133055	G	C	C	C	C	Rv2825c	hypothetical protein	SNP	90	62	69	Ser->Trp	SNP	91	64	70	Ser->Trp	SNP	92	61	66	Ser->Trp	SNP	87	59	68	Ser->Trp
3133536	T	C	C	C	C	Rv2825c	hypothetical protein	SNP	96	92	96	Lys->Glu	SNP	96	105	109	Lys->Glu	SNP	98	105	107	Lys->Glu	SNP	97	119	123	Lys->Glu
3135606	A	G	G	G	G	-	-	SNP	95	90	95	-	SNP	98	94	96	-	SNP	98	93	95	-	SNP	99	89	90	-
3135912	G	C	C	C	C	Rv2828c	hypothetical protein	SNP	98	65	66	Thr->Arg	SNP	98	65	66	Thr->Arg	SNP	100	96	96	Thr->Arg	SNP	100	109	109	Thr->Arg
3135950	C	G	G	G	G	Rv2828c	hypothetical protein	SNP	94	47	50	-	SNP	93	39	42	-	SNP	98	56	57	-	SNP	88	53	60	-
3135951	G	C	C	C	C	Rv2828c	hypothetical protein	SNP	94	50	53	Ser->Trp	SNP	89	40	45	Ser->Trp	SNP	97	57	59	Ser->Trp	SNP	90	54	60	Ser->Trp
3137058	G	A	A	A	A	Rv2830c	hypothetical protein	SNP	92	57	62	Ala->Val	SNP	95	76	80	Ala->Val	SNP	95	80	84	Ala->Val	SNP	96	105	109	Ala->Val
3137736	G	T	T	T	T	Rv2831	enoyl-CoA hydratase	SNP	100	61	61	Asp->Tyr	SNP	95	60	63	Asp->Tyr	SNP	100	66	66	Asp->Tyr	SNP	100	65	65	Asp->Tyr
3144623	C	T	T	T	T	Rv2838c	ribosome-binding factor A	SNP	99	66	67	-	SNP	98	55	56	-	SNP	100	90	90	-	SNP	99	71	72	-
3160533i1	T	G	G	G	G	-	-	SNP	100	31	31	-	SNP	100	20	20	-	SNP	100	29	29	-	SNP	100	36	36	-
3162805	C	G	G	G	G	Rv2853	PE-PGRS family protein	Ins	100	38	38	Arg->Gly	Ins	94	49	52	Arg->Gly	Ins	98	53	54	Arg->Gly	Ins	98	51	52	Arg->Gly
3165636	G	A	A	A	A	Rv2855	mycothione/glutathione reductase	SNP	91	90	99	-	SNP	92	59	64	-	SNP	98	91	93	-	SNP	94	134	143	-
3173130i2	G	C	C	C	c	-	-	SNP	100	10	10	-	SNP	100	17	17	-	SNP	100	11	11	-	SNP	100	6	6	-
3174496	A	G	G	G	G	Rv2862c	hypothetical protein	Ins	100	82	82	Cys->Arg	Ins	96	76	79	Cys->Arg	Ins	100	78	78	Cys->Arg	SNP	100	107	107	Cys->Arg
3177452	C	A	A	A	A	-	-	SNP	100	88	88	-	SNP	99	109	110	-	SNP	100	107	107	-	SNP	100	165	165	-
3177884	C	A	A	A	A	Rv2866	hypothetical protein	SNP	100	76	76	-	SNP	99	74	75	-	SNP	98	107	109	-	SNP	98	116	118	-
3180988	C	A	A	A	A	Rv2869c	transmembrane protein	SNP	99	84	85	Val->Phe	SNP	99	87	88	Val->Phe	SNP	100	103	103	Val->Phe	SNP	100	120	120	Val->Phe
3186860	T	G	G	G	G	Rv2874	integral membrane C-type cytochrome biogenesis protein DipZ	SNP	100	27	27	Tyr->Asp	SNP	100	28	28	Tyr->Asp	SNP	100	52	52	Tyr->Asp	SNP	100	38	38	Tyr->Asp
3189242	A	G	G	G	G	Rv2878c	soluble secreted antigen MPT53 precursor	SNP	99	67	68	-	SNP	95	80	84	-	SNP	98	85	87	-	SNP	99	85	86	-
3192203i1	T	A	A	A	A	-	-	SNP	100	26	26	-	SNP	100	22	22	-	SNP	100	18	18	-	SNP	100	38	38	-
3192252i1	C	T	T	T	T	-	-	Ins	100	11	11	-	Ins	100	17	17	-	Ins	100	13	13	-	Ins	100	19	19	-
3192256i1	T	A	A	A	A	-	-	Ins	100	34	34	-	Ins	100	31	31	-	Ins	100	27	27	-	Ins	100	50	50	-
3192305i1	C	T	T	T	T	-	-	Ins	100	11	11	-	Ins	100	17	17	-	Ins	100	13	13	-	Ins	100	19	19	-
3192309i1	T	A	A	A	A	-	-	Ins	100	34	34	-	Ins	100	31	31	-	Ins	100	27	27	-	Ins	100	50	50	-
3192358i1	C	T	T	T	T	-	-	Ins	100	20	20	-	Ins	100	29	29	-	Ins	94	30	32	-	Ins	100	24	24	-
3194317i1	T	G	G	G	G	-	-	Ins	100	47	47	-	Ins	100	32	32	-	Ins	100	46	46	-	Ins	100	33	33	-
3200282	C	T	T	T	T	Rv2891	hypothetical protein	Ins	100	51	51	Ala->Val	Ins	99	66	67	Ala->Val	Ins	99	76	77	Ala->Val	Ins	100	68	68	Ala->Val
3203157	C	T	T	T	T	Rv2893	oxidoreductase	SNP	100	61	61	-	SNP	97	67	69	-	SNP	99	99	100	-	SNP	100	97	97	-
3209156	G	A	A	A	A	Rv2899c	formate dehydrogenase accessory protein	SNP	99	97	98	Ala->Val	SNP	96	76	79	Ala->Val	SNP	100	82	82	Ala->Val	SNP	100	112	112	Ala->Val
3214869	A	G	G	G	G	Rv2905	alanine rich lipoprotein LppW	SNP	92	73	79	Gln->Arg	SNP	88	61	69	Gln->Arg	SNP	92	73	79	Gln->Arg	SNP	91	75	82	Gln->Arg
3215623	G	GAP	GAP	GAP	GAP	-	-	SNP	95	76	80	-	SNP	93	84	90	-	SNP	95	86	91	-	SNP	96	82	85	-
3226181	A	C	C	C	C	Rv2916c	signal recognition particle protein	Del	95	77	81	-	Del	97	74	76	-	Del	97	101	104	-	Del	99	82	83	-
3228143	G	T	T	T	T	Rv2917	hypothetical protein	SNP	96	55	57	Arg->Leu	SNP	98	46	47	Arg->Leu	SNP	90	43	48	Arg->Leu	SNP	86	48	56	Arg->Leu
3232867i1	T	A	A	A	A	-	-	SNP	100	14	14	-	SNP	100	15	15	-	SNP	100	33	33	-	SNP	100	26	26	-
3247316	C	G	G	G	G	Rv2931	phenolpthiocerol synthesis type-I polyketide synthase PPSA	Ins	89	70	79	Asp->Glu	Ins	93	69	74	Asp->Glu	Ins	90	81	90	Asp->Glu	Ins	92	91	99	Asp->Glu
3249025	T	G	G	G	G	Rv2931	phenolpthiocerol synthesis type-I polyketide synthase PPSA	SNP	100	104	104	Leu->Arg	SNP	98	96	98	Leu->Arg	SNP	100	116	116	Leu->Arg	SNP	99	136	137	Leu->Arg
3256494	A	G	G	G	G	Rv2933	phenolpthiocerol synthesis type-I polyketide synthase PPSC	SNP	100	85	85	-	SNP	100	83	83	-	SNP	100	71	71	-	SNP	100	111	111	-
3266030	A	G	G	G	G	Rv2934	phenolpthiocerol synthesis type-I polyketide synthase PPSD	SNP	98	51	52	-	SNP	100	31	31	-	SNP	98	49	50	-	SNP	100	56	56	-
3269581	A	G	G	G	G	Rv2935	phenolpthiocerol synthesis type-I polyketide synthase PPSE	SNP	99	104	105	-	SNP	99	94	95	-	SNP	99	105	106	-	SNP	100	103	103	-
3270784	A	G	G	G	G	Rv2935	phenolpthiocerol synthesis type-I polyketide synthase PPSE	SNP	97	97	100	-	SNP	93	82	88	-	SNP	92	102	111	-	SNP	95	94	99	-
3276703	T	G	G	G	G	Rv2940c	multifunctional mycocerosic acid synthase membrane-associated MAS	SNP	98	85	87	Thr->Pro	SNP	92	86	93	Thr->Pro	SNP	93	105	113	Thr->Pro	SNP	94	107	114	Thr->Pro
3284640	A	G	G	G	G	Rv2941	acyl-CoA synthetase	SNP	100	92	92	Thr->Ala	SNP	100	86	86	Thr->Ala	SNP	100	114	114	Thr->Ala	SNP	100	119	119	Thr->Ala
3284855	C	T	T	T	T	Rv2941	acyl-CoA synthetase	SNP	100	109	109	-	SNP	98	96	98	-	SNP	100	124	124	-	SNP	100	138	138	-
3296843	A	G	G	G	G	Rv2947c	polyketide synthase PKS15	SNP	99	74	75	Val->Ala	SNP	99	79	80	Val->Ala	SNP	100	86	86	Val->Ala	SNP	99	66	67	Val->Ala
3304966	G	A	A	A	A	Rv2952	methyltransferase (methylase)	SNP	100	101	101	Gly->Arg	SNP	100	103	103	Gly->Arg	SNP	100	101	101	Gly->Arg	SNP	100	139	139	Gly->Arg
3308606	G	A	A	A	A	-	-	SNP	100	108	108	-	SNP	100	85	85	-	SNP	100	122	122	-	SNP	100	108	108	-
3310174	G	A	A	A	A	Rv2957	glycosyl transferase	SNP	96	88	92	-	SNP	93	79	85	-	SNP	93	86	92	-	SNP	90	104	116	-
3310427	T	C	C	C	C	-	-	SNP	100	111	111	-	SNP	100	86	86	-	SNP	100	96	96	-	SNP	100	123	123	-
3310626	T	C	C	C	C	-	-	SNP	99	88	89	-	SNP	100	65	65	-	SNP	100	72	72	-	SNP	100	110	110	-
3314412	A	G	G	G	G	Rv2962c	glycosyl transferase	SNP	100	109	109	-	SNP	99	79	80	-	SNP	97	83	86	-	SNP	98	126	128	-
3316955	A	C	C	C	C	Rv2964	formyltetrahydrofolate deformylase	SNP	99	120	121	Met->Leu	SNP	98	120	122	Met->Leu	SNP	100	133	133	Met->Leu	SNP	100	138	138	Met->Leu
3319561i1	G	C	C	C	C	-	-	SNP	100	12	12	-	SNP	100	10	10	-	SNP	100	14	14	-	SNP	100	11	11	-
3319580i1	C	t	T	T	T	-	-	Ins	100	9	9		Ins	100	10	10	-	Ins	100	11	11	-	Ins	100	11	11	-
3319583i1	C	t	T	T	T	-	-	SNP	100	9	9		Ins	100	10	10	-	Ins	100	11	11	-	Ins	100	11	11	-
3326554	A	C	C	C	C	Rv2971	oxidoreductase	SNP	100	95	95	Asn->His	Ins	100	87	87	Asn->His	Ins	99	93	94	Asn->His	Ins	99	113	114	Asn->His
3335708	G	C	C	C	C	Rv2979c	resolvase	SNP	99	100	101	Pro->Arg	SNP	99	117	118	Pro->Arg	SNP	99	102	103	Pro->Arg	SNP	100	127	127	Pro->Arg
3336825	T	C	C	C	C	Rv2981c	D-alanyl-alanine synthetase A	SNP	100	63	63	Thr->Ala	SNP	100	42	42	Thr->Ala	SNP	98	58	59	Thr->Ala	SNP	97	65	67	Thr->Ala
3338603	G	C	C	C	C	Rv2982c	NAD(P)H-dependent glycerol-3-phosphate dehydrogenase	SNP	100	91	91	Pro->Ala	SNP	99	86	87	Pro->Ala	SNP	97	84	87	Pro->Ala	SNP	98	103	105	Pro->Ala
3348511i1	A	T	T	T	T	-	-	SNP	100	18	18	-	SNP	100	16	16	-	SNP	94	16	17	-	SNP	100	14	14	-
3352932	C	G	G	G	G	Rv2995c	3-isopropylmalate dehydrogenase	Ins	99	100	101	-	Ins	96	111	116	-	Ins	97	94	97	-	Ins	99	163	164	-
3358235	A	T	T	T	T	Rv2999	lipoprotein LppY	SNP	98	95	97	Met->Leu	SNP	96	101	105	Met->Leu	SNP	99	108	109	Met->Leu	SNP	97	116	120	Met->Leu
3363338	A	G	G	G	G	-	-	SNP	93	71	76	-	SNP	98	83	85	-	SNP	98	109	111	-	SNP	98	118	121	-
3367765	G	A	A	A	A	Rv3009c	aspartyl/glutamyl-tRNA amidotransferase subunit B	SNP	99	81	82	-	SNP	99	93	94	-	SNP	100	103	103	-	SNP	100	112	112	-
3375165	A	C	C	C	C	Rv3015c	hypothetical protein	SNP	100	50	50	Phe->Cys	SNP	100	46	46	Phe->Cys	SNP	100	69	69	Phe->Cys	SNP	99	67	68	Phe->Cys
3401871	A	G	G	G	G	Rv3041c	ABC transporter ATP-binding protein	SNP	98	62	63	-	SNP	98	40	41	-	SNP	97	60	62	-	SNP	99	103	104	-
3402816	C	T	T	T	T	Rv3042c	phosphoserine phosphatase	SNP	100	95	95	Gly->Glu	SNP	98	110	112	Gly->Glu	SNP	100	95	95	Gly->Glu	SNP	100	103	103	Gly->Glu
3404376	C	G	G	G	G	Rv3043c	cytochrome C oxidase polypeptide I	SNP	97	100	103	-	SNP	100	86	86	-	SNP	97	111	114	-	SNP	97	114	118	-
3408150	T	C	C	C	C	Rv3047c	hypothetical protein	SNP	99	100	101	Thr->Ala	SNP	100	88	88	Thr->Ala	SNP	96	72	75	Thr->Ala	SNP	98	137	140	Thr->Ala
3412611	T	C	C	C	C	Rv3051c	ribonucleotide-diphosphate reductase subunit alpha	SNP	100	110	110	Gln->Arg	SNP	98	96	98	Gln->Arg	SNP	100	113	113	Gln->Arg	SNP	100	130	130	Gln->Arg
3420825	A	G	G	G	G	Rv3059	cytochrome P450 136	SNP	100	83	83	Asp->Gly	SNP	99	86	87	Asp->Gly	SNP	99	79	80	Asp->Gly	SNP	100	127	127	Asp->Gly
3425854	C	T	T	T	T	Rv3062	ATP-dependent DNA ligase	SNP	99	78	79	Pro->Ser	SNP	100	87	87	Pro->Ser	SNP	100	65	65	Pro->Ser	SNP	99	107	108	Pro->Ser
3428917	C	A	A	A	A	Rv3063	carbon starvation protein A CstA	SNP	100	97	97	Arg->Ser	SNP	100	91	91	Arg->Ser	SNP	100	100	100	Arg->Ser	SNP	99	126	127	Arg->Ser
3440464	T	G	G	G	G	Rv3077	hydrolase	SNP	97	84	87	-	SNP	100	99	99	-	SNP	96	79	82	-	SNP	99	120	121	-
3440468	G	C	C	C	C	Rv3077	hydrolase	SNP	100	84	84	Gly->Arg	SNP	99	97	98	Gly->Arg	SNP	100	77	77	Gly->Arg	SNP	99	124	125	Gly->Arg
3446699	C	G	G	G	G	Rv3081	hypothetical protein	SNP	98	52	53	Phe->Leu	SNP	100	46	46	Phe->Leu	SNP	100	69	69	Phe->Leu	SNP	99	91	92	Phe->Leu
3447293	T	G	G	G	G	-	-	SNP	100	72	72	-	SNP	98	82	84	-	SNP	95	74	78	-	SNP	97	105	108	-
3450725	T	C	C	C	C	Rv3084	acetyl-hydrolase/esterase LipR	SNP	100	95	95	-	SNP	100	88	88	-	SNP	99	98	99	-	SNP	100	114	114	-
3454263	C	G	G	G	G	Rv3087	hypothetical protein	SNP	100	75	75	Leu->Val	SNP	96	89	93	Leu->Val	SNP	100	106	106	Leu->Val	SNP	100	104	104	Leu->Val
3455686	G	C	C	C	C	Rv3088	hypothetical protein	SNP	100	81	81	-	SNP	96	81	84	-	SNP	100	110	110	-	SNP	99	101	102	-
3456666	A	G	G	G	G	Rv3089	chain-fatty-acid-CoA ligase	SNP	100	86	86	-	SNP	98	83	85	-	SNP	100	99	99	-	SNP	100	125	125	-
3462135	G	C	C	C	C	Rv3093c	oxidoreductase	SNP	100	50	50	Cys->Trp	SNP	100	59	59	Cys->Trp	SNP	99	76	77	Cys->Trp	SNP	97	71	73	Cys->Trp
3466919	C	G	G	G	G	Rv3097c	triacylglycerol lipase	SNP	100	66	66	Gly->Ala	SNP	100	79	79	Gly->Ala	SNP	100	91	91	Gly->Ala	SNP	100	119	119	Gly->Ala
3467465	C	G	G	G	G	Rv3098c	hypothetical protein	SNP	97	116	120	-	SNP	99	116	117	-	SNP	94	119	126	-	SNP	97	148	152	-
3477942	A	G	G	G	G	Rv3109	molybdenum cofactor biosynthesis protein A	SNP	100	141	141	-	SNP	100	140	140	-	SNP	100	110	110	-	SNP	100	160	160	-
3480474	G	A	A	A	A	Rv3113	phosphatase	SNP	93	90	97	Gly->Glu	SNP	95	93	98	Gly->Glu	SNP	96	112	117	Gly->Glu	SNP	94	127	135	Gly->Glu
3480789	T	C	C	C	C	Rv3114	hypothetical protein	SNP	98	87	89	Ser->Pro	SNP	100	82	82	Ser->Pro	SNP	95	79	83	Ser->Pro	SNP	98	106	108	Ser->Pro
3481326i1	A	C	c	C	C	-	-	SNP	100	14	14	-	SNP	100	9	9		SNP	100	14	14	-	SNP	100	13	13	-
3483946i1	C	T	T	T	T	-	-	Ins	100	16	16	-	SNP	82	9	11	-	Ins	100	11	11	-	Ins	100	12	12	-
3484126	G	A	A	A	A	Rv3117	thiosulfate sulfurtransferase CysA3	Ins	100	202	202	-	Ins	100	214	215	-	Ins	100	242	243	-	Ins	100	276	277	-
3486977	A	G	G	G	G	Rv3121	cytochrome P450 141	SNP	100	144	144	Lys->Glu	SNP	99	101	102	Lys->Glu	SNP	100	108	108	Lys->Glu	SNP	100	124	124	Lys->Glu
3487108	C	T	T	T	T	Rv3121	cytochrome P450 141	SNP	100	144	144	-	SNP	99	114	115	-	SNP	100	110	110	-	SNP	100	153	153	-
3498198	C	T	T	T	T	Rv3132c	two component sensor histidine kinase DEVS	SNP	98	118	120	-	SNP	99	91	92	-	SNP	99	122	123	-	SNP	98	129	131	-
3500149	G	A	A	A	A	Rv3134c	hypothetical protein	SNP	100	109	109	-	SNP	99	100	101	-	SNP	99	100	101	-	SNP	100	145	145	-
3500243	G	C	C	C	C	Rv3134c	hypothetical protein	SNP	100	91	91	-	SNP	100	77	77	-	SNP	99	77	78	-	SNP	100	127	127	-
3503895	C	T	T	T	T	Rv3137	monophosphatase	SNP	99	83	84	Pro->Leu	SNP	97	76	78	Pro->Leu	SNP	100	99	99	Pro->Leu	SNP	100	113	113	Pro->Leu
3508970	A	G	G	G	G	Rv3141	NADPH quinone oxidoreductase	SNP	99	72	73	-	SNP	100	83	83	-	SNP	100	76	76	-	SNP	99	106	107	-
3509626	C	A	A	A	A	-	-	SNP	100	150	150	-	SNP	99	116	117	-	SNP	99	113	114	-	SNP	99	161	162	-
3510120	T	G	G	G	G	Rv3144c	PPE family protein	SNP	99	67	68	Lys->Gln	SNP	100	86	86	Lys->Gln	SNP	99	77	78	Lys->Gln	SNP	99	87	88	Lys->Gln
3518167	A	G	G	G	G	Rv3151	NADH dehydrogenase subunit G	SNP	93	50	54	Ile->Met	SNP	94	49	52	Ile->Met	SNP	99	69	70	Ile->Met	SNP	99	71	72	Ile->Met
3518555	A	G	G	G	G	Rv3151	NADH dehydrogenase subunit G	SNP	100	96	96	Thr->Ala	SNP	97	75	77	Thr->Ala	SNP	100	75	75	Thr->Ala	SNP	100	123	123	Thr->Ala
3521253	G	A	A	A	A	Rv3154	NADH dehydrogenase subunit J	SNP	100	89	89	Val->Ile	SNP	100	92	92	Val->Ile	SNP	99	103	104	Val->Ile	SNP	100	146	146	Val->Ile
3529067	G	C	C	C	C	Rv3159c	PPE family protein	SNP	100	131	131	Arg->Gly	SNP	99	121	122	Arg->Gly	SNP	100	135	135	Arg->Gly	SNP	98	160	163	Arg->Gly
3530955	C	G	G	G	G	Rv3161c	dioxygenase	SNP	100	100	100	Val->Leu	SNP	100	90	90	Val->Leu	SNP	100	111	111	Val->Leu	SNP	100	107	107	Val->Leu
3542049	G	A	A	A	A	-	-	SNP	100	63	63	-	SNP	100	93	93	-	SNP	100	103	103	-	SNP	99	113	114	-
3542219	G	A	A	A	A	Rv3174	short chain dehydrogenase	SNP	100	96	96	Gly->Ser	SNP	100	82	82	Gly->Ser	SNP	100	106	106	Gly->Ser	SNP	100	122	122	Gly->Ser
3550347	C	T	T	T	T	-	-	SNP	100	107	107	-	SNP	100	105	105	-	SNP	100	104	104	-	SNP	100	87	87	-
3550789	C	G	G	G	G	Rv3183	transcriptional regulatory protein	SNP	97	102	105	-	SNP	97	69	71	-	SNP	100	91	91	-	SNP	99	108	109	-
3552708i1	G	a	A	A	A	-	-	SNP	100	9	9		SNP	100	12	12	-	SNP	100	15	15	-	SNP	100	15	15	-
3556275	A	G	G	G	G	Rv3190c	hypothetical protein	SNP	99	90	91	Leu->Pro	Ins	99	92	93	Leu->Pro	Ins	96	103	107	Leu->Pro	Ins	96	110	114	Leu->Pro
3557244	C	G	G	G	G	-	-	SNP	100	107	107	-	SNP	99	111	112	-	SNP	100	107	107	-	SNP	100	114	114	-
3566107	C	A	A	A	A	Rv3196	hypothetical protein	SNP	100	80	80	Ala->Asp	SNP	100	85	85	Ala->Asp	SNP	99	81	82	Ala->Asp	SNP	100	80	80	Ala->Asp
3571828	G	C	C	C	C	Rv3199c	NADH pyrophosphatase	SNP	100	82	82	Pro->Arg	SNP	99	67	68	Pro->Arg	SNP	99	94	95	Pro->Arg	SNP	100	83	83	Pro->Arg
3576231	T	C	C	C	C	Rv3201c	ATP-dependent DNA helicase	SNP	100	73	73	Gln->Arg	SNP	100	58	58	Gln->Arg	SNP	100	91	91	Gln->Arg	SNP	100	133	133	Gln->Arg
3577497	C	T	T	T	T	Rv3202c	ATP-dependent DNA helicase	SNP	99	78	79	Glu->Lys	SNP	95	72	76	Glu->Lys	SNP	100	99	99	Glu->Lys	SNP	99	121	122	Glu->Lys
3580637	T	GAP	GAP	GAP	GAP	-	-	SNP	91	69	76	-	SNP	91	83	91	-	SNP	97	76	78	-	SNP	91	95	104	-
3581414	A	G	G	G	G	Rv3204	DNA-methyltransferase (modification methylase)	Del	100	84	84	Thr->Ala	Del	99	94	95	Thr->Ala	Del	99	106	107	Thr->Ala	Del	100	78	78	Thr->Ala
3587446	G	A	A	A	A	Rv3210c	hypothetical protein	SNP	100	91	91	-	SNP	100	105	105	-	SNP	100	103	103	-	SNP	100	103	103	-
3590687i1	T	C	C	C	C	-	-	SNP	100	65	65	-	SNP	100	80	80	-	SNP	100	78	78	-	SNP	100	61	61	-
3591063	T	C	C	C	C	Rv3213c	SOJ/PARA-like protein	Ins	100	86	86	Lys->Glu	Ins	100	92	92	Lys->Glu	Ins	100	88	88	Lys->Glu	Ins	100	116	116	Lys->Glu
3597249	C	G	G	G	G	Rv3220c	two component sensor kinase	SNP	99	120	121	Gly->Arg	SNP	99	93	94	Gly->Arg	SNP	100	104	104	Gly->Arg	SNP	100	153	153	Gly->Arg
3600576	C	T	T	T	T	Rv3224	short chain dehydrogenase	SNP	100	103	103	-	SNP	100	92	92	-	SNP	100	84	84	-	SNP	100	112	112	-
3604821	G	C	C	C	C	Rv3228	hypothetical protein	SNP	98	50	51	-	SNP	100	40	40	-	SNP	99	71	72	-	SNP	98	62	63	-
3610335	G	T	T	T	T	Rv3233c	hypothetical protein	SNP	96	81	84	Arg->Ser	SNP	100	80	80	Arg->Ser	SNP	99	108	109	Arg->Ser	SNP	99	145	147	Arg->Ser
3610392i1	G	C	C	C	C	-	-	SNP	100	166	166	-	SNP	99	101	102	-	SNP	100	124	124	-	SNP	100	191	191	-
3612813	T	C	C	C	C	Rv3236c	integral membrane transport protein	Ins	100	78	78	Thr->Ala	Ins	97	66	68	Thr->Ala	Ins	99	79	80	Thr->Ala	Ins	98	102	104	Thr->Ala
3614982	T	C	C	C	C	Rv3239c	transmembrane transport protein	SNP	100	111	111	-	SNP	100	112	112	-	SNP	100	114	114	-	SNP	99	130	131	-
3621423	A	G	G	G	G	-	-	SNP	99	124	125	-	SNP	99	107	108	-	SNP	100	90	90	-	SNP	100	137	137	-
3622441	A	C	C	C	C	Rv3243c	hypothetical protein	SNP	99	75	76	-	SNP	99	66	67	-	SNP	100	89	89	-	SNP	98	109	111	-
3625065	T	G	G	G	G	Rv3245c	two component sensory transduction histidine kinase MTRB	SNP	99	94	95	Met->Leu	SNP	97	73	75	Met->Leu	SNP	100	93	93	Met->Leu	SNP	100	99	99	Met->Leu
3626562	G	A	A	A	A	Rv3245c	two component sensory transduction histidine kinase MTRB	SNP	100	86	86	Pro->Ser	SNP	99	77	78	Pro->Ser	SNP	99	82	83	Pro->Ser	SNP	100	107	107	Pro->Ser
3628520	G	A	A	A	A	Rv3248c	S-adenosyl-L-homocysteine hydrolase	SNP	98	126	128	-	SNP	100	109	109	-	SNP	100	100	100	-	SNP	100	140	140	-
3638093	G	A	A	A	A	Rv3257c	phosphomannomutase/phosphoglucomutase	SNP	98	92	94	Ser->Leu	SNP	92	94	102	Ser->Leu	SNP	99	84	85	Ser->Leu	SNP	98	103	105	Ser->Leu
3643985	A	C	C	C	C	Rv3263	DNA methylase (modification methylase) (methyltransferase)	SNP	100	104	104	Glu->Ala	SNP	99	110	111	Glu->Ala	SNP	100	99	99	Glu->Ala	SNP	99	132	133	Glu->Ala
3653988	G	A	A	A	A	Rv3272	hypothetical protein	SNP	99	96	97	Val->Met	SNP	99	91	92	Val->Met	SNP	100	92	92	Val->Met	SNP	100	115	115	Val->Met
3663790	A	C	C	C	C	Rv3281	hypothetical protein	SNP	100	14	14	-	SNP	100	12	12	-	SNP	100	13	13	-	SNP	100	17	17	-
3663825	C	A	A	A	A	Rv3281	hypothetical protein	SNP	100	11	11	Ala->Glu	SNP	100	21	21	Ala->Glu	SNP	100	19	19	Ala->Glu	SNP	100	12	12	Ala->Glu
3663827i1	G	C	C	C	c	-	-	SNP	100	12	12	-	SNP	100	16	16	-	SNP	100	16	16	-	SNP	100	7	7	-
3664457	C	A	A	A	A	Rv3282	Maf-like protein	Ins	98	111	113	Ala->Asp	Ins	97	91	94	Ala->Asp	Ins	100	135	135	Ala->Asp	SNP	100	138	138	Ala->Asp
3665753	G	A	A	A	A	Rv3283	thiosulfate sulfurtransferase SseA	SNP	95	78	82	Glu->Lys	SNP	96	90	94	Glu->Lys	SNP	96	94	98	Glu->Lys	SNP	95	100	105	Glu->Lys
3670040	C	T	T	T	T	Rv3289c	transmembrane protein	SNP	100	97	97	-	SNP	99	110	111	-	SNP	100	88	88	-	SNP	99	105	106	-
3674157	T	A	A	A	A	Rv3293	piperideine-6-carboxilic acid dehydrogenase	SNP	98	57	58	Cys->Ser	SNP	97	61	63	Cys->Ser	SNP	99	82	83	Cys->Ser	SNP	100	114	114	Cys->Ser
3675504	G	T	T	T	T	Rv3294c	hypothetical protein	SNP	100	94	94	-	SNP	99	108	109	-	SNP	100	93	93	-	SNP	100	124	124	-
3678249	A	C	C	C	C	Rv3296	ATP-dependent helicase	SNP	100	90	90	Lys->Thr	SNP	100	95	95	Lys->Thr	SNP	100	76	76	Lys->Thr	SNP	99	124	125	Lys->Thr
3680932	G	A	A	A	A	Rv3296	ATP-dependent helicase	SNP	100	85	85	-	SNP	100	79	79	-	SNP	100	88	88	-	SNP	100	87	87	-
3681548	A	C	C	C	C	Rv3297	endonuclease VIII	SNP	98	79	81	-	SNP	98	83	85	-	SNP	100	78	78	-	SNP	100	112	112	-
3689523	G	T	T	T	T	Rv3303c	flavoprotein disulfide reductase	SNP	100	76	76	Cys->_	SNP	99	69	70	Cys->_	SNP	100	83	83	Cys->_	SNP	99	108	109	Cys->_
3690016	A	G	G	G	G	Rv3303c	flavoprotein disulfide reductase	SNP	98	65	66	Leu->Ser	SNP	99	66	67	Leu->Ser	SNP	100	48	48	Leu->Ser	SNP	99	103	104	Leu->Ser
3693681	A	C	C	C	C	Rv3306c	amidohydrolase AmiB1	SNP	100	79	79	-	SNP	100	78	78	-	SNP	100	92	92	-	SNP	100	91	91	-
3697016	G	C	C	C	C	Rv3309c	uracil phosphoribosyltransferase	SNP	100	94	94	-	SNP	100	73	73	-	SNP	99	86	87	-	SNP	98	113	115	-
3704596	G	C	C	C	C	Rv3317	succinate dehydrogenase hydrophobic membrane anchor subunit SdhD	SNP	100	104	104	Val->Leu	SNP	100	115	115	Val->Leu	SNP	100	114	114	Val->Leu	SNP	100	152	152	Val->Leu
3704770	A	G	G	G	G	Rv3317	succinate dehydrogenase hydrophobic membrane anchor subunit SdhD	SNP	100	97	97	Thr->Ala	SNP	100	75	75	Thr->Ala	SNP	98	95	97	Thr->Ala	SNP	99	116	117	Thr->Ala
3707610i1	G	C	C	C	C	-	-	SNP	100	36	36	-	SNP	100	25	25	-	SNP	100	26	26	-	SNP	100	37	37	-
3710381i1	C	T	T	T	T	-	-	Ins	100	14	14	-	Ins	100	16	16	-	Ins	100	16	16	-	Ins	100	19	19	-
3711740i1	G	c	C	C	C	-	-	Ins	100	9	9		Ins	100	16	16	-	Ins	100	11	11	-	Ins	92	11	12	-
3711910	G	A	A	A	A	Rv3327	transposase	SNP	100	181	181	Trp->_	Ins	99	183	184	Trp->_	Ins	99	193	194	Trp->_	Ins	99	226	228	Trp->_
3712372	A	G	G	G	G	Rv3327	transposase	SNP	96	137	142	-	SNP	94	146	155	-	SNP	98	196	199	-	SNP	97	224	232	-
3714211	G	T	T	T	T	Rv3328c	RNA polymerase sigma factor SigJ	SNP	99	83	84	Pro->Gln	SNP	99	81	82	Pro->Gln	SNP	100	91	91	Pro->Gln	SNP	99	118	119	Pro->Gln
3714757	A	C	C	C	C	Rv3329	hypothetical protein	SNP	100	71	71	Gln->His	SNP	100	65	65	Gln->His	SNP	100	83	83	Gln->His	SNP	100	75	75	Gln->His
3721806	G	C	C	C	C	Rv3335c	integral membrane protein	SNP	96	67	70	-	SNP	93	68	73	-	SNP	90	76	84	-	SNP	95	103	108	-
3724575i1	C	T	T	T	T	-	-	SNP	100	34	34	-	SNP	100	30	30	-	SNP	100	49	49	-	SNP	100	28	28	-
3731065i1	C	g	G	G	G	-	-	Ins	100	9	9		Ins	100	15	15	-	Ins	100	13	13	-	Ins	100	17	17	-
3735540	T	C	C	C	C	Rv3343c	PPE family protein	SNP	100	112	112	Ile->Val	Ins	99	90	91	Ile->Val	Ins	100	109	109	Ile->Val	Ins	100	134	134	Ile->Val
3736024	A	G	G	G	G	Rv3343c	PPE family protein	SNP	100	377	378	-	SNP	99	328	330	-	SNP	100	458	459	-	SNP	100	400	401	-
3736628	T	G	G	G	G	Rv3343c	PPE family protein	SNP	95	35	37	Glu->Ala	SNP	100	28	28	Glu->Ala	SNP	98	44	45	Glu->Ala	SNP	98	39	40	Glu->Ala
3743656	G	A	A	A	A	-	-	SNP	96	89	93	-	SNP	98	98	100	-	SNP	100	98	98	-	SNP	93	132	142	-
3746409	A	G	G	G	G	Rv3347c	PPE family protein	SNP	97	74	76	Leu->Pro	SNP	99	71	72	Leu->Pro	SNP	100	96	96	Leu->Pro	SNP	98	111	113	Leu->Pro
3752207	A	G	G	G	G	Rv3347c	PPE family protein	SNP	97	154	158	-	SNP	97	140	144	-	SNP	96	163	169	-	SNP	96	171	178	-
3754508	G	C	C	C	C	Rv3349c	transposase	SNP	96	96	100	Leu->Val	SNP	98	79	81	Leu->Val	SNP	100	91	91	Leu->Val	SNP	100	110	110	Leu->Val
3761020	C	G	G	G	G	Rv3350c	PPE family protein	SNP	100	30	30	Gly->Ala	SNP	100	29	29	Gly->Ala	SNP	100	36	36	Gly->Ala	SNP	100	25	25	Gly->Ala
3761021	C	G	G	G	G	Rv3350c	PPE family protein	SNP	100	30	30	Gly->Arg	SNP	100	27	27	Gly->Arg	SNP	100	31	31	Gly->Arg	SNP	100	23	23	Gly->Arg
3761023	G	A	A	A	A	Rv3350c	PPE family protein	SNP	100	22	22	Ala->Val	SNP	96	25	26	Ala->Val	SNP	100	27	27	Ala->Val	SNP	95	20	21	Ala->Val
3761051	A	C	C	C	C	Rv3350c	PPE family protein	SNP	100	19	19	Phe->Val	SNP	95	19	20	Phe->Val	SNP	100	27	27	Phe->Val	SNP	100	31	31	Phe->Val
3761057	A	C	C	C	C	Rv3350c	PPE family protein	SNP	100	25	25	Phe->Val	SNP	97	28	29	Phe->Val	SNP	100	42	42	Phe->Val	SNP	100	49	49	Phe->Val
3761191	A	G	G	G	G	Rv3350c	PPE family protein	SNP	100	92	92	Val->Ala	SNP	97	76	78	Val->Ala	SNP	99	100	101	Val->Ala	SNP	100	94	94	Val->Ala
3762013	A	C	C	C	C	Rv3350c	PPE family protein	SNP	100	95	95	Leu->Arg	SNP	99	99	100	Leu->Arg	SNP	100	99	99	Leu->Arg	SNP	99	150	152	Leu->Arg
3766858i1	G	T	T	T	T	-	-	SNP	100	13	13	-	SNP	100	10	10	-	SNP	100	16	16	-	SNP	100	18	18	-
3775409	T	C	C	C	C	Rv3365c	hypothetical protein	Ins	100	37	37	Gln->Arg	Ins	100	37	37	Gln->Arg	Ins	100	43	43	Gln->Arg	Ins	100	46	46	Gln->Arg
3775441	A	C	C	C	C	Rv3365c	hypothetical protein	SNP	97	56	58	Ser->Arg	SNP	100	35	35	Ser->Arg	SNP	97	57	59	Ser->Arg	SNP	98	59	60	Ser->Arg
3778011	G	A	A	A	A	Rv3366	tRNA/rRNA methylase SpoU	SNP	98	65	66	Arg->Gln	SNP	95	53	56	Arg->Gln	SNP	95	38	40	Arg->Gln	SNP	99	70	71	Arg->Gln
3778012	G	T	T	T	T	Rv3366	tRNA/rRNA methylase SpoU	SNP	100	67	67	-	SNP	98	55	56	-	SNP	93	39	42	-	SNP	99	69	70	-
3778396	C	T	T	T	T	-	-	SNP	100	98	98	-	SNP	100	83	83	-	SNP	100	98	98	-	SNP	100	127	127	-
3794868i1	C	A	A	A	A	-	-	SNP	100	162	162	-	SNP	100	123	123	-	SNP	100	135	135	-	SNP	100	162	162	-
3795058i1	T	G	G	G	G	-	-	Ins	100	24	24	-	Ins	100	24	24	-	Ins	100	27	27	-	Ins	100	29	29	-
3797828i1	G	t	T	T	T	-	-	Ins	100	8	8		Ins	100	11	11	-	Ins	100	16	16	-	Ins	100	11	11	-
3798095	A	C	C	C	C	Rv3383c	polyprenyl synthetase IdsB	SNP	99	112	113	Val->Gly	Ins	97	99	102	Val->Gly	Ins	99	95	96	Val->Gly	Ins	98	164	167	Val->Gly
3798596	A	G	G	G	G	-	-	SNP	100	107	107	-	SNP	100	131	131	-	SNP	100	110	110	-	SNP	100	136	136	-
3803893i1	G	A	A	A	A	-	-	SNP	100	20	20	-	SNP	100	19	19	-	SNP	100	31	31	-	SNP	100	16	16	-
3804299	G	A	A	A	A	Rv3389c	dehydrogenase	Ins	100	45	45	Pro->Ser	Ins	98	43	44	Pro->Ser	Ins	97	74	76	Pro->Ser	Ins	100	53	53	Pro->Ser
3811672	G	T	T	T	T	-	-	SNP	95	79	83	-	SNP	98	102	104	-	SNP	98	82	84	-	SNP	98	130	133	-
3811675	A	G	G	G	G	-	-	SNP	100	84	84	-	SNP	99	105	106	-	SNP	100	85	85	-	SNP	100	133	133	-
3813266	C	T	T	T	T	Rv3396c	bifunctional GMP synthase/glutamine amidotransferase protein	SNP	100	62	62	-	SNP	100	83	83	-	SNP	100	82	82	-	SNP	100	96	96	-
3815477	G	T	T	T	T	Rv3398c	multifunctional dimethylallyltransferase/farnesyl diphosphate synthetase/ farnesyltranstransferase	SNP	100	79	79	-	SNP	99	99	100	-	SNP	99	83	84	-	SNP	100	129	129	-
3817117	C	A	A	A	A	Rv3399	hypothetical protein	SNP	100	75	75	Ala->Glu	SNP	100	81	81	Ala->Glu	SNP	100	105	105	Ala->Glu	SNP	100	83	83	Ala->Glu
3821845	G	T	T	T	T	Rv3402c	hypothetical protein	SNP	100	80	80	Ala->Glu	SNP	100	87	87	Ala->Glu	SNP	100	102	102	Ala->Glu	SNP	100	111	111	Ala->Glu
3823159	A	T	T	T	T	Rv3403c	hypothetical protein	SNP	100	83	83	-	SNP	100	88	88	-	SNP	100	86	86	-	SNP	99	134	135	-
3826501	C	T	T	T	T	Rv3407	hypothetical protein	SNP	99	114	115	Arg->Cys	SNP	99	105	106	Arg->Cys	SNP	100	100	100	Arg->Cys	SNP	100	131	131	Arg->Cys
3826684	C	T	T	T	T	Rv3408	hypothetical protein	SNP	100	109	109	Ser->Leu	SNP	100	114	114	Ser->Leu	SNP	100	93	93	Ser->Leu	SNP	100	155	155	Ser->Leu
3829770	T	C	C	C	C	Rv3410c	inositol-5-monophosphate dehydrogenase	SNP	100	62	62	-	SNP	100	73	73	-	SNP	100	94	94	-	SNP	100	122	122	-
3830349	C	T	T	T	T	Rv3411c	inositol-5-monophosphate dehydrogenase	SNP	100	69	69	Ala->Thr	SNP	97	67	69	Ala->Thr	SNP	100	72	72	Ala->Thr	SNP	100	90	90	Ala->Thr
3830695	A	G	G	G	G	Rv3411c	inositol-5-monophosphate dehydrogenase	SNP	94	63	67	-	SNP	97	68	70	-	SNP	96	77	80	-	SNP	99	103	104	-
3834486	T	C	C	C	C	Rv3415c	hypothetical protein	SNP	100	81	81	-	SNP	100	94	94	-	SNP	100	105	105	-	SNP	100	120	120	-
3838871	A	G	G	G	G	Rv3420c	ribosomal-protein-alanine acetyltransferase	SNP	96	77	80	-	SNP	97	83	86	-	SNP	100	63	63	-	SNP	95	91	96	-
3841613i1	T	G	G	G	G	-	-	SNP	100	59	59	-	SNP	100	59	59	-	SNP	100	73	73	-	SNP	100	98	98	-
3841622i1	C	T	T	T	T	-	-	Ins	100	87	87	-	Ins	100	83	83	-	Ins	100	93	93	-	Ins	100	127	127	-
3844992	T	A	A	A	A	Rv3428c	transposase	Ins	100	97	97	Ser->Cys	Ins	99	85	86	Ser->Cys	Ins	99	95	96	Ser->Cys	Ins	100	115	115	Ser->Cys
3845695	C	T	T	T	T	Rv3428c	transposase	SNP	99	90	91	-	SNP	99	78	79	-	SNP	98	103	105	-	SNP	99	106	107	-
3851887	A	C	C	C	C	Rv3433c	hypothetical protein	SNP	100	27	27	Ser->Ala	SNP	100	32	32	Ser->Ala	SNP	100	26	26	Ser->Ala	SNP	100	24	24	Ser->Ala
3851888	T	C	C	C	C	Rv3433c	hypothetical protein	SNP	100	27	27	-	SNP	100	31	31	-	SNP	97	28	29	-	SNP	100	25	25	-
3859893	C	T	T	T	T	Rv3440c	hypothetical protein	SNP	95	61	64	-	SNP	95	56	59	-	SNP	100	73	73	-	SNP	98	88	90	-
3862473	A	GAP	GAP	GAP	GAP	-	-	SNP	93	38	41	-	SNP	96	43	45	-	SNP	95	58	61	-	SNP	90	44	49	-
3863138	G	A	A	A	A	Rv3445c	ESAT-6 like protein ESXU	Del	98	62	63	Pro->Ser	Del	97	61	63	Pro->Ser	Del	100	87	87	Pro->Ser	Del	100	99	99	Pro->Ser
3863681	C	G	G	G	G	Rv3446c	hypothetical protein	SNP	95	55	58	Arg->Pro	SNP	97	69	71	Arg->Pro	SNP	97	75	77	Arg->Pro	SNP	93	66	71	Arg->Pro
3864995	T	C	C	C	C	Rv3447c	hypothetical protein	SNP	99	102	103	Ser->Gly	SNP	99	81	82	Ser->Gly	SNP	97	84	87	Ser->Gly	SNP	98	114	116	Ser->Gly
3870010	A	G	G	G	G	Rv3449	membrane-anchored mycosin	SNP	96	77	80	Thr->Ala	SNP	100	69	69	Thr->Ala	SNP	100	71	71	Thr->Ala	SNP	100	81	81	Thr->Ala
3871246	T	C	C	C	C	Rv3450c	hypothetical protein	SNP	95	56	59	-	SNP	98	53	54	-	SNP	100	59	59	-	SNP	99	73	74	-
3874723	T	GAP	GAP	GAP	GAP	Rv3453	transmembrane protein	SNP	93	78	84	-	SNP	98	85	87	-	SNP	93	90	97	-	SNP	92	100	109	-
3877421	A	G	G	G	G	Rv3456c	50S ribosomal protein L17	Del	97	101	104	-	Del	95	107	113	-	Del	96	108	113	-	Del	95	126	132	-
3883178	A	C	C	C	C	Rv3465	dTDP-4-dehydrorhamnose 3,5-epimerase RmlC	SNP	100	140	140	Glu->Asp	SNP	98	139	142	Glu->Asp	SNP	100	148	148	Glu->Asp	SNP	100	157	157	Glu->Asp
3883796	G	T	T	T	T	Rv3466	hypothetical protein	SNP	99	226	228	Arg->Leu	SNP	100	194	194	Arg->Leu	SNP	100	214	215	Arg->Leu	SNP	99	262	264	Arg->Leu
3883797	G	A	A	A	A	Rv3466	hypothetical protein	SNP	98	224	228	-	SNP	98	186	189	-	SNP	97	206	212	-	SNP	98	252	256	-
3884875i1	A	G	g	G	G	-	-	SNP	100	14	14	-	SNP	100	9	9		SNP	100	20	20	-	SNP	100	15	15	-
3884906	A	G	G	G	G	Rv3467	hypothetical protein	Ins	96	132	137	Lys->Glu	SNP	94	107	114	Lys->Glu	Ins	94	119	126	Lys->Glu	Ins	97	116	120	Lys->Glu
3885886	T	C	C	C	C	Rv3468c	dTDP-glucose 4,6-dehydratase	SNP	97	124	128	Ile->Val	SNP	99	90	91	Ile->Val	SNP	99	109	110	Ile->Val	SNP	99	118	119	Ile->Val
3890777i1	A	C	C	C	c	-	-	SNP	100	12	12	-	SNP	100	15	15	-	SNP	100	15	15	-	SNP	100	9	9	-
3890778i1	C	T	T	T	T	-	-	Ins	100	15	15	-	Ins	94	17	18	-	Ins	100	13	13	-	SNP	100	22	22	-
3892671	A	G	G	G	G	Rv3476c	dicarboxylic acid transport integral membrane protein KgtP	Ins	100	118	118	-	Ins	98	108	110	-	Ins	99	120	121	-	Ins	100	140	140	-
3893480	G	A	A	A	A	Rv3476c	dicarboxylic acid transport integral membrane protein KgtP	SNP	100	76	76	Leu->Phe	SNP	100	71	71	Leu->Phe	SNP	100	80	80	Leu->Phe	SNP	99	87	88	Leu->Phe
3894732	A	G	G	G	G	Rv3478	PE family protein	SNP	96	166	173	Arg->Gly	SNP	94	169	179	Arg->Gly	SNP	95	187	197	Arg->Gly	SNP	97	262	271	Arg->Gly
3895585	C	T	T	T	T	Rv3478	PE family protein	SNP	100	79	79	Pro->Leu	SNP	98	52	53	Pro->Leu	SNP	100	70	70	Pro->Leu	SNP	100	80	80	Pro->Leu
3895727	C	A	A	A	A	-	-	SNP	99	91	92	-	SNP	98	99	101	-	SNP	100	116	116	-	SNP	100	126	126	-
3898408	A	G	G	G	G	Rv3479	hypothetical protein	SNP	98	54	55	-	SNP	98	56	57	-	SNP	97	65	67	-	SNP	96	69	72	-
3906311	G	A	A	A	A	Rv3487c	esterase/lipase LipF	SNP	100	76	76	Arg->Cys	SNP	99	96	97	Arg->Cys	SNP	100	119	119	Arg->Cys	SNP	99	125	126	Arg->Cys
3908465	A	G	G	G	G	Rv3490	alpha,alpha-trehalose-phosphate synthase	SNP	98	91	93	Glu->Gly	SNP	99	85	86	Glu->Gly	SNP	100	85	85	Glu->Gly	SNP	100	105	105	Glu->Gly
3909235	G	C	C	C	C	Rv3490	alpha,alpha-trehalose-phosphate synthase	SNP	99	107	108	Val->Leu	SNP	98	96	98	Val->Leu	SNP	100	95	95	Val->Leu	SNP	99	140	142	Val->Leu
3916386	G	T	T	T	T	Rv3497c	MCE-family protein MCE4C	SNP	99	120	121	Arg->Ser	SNP	100	108	108	Arg->Ser	SNP	100	114	114	Arg->Ser	SNP	100	152	152	Arg->Ser
3941724	C	GAP	GAP	GAP	GAP	Rv3511	PE-PGRS family protein	SNP	89	59	66	-	SNP	100	35	35	-	SNP	96	52	54	-	SNP	93	69	74	-
3942640	T	C	C	C	C	-	-	Del	100	26	26	-	Del	97	29	30	-	Del	100	33	33	-	Del	100	46	46	-
3945598i1	G	T	T	T	T	-	-	SNP	94	15	16	-	SNP	100	15	15	-	SNP	100	14	14	-	SNP	100	13	13	-
3949531	C	G	G	G	G	Rv3514	PE-PGRS family protein	Ins	100	15	15	-	Ins	100	18	18	-	Ins	100	13	13	-	Ins	100	16	16	-
3949532	C	G	G	G	G	Rv3514	PE-PGRS family protein	SNP	100	15	15	Pro->Ala	SNP	100	18	18	Pro->Ala	SNP	92	12	13	Pro->Ala	SNP	94	17	18	Pro->Ala
3952308	C	A	A	A	A	Rv3515c	acyl-CoA synthetase	SNP	99	148	149	Asp->Tyr	SNP	97	102	105	Asp->Tyr	SNP	100	93	93	Asp->Tyr	SNP	100	158	158	Asp->Tyr
3952800	G	A	A	A	A	Rv3516	enoyl-CoA hydratase	SNP	100	61	61	Gly->Asp	SNP	100	69	69	Gly->Asp	SNP	100	72	72	Gly->Asp	SNP	100	78	78	Gly->Asp
3958403	A	G	G	G	G	Rv3521	hypothetical protein	SNP	97	103	106	Asn->Asp	SNP	99	92	93	Asn->Asp	SNP	99	115	116	Asn->Asp	SNP	100	141	141	Asn->Asp
3959418	C	T	T	T	T	Rv3522	lipid-transfer protein	SNP	100	68	68	Thr->Ile	SNP	99	78	79	Thr->Ile	SNP	100	92	92	Thr->Ile	SNP	100	96	96	Thr->Ile
3959730	T	C	C	C	C	Rv3523	acetyl-CoA acetyltransferase	SNP	100	66	66	Phe->Leu	SNP	100	78	78	Phe->Leu	SNP	100	91	91	Phe->Leu	SNP	100	89	89	Phe->Leu
3962187	G	A	A	A	A	Rv3525c	siderophore-binding protein	SNP	100	92	92	-	SNP	99	92	93	-	SNP	100	109	109	-	SNP	100	91	91	-
3964518	G	A	A	A	A	Rv3528c	hypothetical protein	SNP	100	80	80	-	SNP	100	87	87	-	SNP	99	115	116	-	SNP	99	87	88	-
3968006	A	C	C	C	C	Rv3531c	hypothetical protein	SNP	97	91	94	Phe->Leu	SNP	100	87	87	Phe->Leu	SNP	100	120	120	Phe->Leu	SNP	100	131	131	Phe->Leu
3970594	C	G	G	G	G	-	-	SNP	99	81	82	-	SNP	97	87	90	-	SNP	97	100	103	-	SNP	99	122	123	-
3976595	G	T	T	T	T	Rv3537	3-ketosteroid-delta-1-dehydrogenase	SNP	98	98	100	Arg->Ser	SNP	98	112	114	Arg->Ser	SNP	100	92	92	Arg->Ser	SNP	96	110	114	Arg->Ser
3979990	C	G	G	G	G	Rv3540c	lipid-transfer protein	SNP	99	91	92	Val->Leu	SNP	99	85	86	Val->Leu	SNP	99	104	105	Val->Leu	SNP	100	111	111	Val->Leu
3981983	G	A	A	A	A	Rv3543c	acyl-CoA dehydrogenase FADE29	SNP	99	69	70	-	SNP	99	95	96	-	SNP	100	80	80	-	SNP	100	81	81	-
3984321	G	A	A	A	A	Rv3545c	cytochrome P450 125	SNP	100	95	95	-	SNP	99	84	85	-	SNP	100	96	96	-	SNP	100	103	103	-
3987371	G	GAP	GAP	GAP	GAP	-	-	SNP	93	89	96	-	SNP	94	87	93	-	SNP	86	96	112	-	SNP	90	104	115	-
3993058	G	A	A	A	A	Rv3554	electron transfer protein FdxB	Del	100	90	90	Gly->Glu	Del	100	86	86	Gly->Glu	Del	100	79	79	Gly->Glu	Del	99	112	113	Gly->Glu
4001622	T	C	C	C	C	-	-	SNP	99	92	93	-	SNP	100	75	75	-	SNP	100	101	101	-	SNP	100	112	112	-
4005114	G	C	C	C	C	Rv3563	acyl-CoA dehydrogenase FADE32	SNP	100	77	77	Trp->Ser	SNP	100	63	63	Trp->Ser	SNP	100	71	71	Trp->Ser	SNP	99	99	100	Trp->Ser
4005607	T	C	C	C	C	Rv3564	acyl-CoA dehydrogenase FADE33	SNP	100	75	75	-	SNP	99	83	84	-	SNP	100	87	87	-	SNP	100	94	94	-
4008747	A	G	G	G	G	Rv3567c	oxidoreductase	SNP	98	60	61	Ile->Thr	SNP	92	49	53	Ile->Thr	SNP	95	63	66	Ile->Thr	SNP	100	72	72	Ile->Thr
4017448	G	A	A	A	A	Rv3575c	transcriptional regulatory protein LacI-family	SNP	98	63	64	-	SNP	97	72	74	-	SNP	100	81	81	-	SNP	100	98	98	-
4022388	G	A	A	A	A	Rv3579c	tRNA/rRNA methyltransferase	SNP	100	78	78	-	SNP	100	71	71	-	SNP	100	95	95	-	SNP	100	74	74	-
4024273	T	C	C	C	C	Rv3581c	2-C-methyl-D-erythritol 2,4-cyclodiphosphate synthase	SNP	100	72	72	-	SNP	98	56	57	-	SNP	99	75	76	-	SNP	100	107	107	-
4026899	G	A	A	A	A	Rv3585	DNA repair protein RadA	SNP	100	91	91	-	SNP	100	103	103	-	SNP	100	91	91	-	SNP	100	123	123	-
4028752	A	G	G	G	G	Rv3586	DNA integrity scanning protein DisA	SNP	100	74	74	Thr->Ala	SNP	99	91	92	Thr->Ala	SNP	100	98	98	Thr->Ala	SNP	100	127	127	Thr->Ala
4032218	G	A	A	A	A	Rv3590c	PE-PGRS family protein	SNP	100	28	28	Ala->Val	SNP	97	37	38	Ala->Val	SNP	97	28	29	Ala->Val	SNP	97	33	34	Ala->Val
4032625	G	T	T	T	T	Rv3590c	PE-PGRS family protein	SNP	100	19	19	-	SNP	100	21	21	-	SNP	91	20	22	-	SNP	95	18	19	-
4033577	A	G	G	G	G	Rv3591c	hydrolase	SNP	92	58	63	Phe->Leu	SNP	97	68	70	Phe->Leu	SNP	95	72	76	Phe->Leu	SNP	99	102	103	Phe->Leu
4034827	C	T	T	T	T	Rv3593	lipoprotein LpqF	SNP	100	88	88	Ala->Val	SNP	97	64	66	Ala->Val	SNP	99	75	76	Ala->Val	SNP	99	102	103	Ala->Val
4037283	T	G	G	G	G	Rv3595c	PE-PGRS family protein	SNP	98	43	44	-	SNP	96	22	23	-	SNP	96	27	28	-	SNP	98	47	48	-
4041581	C	T	T	T	T	Rv3598c	lysyl-tRNA synthetase	SNP	94	99	105	Ala->Thr	SNP	99	93	94	Ala->Thr	SNP	94	98	104	Ala->Thr	SNP	97	126	130	Ala->Thr
4046007	C	T	T	T	T	Rv3603c	hypothetical protein	SNP	100	86	86	Val->Met	SNP	99	84	85	Val->Met	SNP	100	84	84	Val->Met	SNP	100	91	91	Val->Met
4050811	G	A	A	A	A	Rv3610c	membrane-bound protease FTSH (cell division protein)	SNP	100	60	60	-	SNP	98	57	58	-	SNP	100	57	57	-	SNP	100	65	65	-
4055801	G	A	A	A	A	Rv3616c	hypothetical protein	SNP	100	87	87	Thr->Ile	SNP	99	102	103	Thr->Ile	SNP	100	102	102	Thr->Ile	SNP	100	111	111	Thr->Ile
4056416	C	A	A	A	A	-	-	SNP	100	133	133	-	SNP	98	123	125	-	SNP	99	140	141	-	SNP	99	163	165	-
4056693	G	T	T	T	T	-	-	SNP	98	137	140	-	SNP	98	121	124	-	SNP	99	135	137	-	SNP	98	131	134	-
4059143	A	C	C	C	C	Rv3618	monooxygenase	SNP	100	66	66	Glu->Ala	SNP	97	72	74	Glu->Ala	SNP	100	73	73	Glu->Ala	SNP	100	94	94	Glu->Ala
4059904	A	G	G	G	G	-	-	SNP	99	75	76	-	SNP	100	79	79	-	SNP	99	90	91	-	SNP	100	87	87	-
4060171i1	G	C	C	C	C	-	-	SNP	100	22	22	-	SNP	100	17	17	-	SNP	100	14	14	-	SNP	100	19	19	-
4060588	T	C	C	C	C	Rv3620c	putative ESAT-6 like protein ESXW (ESAT-6 like protein 10)	Ins	94	152	161	Thr->Ala	Ins	94	146	156	Thr->Ala	Ins	95	128	135	Thr->Ala	Ins	95	165	174	Thr->Ala
4069292	G	A	A	A	A	Rv3630	integral membrane protein	SNP	100	48	48	Ala->Thr	SNP	100	57	57	Ala->Thr	SNP	97	63	65	Ala->Thr	SNP	98	82	84	Ala->Thr
4089058	T	C	C	C	C	Rv3649	helicase	SNP	99	85	86	Leu->Pro	SNP	98	63	64	Leu->Pro	SNP	97	70	72	Leu->Pro	SNP	97	96	99	Leu->Pro
4095002	G	GAP	GAP	GAP	GAP	Rv3655c	hypothetical protein	SNP	96	47	49	-	SNP	95	58	61	-	SNP	99	72	73	-	SNP	95	58	61	-
4095295	T	C	C	C	C	Rv3655c	hypothetical protein	Del	100	89	89	-	Del	99	98	99	-	Del	99	98	99	-	Del	100	141	141	-
4100975	T	C	C	C	C	-	-	SNP	99	68	69	-	SNP	98	59	60	-	SNP	99	79	80	-	SNP	98	82	84	-
4107074	T	C	C	C	C	Rv3666c	periplasmic dipeptide-binding lipoprotein DppA	SNP	99	93	94	Gln->Arg	SNP	100	106	106	Gln->Arg	SNP	99	80	81	Gln->Arg	SNP	100	104	104	Gln->Arg
4111303	G	C	C	C	C	Rv3669	transmembrane protein	SNP	100	83	83	-	SNP	99	95	96	-	SNP	100	111	111	-	SNP	100	105	105	-
4112429	T	C	C	C	C	Rv3671c	membrane-associated serine protease	SNP	100	84	84	Ile->Val	SNP	100	85	85	Ile->Val	SNP	100	93	93	Ile->Val	SNP	100	101	101	Ile->Val
4115890	G	C	C	C	C	Rv3674c	endonuclease III	SNP	100	90	90	Pro->Arg	SNP	100	75	75	Pro->Arg	SNP	100	116	116	Pro->Arg	SNP	100	138	138	Pro->Arg
4116610	G	A	A	A	A	Rv3676	CRP/FNR family transcriptional regulator	SNP	99	82	83	Asp->Asn	SNP	95	83	87	Asp->Asn	SNP	97	96	99	Asp->Asn	SNP	97	116	119	Asp->Asn
4120390	G	C	C	C	C	Rv3680	anion transporter ATPase	SNP	99	105	106	Gly->Ala	SNP	99	112	113	Gly->Ala	SNP	97	92	95	Gly->Ala	SNP	100	127	127	Gly->Ala
4120983	A	G	G	G	G	-	-	SNP	98	264	270	-	SNP	96	307	319	-	SNP	96	503	522	-	SNP	96	412	427	-
4122287	G	T	T	T	T	Rv3682	bifunctional membrane-associated penicillin-binding protein 1A/1B	SNP	97	84	87	-	SNP	97	95	98	-	SNP	95	90	95	-	SNP	98	120	122	-
4123770	G	A	A	A	A	Rv3682	bifunctional membrane-associated penicillin-binding protein 1A/1B	SNP	100	42	42	Ala->Thr	SNP	100	73	73	Ala->Thr	SNP	100	103	103	Ala->Thr	SNP	99	95	96	Ala->Thr
4124350	C	GAP	GAP	GAP	GAP	-	-	SNP	90	81	90	-	SNP	88	81	92	-	SNP	94	81	86	-	SNP	90	89	99	-
4133316	A	T	T	T	T	Rv3691	hypothetical protein	Del	100	68	68	Thr->Ser	Del	99	69	70	Thr->Ser	Del	100	95	95	Thr->Ser	Del	100	97	97	Thr->Ser
4137829	C	T	T	T	T	Rv3695	hypothetical protein	SNP	99	74	75	-	SNP	99	70	71	-	SNP	99	85	86	-	SNP	100	104	104	-
4145737	A	G	G	G	G	Rv3703c	hypothetical protein	SNP	99	71	72	-	SNP	93	78	84	-	SNP	100	67	67	-	SNP	100	101	101	-
4151855	A	G	G	G	G	Rv3708c	aspartate-semialdehyde dehydrogenase	SNP	92	81	88	-	SNP	93	80	86	-	SNP	94	103	109	-	SNP	96	97	101	-
4156099	C	A	A	A	A	Rv3711c	DNA polymerase III subunit epsilon	SNP	100	88	88	Val->Leu	SNP	99	91	92	Val->Leu	SNP	100	83	83	Val->Leu	SNP	98	84	86	Val->Leu
4158493	C	T	T	T	T	Rv3713	cobyric acid synthase CobQ2	SNP	99	84	85	-	SNP	100	71	71	-	SNP	98	99	101	-	SNP	97	106	109	-
4159195	T	C	C	C	C	Rv3714c	hypothetical protein	SNP	100	65	65	-	SNP	100	59	59	-	SNP	98	62	63	-	SNP	100	103	103	-
4160371	C	A	A	A	A	Rv3715c	recombination protein RecR	SNP	100	95	95	Gly->Cys	SNP	100	91	91	Gly->Cys	SNP	99	96	97	Gly->Cys	SNP	100	139	139	Gly->Cys
4162339	A	G	G	G	G	Rv3719	hypothetical protein	SNP	100	105	105	Thr->Ala	SNP	99	94	95	Thr->Ala	SNP	100	131	131	Thr->Ala	SNP	99	112	113	Thr->Ala
4166441	G	A	A	A	A	Rv3721c	DNA polymerase III subunits gamma and tau	SNP	99	69	70	-	SNP	99	67	68	-	SNP	100	92	92	-	SNP	98	83	85	-
4167656	A	G	G	G	G	Rv3722c	hypothetical protein	SNP	100	94	94	Met->Thr	SNP	100	89	89	Met->Thr	SNP	100	87	87	Met->Thr	SNP	100	88	88	Met->Thr
4169852	G	T	T	T	T	Rv3724B	cutinase	SNP	100	87	87	Ala->Ser	SNP	100	91	91	Ala->Ser	SNP	100	95	95	Ala->Ser	SNP	100	97	97	Ala->Ser
4170739	G	C	C	C	C	Rv3725	oxidoreductase	SNP	100	77	77	Val->Leu	SNP	100	80	80	Val->Leu	SNP	100	94	94	Val->Leu	SNP	100	113	113	Val->Leu
4170965i1	G	A	A	A	A	-	-	SNP	100	125	125	-	SNP	99	90	91	-	SNP	100	91	91	-	SNP	99	142	143	-
4174131	G	C	C	C	C	Rv3727	oxidoreductase	Ins	100	84	84	Gly->Arg	Ins	96	80	83	Gly->Arg	Ins	100	89	89	Gly->Arg	Ins	100	90	90	Gly->Arg
4175847	G	A	A	A	A	Rv3728	hypothetical protein	SNP	100	70	70	Trp->_	SNP	100	80	80	Trp->_	SNP	100	87	87	Trp->_	SNP	98	93	95	Trp->_
4179089	C	T	T	T	T	Rv3729	transferase	SNP	100	96	96	Pro->Ser	SNP	99	113	114	Pro->Ser	SNP	100	108	108	Pro->Ser	SNP	99	125	126	Pro->Ser
4179832	G	C	C	C	C	Rv3729	transferase	SNP	100	67	67	Gln->His	SNP	94	66	70	Gln->His	SNP	100	82	82	Gln->His	SNP	97	86	89	Gln->His
4182387	G	C	C	C	C	Rv3731	ATP-dependent DNA ligase	SNP	100	88	88	-	SNP	99	83	84	-	SNP	100	89	89	-	SNP	100	89	89	-
4182695	G	A	A	A	A	Rv3731	ATP-dependent DNA ligase	SNP	100	97	97	Arg->His	SNP	97	92	95	Arg->His	SNP	100	80	80	Arg->His	SNP	98	122	124	Arg->His
4186678	G	A	A	A	A	Rv3736	transcriptional regulatory protein AraC/XylS-family	SNP	100	68	68	-	SNP	99	85	86	-	SNP	100	77	77	-	SNP	100	103	103	-
4187485	T	C	C	C	C	Rv3736	transcriptional regulatory protein AraC/XylS-family	SNP	99	123	124	-	SNP	99	143	145	-	SNP	100	108	108	-	SNP	100	147	147	-
4187817	A	G	G	G	G	Rv3737	transmembrane protein	SNP	99	77	78	Asp->Gly	SNP	100	78	78	Asp->Gly	SNP	99	75	76	Asp->Gly	SNP	100	100	100	Asp->Gly
4189210	G	T	T	T	T	Rv3737	transmembrane protein	SNP	98	64	65	-	SNP	100	54	54	-	SNP	99	81	82	-	SNP	100	67	67	-
4194501	G	A	A	A	A	Rv3743c	cation transporter P-type ATPase CtpJ	SNP	98	93	95	-	SNP	97	76	78	-	SNP	92	74	80	-	SNP	98	126	128	-
4204168	T	C	C	C	C	Rv3758c	osmoprotectant (glycine betaine/carnitine/choline/L-proline) transport ATP-binding protein ABC transporter PROV	SNP	97	114	117	Asn->Asp	SNP	100	112	112	Asn->Asp	SNP	100	93	93	Asn->Asp	SNP	97	112	116	Asn->Asp
4204441	A	G	G	G	G	Rv3759c	osmoprotectant (glycine betaine/carnitine/choline/L-proline) binding lipoprotein PROX	SNP	100	123	123	-	SNP	99	93	94	-	SNP	100	110	110	-	SNP	98	131	133	-
4205120	A	G	G	G	G	Rv3759c	osmoprotectant (glycine betaine/carnitine/choline/L-proline) binding lipoprotein PROX	SNP	100	85	85	Leu->Pro	SNP	97	98	101	Leu->Pro	SNP	95	105	111	Leu->Pro	SNP	95	111	117	Leu->Pro
4205325	A	G	G	G	G	Rv3759c	osmoprotectant (glycine betaine/carnitine/choline/L-proline) binding lipoprotein PROX	SNP	100	75	75	Trp->Arg	SNP	97	74	76	Trp->Arg	SNP	99	83	84	Trp->Arg	SNP	98	101	103	Trp->Arg
4210274	A	G	G	G	G	Rv3764c	two component sensor kinase	SNP	91	81	89	Cys->Arg	SNP	91	72	79	Cys->Arg	SNP	95	93	98	Cys->Arg	SNP	93	105	113	Cys->Arg
4214988	G	A	A	A	A	-	-	SNP	99	105	106	-	SNP	99	94	95	-	SNP	98	119	121	-	SNP	99	129	130	-
4215433	C	T	T	T	T	Rv3770c	hypothetical protein	SNP	100	79	79	Ala->Thr	SNP	100	74	74	Ala->Thr	SNP	99	99	100	Ala->Thr	SNP	98	88	90	Ala->Thr
4215484	G	C	C	C	C	Rv3770c	hypothetical protein	SNP	100	99	99	Pro->Ala	SNP	99	98	99	Pro->Ala	SNP	100	105	105	Pro->Ala	SNP	100	127	127	Pro->Ala
4216783	A	C	C	C	C	-	-	SNP	100	75	75	-	SNP	99	82	83	-	SNP	99	95	96	-	SNP	100	102	102	-
4217557	A	G	G	G	G	Rv3772	putative aminotransferase	SNP	100	104	104	Thr->Ala	SNP	100	114	114	Thr->Ala	SNP	100	106	106	Thr->Ala	SNP	100	112	112	Thr->Ala
4218416	C	A	A	A	A	Rv3773c	hypothetical protein	SNP	100	80	80	Gly->Val	SNP	97	91	94	Gly->Val	SNP	100	114	114	Gly->Val	SNP	100	115	115	Gly->Val
4218941	G	A	A	A	A	Rv3774	enoyl-CoA hydratase	SNP	99	112	113	-	SNP	94	78	83	-	SNP	100	92	92	-	SNP	100	147	147	-
4221071	C	GAP	GAP	GAP	GAP	-	-	SNP	97	86	89	-	SNP	96	99	103	-	SNP	96	110	115	-	SNP	95	115	121	-
4221423	C	T	T	T	T	Rv3776	hypothetical protein	Del	100	78	78	Ser->Leu	Del	100	55	55	Ser->Leu	Del	100	89	89	Ser->Leu	Del	100	80	80	Ser->Leu
4221490	C	G	G	G	G	Rv3776	hypothetical protein	SNP	97	60	62	-	SNP	97	71	73	-	SNP	88	79	90	-	SNP	97	71	73	-
4221544	T	C	C	C	C	Rv3776	hypothetical protein	SNP	100	94	94	-	SNP	100	100	100	-	SNP	100	104	104	-	SNP	100	114	114	-
4221559	T	C	C	C	C	Rv3776	hypothetical protein	SNP	100	65	65	-	SNP	97	66	68	-	SNP	100	71	71	-	SNP	99	75	76	-
4221565	G	C	C	C	C	Rv3776	hypothetical protein	SNP	100	51	51	-	SNP	96	47	49	-	SNP	100	51	51	-	SNP	100	54	54	-
4221591	C	G	G	G	G	Rv3776	hypothetical protein	SNP	100	19	19	Thr->Ser	SNP	89	17	19	Thr->Ser	SNP	100	29	29	Thr->Ser	SNP	100	17	17	Thr->Ser
4221609	G	C	C	C	C	Rv3776	hypothetical protein	SNP	100	54	54	Ser->Thr	SNP	100	42	42	Ser->Thr	SNP	100	61	61	Ser->Thr	SNP	100	43	43	Ser->Thr
4221619	G	A	A	A	A	Rv3776	hypothetical protein	SNP	99	67	68	-	SNP	98	49	50	-	SNP	100	72	72	-	SNP	100	58	58	-
4222073	A	G	G	G	G	Rv3776	hypothetical protein	SNP	100	69	69	Met->Val	SNP	100	77	77	Met->Val	SNP	100	73	73	Met->Val	SNP	100	76	76	Met->Val
4222882	A	G	G	G	G	Rv3777	oxidoreductase	SNP	98	90	92	-	SNP	98	86	88	-	SNP	98	92	94	-	SNP	100	112	112	-
4223172	T	C	C	C	C	Rv3777	oxidoreductase	SNP	94	66	70	Val->Ala	SNP	92	58	63	Val->Ala	SNP	95	61	64	Val->Ala	SNP	97	84	87	Val->Ala
4229167	T	C	C	C	C	Rv3782	L-rhamnosyltransferase	SNP	100	48	48	Val->Ala	SNP	100	63	63	Val->Ala	SNP	95	63	66	Val->Ala	SNP	100	92	92	Val->Ala
4231865	C	A	A	A	A	Rv3785	hypothetical protein	SNP	100	32	32	-	SNP	100	33	33	-	SNP	100	33	33	-	SNP	100	33	33	-
4231949i1	G	C	c	C	C	-	-	SNP	100	14	14	-	SNP	100	9	9		SNP	100	15	15	-	SNP	100	15	15	-
4234960	A	C	C	C	C	Rv3788	nucleoside diphosphate kinase regulator	Ins	100	94	94	Ile->Leu	SNP	100	79	79	Ile->Leu	Ins	100	93	93	Ile->Leu	Ins	100	116	116	Ile->Leu
4235607	A	G	G	G	G	Rv3789	integral membrane protein	SNP	98	98	100	-	SNP	98	84	86	-	SNP	98	95	97	-	SNP	99	128	129	-
4236237	C	T	T	T	T	Rv3790	oxidoreductase	SNP	100	106	106	-	SNP	100	88	88	-	SNP	100	106	106	-	SNP	100	132	132	-
4242643	C	T	T	T	T	Rv3793	integral membrane indolylacetylinositol arabinosyltransferase EmbC (arabinosylindolylacetylinositol synthase)	SNP	100	80	80	-	SNP	100	76	76	-	SNP	100	93	93	-	SNP	100	107	107	-
4243346	A	G	G	G	G	Rv3794	integral membrane indolylacetylinositol arabinosyltransferase EMBA (arabinosylindolylacetylinositol synthase)	SNP	99	79	80	-	SNP	100	78	78	-	SNP	100	89	89	-	SNP	100	111	111	-
4243460	C	T	T	T	T	Rv3794	integral membrane indolylacetylinositol arabinosyltransferase EMBA (arabinosylindolylacetylinositol synthase)	SNP	98	84	86	-	SNP	94	67	71	-	SNP	99	97	98	-	SNP	97	97	100	-
4247730	G	A	A	A	A	Rv3795	integral membrane indolylacetylinositol arabinosyltransferase EMBB (arabinosylindolylacetylinositol synthase)	SNP	99	67	68	Gly->Asp	SNP	99	87	88	Gly->Asp	SNP	97	85	88	Gly->Asp	SNP	99	105	106	Gly->Asp
4251297	G	C	C	C	C	Rv3797	acyl-CoA dehydrogenase FADE35	SNP	100	75	75	-	SNP	100	77	77	-	SNP	100	98	98	-	SNP	97	119	123	-
4252066	T	C	C	C	C	Rv3797	acyl-CoA dehydrogenase FADE35	SNP	97	64	66	Ser->Pro	SNP	96	68	71	Ser->Pro	SNP	100	109	109	Ser->Pro	SNP	96	93	97	Ser->Pro
4254006	G	T	T	T	T	Rv3798	transposase	SNP	100	185	185	-	SNP	99	202	204	-	SNP	100	228	228	-	SNP	99	224	226	-
4254039	T	C	C	C	C	Rv3798	transposase	SNP	99	190	191	-	SNP	99	179	181	-	SNP	99	194	195	-	SNP	100	237	237	-
4254290	T	G	G	G	G	Rv3798	transposase	SNP	96	160	166	Leu->Arg	SNP	95	142	150	Leu->Arg	SNP	97	163	168	Leu->Arg	SNP	97	185	191	Leu->Arg
4254431	G	A	A	A	A	Rv3799c	propionyl-CoA carboxylase beta chain	SNP	99	71	72	-	SNP	100	72	72	-	SNP	98	91	93	-	SNP	100	78	78	-
4255922	A	G	G	G	G	Rv3799c	propionyl-CoA carboxylase beta chain	SNP	100	75	75	-	SNP	97	73	75	-	SNP	100	78	78	-	SNP	99	92	93	-
4256210	G	T	T	T	T	Rv3800c	polyketide synthase PKS13	SNP	99	99	100	Ala->Asp	SNP	97	93	96	Ala->Asp	SNP	99	104	105	Ala->Asp	SNP	99	139	140	Ala->Asp
4257220	A	G	G	G	G	Rv3800c	polyketide synthase PKS13	SNP	100	107	107	-	SNP	100	91	91	-	SNP	99	105	106	-	SNP	99	101	102	-
4258106	G	A	A	A	A	Rv3800c	polyketide synthase PKS13	SNP	100	112	112	Thr->Met	SNP	100	101	101	Thr->Met	SNP	100	117	117	Thr->Met	SNP	99	131	132	Thr->Met
4262388	C	T	T	T	T	Rv3801c	acyl-CoA synthetase	SNP	99	79	80	Gly->Ser	SNP	95	86	91	Gly->Ser	SNP	91	87	96	Gly->Ser	SNP	93	80	86	Gly->Ser
4264382i1	A	C	C	C	C	-	-	SNP	100	111	111	-	SNP	100	118	118	-	SNP	100	113	113	-	SNP	100	124	124	-
4267647	T	C	C	C	C	Rv3805c	transmembrane protein	Ins	97	62	64	Asp->Gly	Ins	100	60	60	Asp->Gly	Ins	99	78	79	Asp->Gly	Ins	97	62	64	Asp->Gly
4280254	G	T	T	T	T	Rv3815c	acyltransferase	SNP	100	76	76	Leu->Met	SNP	98	81	83	Leu->Met	SNP	99	83	84	Leu->Met	SNP	100	96	96	Leu->Met
4280708	G	A	A	A	A	Rv3815c	acyltransferase	SNP	97	62	64	-	SNP	99	76	77	-	SNP	92	100	109	-	SNP	98	93	95	-
4284429	G	A	A	A	A	Rv3820c	polyketide synthase associated protein PapA2	SNP	99	84	85	Pro->Leu	SNP	99	124	125	Pro->Leu	SNP	100	133	133	Pro->Leu	SNP	100	156	156	Pro->Leu
4287164	A	G	G	G	G	Rv3822	hypothetical protein	SNP	100	66	66	-	SNP	100	91	91	-	SNP	99	109	110	-	SNP	100	116	116	-
4290135	C	T	T	T	T	Rv3823c	integral membrane transport protein	SNP	100	119	119	-	SNP	99	94	95	-	SNP	100	110	110	-	SNP	100	145	145	-
4296015	G	A	A	A	A	Rv3825c	polyketide synthase PKS2	SNP	100	117	117	-	SNP	100	101	101	-	SNP	100	108	108	-	SNP	99	129	130	-
4301075	G	C	C	C	C	Rv3826	acyl-CoA synthetase	SNP	100	86	86	Glu->Gln	SNP	99	93	94	Glu->Gln	SNP	100	129	129	Glu->Gln	SNP	100	104	104	Glu->Gln
4302036	T	C	C	C	C	Rv3827c	transposase	SNP	99	83	84	Thr->Ala	SNP	99	89	90	Thr->Ala	SNP	100	89	89	Thr->Ala	SNP	100	123	123	Thr->Ala
4306155	C	T	T	T	T	Rv3831	hypothetical protein	SNP	94	84	89	-	SNP	99	97	98	-	SNP	95	93	98	-	SNP	95	99	104	-
4307179	G	A	A	A	A	Rv3833	AraC family transcriptional regulator	SNP	100	105	105	Val->Ile	SNP	99	112	113	Val->Ile	SNP	100	96	96	Val->Ile	SNP	100	110	110	Val->Ile
4308395	G	A	A	A	A	Rv3834c	seryl-tRNA synthetase	SNP	100	83	83	-	SNP	100	58	58	-	SNP	99	94	95	-	SNP	100	99	99	-
4309927	T	G	G	G	G	Rv3835	hypothetical protein	SNP	100	103	103	Leu->Arg	SNP	100	96	96	Leu->Arg	SNP	99	81	82	Leu->Arg	SNP	100	126	126	Leu->Arg
4311664	C	T	T	T	T	Rv3837c	phosphoglycerate mutase	SNP	100	71	71	Gly->Asp	SNP	100	102	102	Gly->Asp	SNP	100	94	94	Gly->Asp	SNP	100	103	103	Gly->Asp
4313128	C	T	T	T	T	Rv3839	hypothetical protein	SNP	93	67	72	Pro->Ser	SNP	96	65	68	Pro->Ser	SNP	95	76	80	Pro->Ser	SNP	95	86	91	Pro->Ser
4314645	A	G	G	G	G	Rv3841	bacterioferritin BfrB	SNP	97	72	74	-	SNP	98	82	84	-	SNP	99	97	98	-	SNP	97	83	86	-
4314800	G	A	A	A	A	Rv3842c	glycerophosphoryl diester phosphodiesterase	SNP	96	69	72	His->Tyr	SNP	97	62	64	His->Tyr	SNP	99	82	83	His->Tyr	SNP	98	90	92	His->Tyr
4319985	G	C	C	C	C	-	-	SNP	98	78	80	-	SNP	98	88	90	-	SNP	98	94	96	-	SNP	97	109	112	-
4321479	G	A	A	A	A	-	-	SNP	100	108	108	-	SNP	98	103	105	-	SNP	99	115	116	-	SNP	99	132	134	-
4322040	C	GAP	GAP	GAP	GAP	Rv3847	hypothetical protein	SNP	94	115	122	-	SNP	96	89	93	-	SNP	98	105	107	-	SNP	93	133	143	-
4329782	G	A	A	A	A	-	-	Del	100	98	98	-	Del	98	96	98	-	Del	99	96	97	-	Del	100	111	111	-
4338371	T	G	G	G	G	Rv3862c	transcriptional regulatory protein WHIB-like WHIB6	SNP	99	80	81	Thr->Pro	SNP	100	82	82	Thr->Pro	SNP	99	83	84	Thr->Pro	SNP	100	121	121	Thr->Pro
4338596	C	GAP	GAP	GAP	GAP	-	-	SNP	99	93	94	-	SNP	98	83	85	-	SNP	98	105	107	-	SNP	94	113	120	-
4338732	G	A	A	A	A	-	-	Del	90	94	104	-	Del	95	106	111	-	Del	95	117	123	-	Del	88	108	123	-
4340028	G	C	C	C	C	-	-	SNP	100	87	87	-	SNP	100	80	80	-	SNP	100	87	87	-	SNP	100	103	103	-
4348825i2	G	T	T	t	T	-	-	SNP	100	10	10	-	SNP	100	11	11	-	SNP	100	5	5		SNP	100	15	15
4349982	G	T	T	T	T	Rv3871	hypothetical protein	Ins	100	97	97	Ala->Ser	Ins	98	95	97	Ala->Ser	SNP	100	94	94	Ala->Ser	Ins	99	110	111	Ala->Ser
4350305	G	A	A	A	A	Rv3871	hypothetical protein	SNP	99	82	83	-	SNP	99	75	76	-	SNP	99	77	78	-	SNP	100	97	97	-
4351039	G	T	T	T	T	Rv3872	PE family-related protein	SNP	100	82	82	Glu->_	SNP	100	91	91	Glu->_	SNP	100	81	81	Glu->_	SNP	100	88	88	Glu->_
4356110	G	C	C	C	C	Rv3877	transmembrane protein	SNP	100	94	94	-	SNP	98	90	92	-	SNP	100	95	95	-	SNP	100	115	115	-
4357597	C	G	G	G	G	Rv3879c	hypothetical protein	SNP	100	74	74	Cys->Ser	SNP	99	71	72	Cys->Ser	SNP	100	66	66	Cys->Ser	SNP	100	88	88	Cys->Ser
4357804	T	G	G	G	G	Rv3879c	hypothetical protein	SNP	99	80	81	Glu->Ala	SNP	100	80	80	Glu->Ala	SNP	100	87	87	Glu->Ala	SNP	100	105	105	Glu->Ala
4358998	A	G	G	G	G	Rv3879c	hypothetical protein	SNP	100	43	43	Ile->Thr	SNP	100	44	44	Ile->Thr	SNP	98	48	49	Ile->Thr	SNP	100	47	47	Ile->Thr
4359653	C	T	T	T	T	Rv3879c	hypothetical protein	SNP	100	82	82	Asp->Asn	SNP	100	83	83	Asp->Asn	SNP	100	110	110	Asp->Asn	SNP	100	120	120	Asp->Asn
4359828	G	A	A	A	A	-	-	SNP	100	79	79	-	SNP	100	82	82	-	SNP	100	98	98	-	SNP	100	116	116	-
4362568	T	G	G	G	G	Rv3882c	hypothetical protein	SNP	93	69	74	-	SNP	96	75	78	-	SNP	95	80	84	-	SNP	97	83	86	-
4366195	T	C	C	C	C	Rv3884c	CBXX/CFQX family protein	SNP	99	76	77	Glu->Gly	SNP	94	67	71	Glu->Gly	SNP	97	90	93	Glu->Gly	SNP	97	113	116	Glu->Gly
4366272	G	C	C	C	C	Rv3884c	CBXX/CFQX family protein	SNP	100	85	85	-	SNP	100	94	94	-	SNP	99	100	101	-	SNP	99	113	114	-
4367633	T	C	C	C	C	Rv3885c	hypothetical protein	SNP	100	82	82	Thr->Ala	SNP	99	88	89	Thr->Ala	SNP	100	97	97	Thr->Ala	SNP	100	127	127	Thr->Ala
4368084	G	C	C	C	C	Rv3885c	hypothetical protein	SNP	100	47	47	-	SNP	98	56	57	-	SNP	100	74	74	-	SNP	100	61	61	-
4372353	G	C	C	C	C	Rv3888c	hypothetical protein	SNP	97	69	71	-	SNP	100	64	64	-	SNP	100	72	72	-	SNP	96	102	106	-
4375628	G	T	T	T	T	Rv3892c	PPE family protein	SNP	97	77	79	Thr->Lys	SNP	98	88	90	Thr->Lys	SNP	97	104	107	Thr->Lys	SNP	95	106	112	Thr->Lys
4378504	T	C	C	C	C	Rv3894c	hypothetical protein	SNP	96	91	95	Asp->Gly	SNP	97	97	100	Asp->Gly	SNP	97	106	109	Asp->Gly	SNP	98	124	126	Asp->Gly
4379680	C	G	G	G	G	Rv3894c	hypothetical protein	SNP	94	77	82	Arg->Pro	SNP	96	82	85	Arg->Pro	SNP	98	90	92	Arg->Pro	SNP	95	125	131	Arg->Pro
4382054	T	C	C	C	C	Rv3896c	hypothetical protein	SNP	100	74	74	-	SNP	99	66	67	-	SNP	100	81	81	-	SNP	99	87	88	-
4382275	G	T	T	T	T	Rv3896c	hypothetical protein	SNP	100	74	74	Gln->Lys	SNP	100	68	68	Gln->Lys	SNP	100	77	77	Gln->Lys	SNP	100	99	99	Gln->Lys
4383655	A	G	G	G	G	Rv3898c	hypothetical protein	SNP	94	68	72	_->Gln	SNP	89	59	66	_->Gln	SNP	92	88	96	_->Gln	SNP	95	106	111	_->Gln
4384007	C	G	G	G	G	-	-	SNP	100	73	73	-	SNP	95	71	75	-	SNP	98	93	95	-	SNP	97	93	96	-
4386228	T	C	C	C	C	Rv3900c	hypothetical protein	SNP	99	70	71	-	SNP	100	60	60	-	SNP	100	60	60	-	SNP	100	71	71	-
4393178	A	G	G	G	G	-	-	SNP	100	95	95	-	SNP	99	69	70	-	SNP	99	99	100	-	SNP	100	135	135	-
4393590	C	G	G	G	G	Rv3908	hypothetical protein	SNP	93	66	71	Arg->Gly	SNP	95	63	66	Arg->Gly	SNP	96	68	71	Arg->Gly	SNP	95	80	84	Arg->Gly
4397736	C	T	T	T	T	Rv3910	transmembrane protein	SNP	100	82	82	-	SNP	100	89	89	-	SNP	100	99	99	-	SNP	100	126	126	-
4399683	C	G	G	G	G	Rv3910	transmembrane protein	SNP	100	77	77	-	SNP	100	61	61	-	SNP	99	84	85	-	SNP	100	102	102	-
4400661	C	GAP	GAP	GAP	GAP	Rv3911	RNA polymerase sigma factor SigM	SNP	94	76	81	-	SNP	97	66	68	-	SNP	95	76	80	-	SNP	93	96	103	-
4407588	T	C	C	C	C	Rv3919c	glucose-inhibited division protein B	Del	100	127	127	-	Del	100	102	102	-	Del	100	102	102	-	Del	100	133	133	-
4407927	T	G	G	G	G	Rv3919c	glucose-inhibited division protein B	SNP	99	69	70	Glu->Asp	SNP	100	72	72	Glu->Asp	SNP	100	83	83	Glu->Asp	SNP	100	103	103	Glu->Asp
4408923	C	T	T	T	T	-	-	SNP	100	84	84	-	SNP	94	83	88	-	SNP	96	89	93	-	SNP	94	108	115	-
								SNP	100	84	84	-	SNP	94	83	88	-	SNP	96	89	93	-	SNP	94	108	115	-

## Sheet: Table S4 (Patient B)
Supplementary Table S4. Acquired mutations during MDR-TB therapy observed in Patient B compared to drug resistance test results.
month	rpoB		gyrA	alr	thyA	thyX		Rv1887	H	S	Km	Cm	Z	R	E	Ofx	Eto	Cs	PAS
0a	435A (GAC)	584A (GCC)	94D (GAC)	22S (TCG)	217A (CGG)	-3G	-19C	345Q (CAA)	r	r	r	r	r	s	s	s	s	s	s
6	435A/G (GRC)b	584A (GCC)	94D (GAC)	22S (TCG)	217A (CGG)	-3G	-19C	345Q (CAA)	r	r	r	nd	nd	r	s	s	s	nd	nd
8	435A (GAC)	584A/G (GSC)b	94? (KRC)b	22S (TCG)	217A (CGG)	-3G	-19C	345Q (CAA)	r	r	r	nd	nd	r	b	r	b	nd	nd
9a	435A/G (GRC)b	584A (GCC)	94D (GAC)	22S (TCG)	217A (CGG)	-3G	-19C	345Q (CAA)	r	r	r	nd	nd	r	r	s	s	nd	nd
9	435A (GAC)	584G (GGC)	94? (KRC)b	22S (TCG)	217A (CGG)	-3G	-19C	345Q (CAA)	r	r	r	nd	nd	b	b	r	r	nd	nd
11a	435A (GAC)	584G (GGC)	94? (KRC)b	22S/L (TYG)b	217A (CGG)	-3G	-19C	345Q (CAA)	r	r	r	nd	nd	s	b	r	r	nd	nd
12	435A (GAC)	584A (GCC)	94D (GAC)	22S (TCG)	217A (CGG)	-3G	-19C	345Q (CAA)	r	r	r	nd	nd	s	s	s	s	nd	nd
12	435A (GAC)	584G (GGC)	94Y (TAC)	22S (TCG)	217A (CGG)	-3G	-19C	345Q (CAA)	r	r	r	nd	nd	r	r	r	r	nd	nd
13	435A (GAC)	584G (GGC)	94? (KRC)b	22S/L (TYG)b	217A (CGG)	-3G	-19C	345Q (CAA)	r	r	r	nd	nd	r	r	r	b	nd	nd
14	435A (GAC)	584G (GGC)	94Y (TAC)	22L (TTG)	217A (CGG)	-3G	-19C	345Q (CAA)	r	r	r	r	r	r	r	r	s	r	s
15	435A (GAC)	584G (GGC)	94Y (TAC)	22L (TTG)	217A/fs (CGS)b	-3Rb	-19C	345Q (CAA)	r	r	r	nd	nd	r	r	r	s	nd	nd
16	435A (GAC)	584G (GGC)	94Y (TAC)	22L (TTG)	217fs (CG-)	-3A	-19C	345Q (CAA)	r	r	r	nd	nd	r	r	r	r	nd	nd
18	435A (GAC)	584G (GGC)	94Y (TAC)	22L (TTG)	217fs (CG-)	-3A	-19C	345Q (CAA)	r	r	r	nd	nd	r	r	r	r	nd	nd
20a	435A (GAC)	584G (GGC)	94Y (TAC)	22L (TTG)	217fs (CG-)	-3G	-19G	345R (CGA)	r	r	r	nd	nd	r	r	r	r	nd	nd
21	435A (GAC)	584G (GGC)	94Y (TAC)	22L (TTG)	217fs (CG-)	-3A	-19C	345Q (CAA)	r	r	r	r	r	r	r	r	r	r	b
Course of genotypic and phenotypic drug resistance acquisition of Patient B derived serial isolates. Amino acid substitutions and phenotypic resistance to particular drugs colored in blue. Current drug therapy colored in red. r=resistant, s=susceptible, b=borderline, nd=no data available. H=isoniazid, S=streptomycin, Km=kanamycin, R=rifampicin, E=ethambutol, Ofx=Ofloxacin, Eto=ethionamide, Cm=cap…
a isolates selected for whole genome sequencing (WGS)
b heterogenous SNPs, validated by Sanger sequencing (ambiguities named after IUPAC code)

## Sheet: Table S5 (Patient C)
Supplementary Table S5. Filtered NGS data of Patient C derived isolates and detected polymorphisms differentiating the baseline isolate (month 0) and follow up isolates (month 11-19)
#							differences serial isolates	month 0					month 11					month 15					month 19
#Position	H37Rv	month 0	month 11	month 15	month 20	Gene	Annotation	Type	Freq	Count	Cov.	Subst.	Type	Freq	Count	Cov.	Subst.	Type	Freq	Count	Cov.	Subst.	Type	Freq	Count	Cov.	Subst.
7581	G	g	A	A	A	Rv0006	DNA gyrase subunit A	none	100	26	26		SNP	100	39	39	Asp->Asn	SNP	92	11	12	Asp->Asn	SNP	100	42	42	Asp->Asn
26025	A	a	G	G	G	Rv0021c	hypothetical protein	none	100	20	20		SNP	93	13	14	Val->Ala	SNP	100	11	11	Val->Ala	SNP	92	24	26	Val->Ala
128294	T	t	c	c	C	Rv0107c	cation-transporter ATPase I	none	96	22	23		SNP	100	8	8		SNP	100	7	7		SNP	92	11	12	Met->Val
341847	G	U	g	g	g	Rv0281	hypothetical protein	Unc	0	0			none	100	39	39		none	100	17	17		none	100	27	27
456818	A	c	a	a	a	Rv0380c	RNA methyltransferase	SNP	67	2	3		none	100	21	21		none	92	11	12		none	97	33	34
575689	G	GAP	g	g	g	Rv0486	mannosyltransferase	Del	94	16	17	-	none	100	22	22		none	100	12	12		none	100	36	36
1201565	C	T	c	c	c	Rv1076	lipase LipU	SNP	100	10	10	Gln->_	none	97	35	36		none	100	24	24		none	100	33	33
1456847	A	G	a	a	a	Rv1300	hypothetical protein	SNP	100	10	10	Thr->Ala	none	97	35	36		none	100	15	15		none	100	55	55
1473246	A	a	G	G	G	Rvnr01	rRNA	none	97	60	62		SNP	99	86	87	-	SNP	100	36	36	-	SNP	96	78	81	-
1886159	C	c	T	T	T	Rv1662	polyketide synthase pks8	none	100	18	18		SNP	100	21	21	His->Tyr	SNP	92	12	13	His->Tyr	SNP	100	19	19	His->Tyr
1964668	T	t	C	C	C	Rv1737c	nitrate/nitrite transporter NarK2	none	100	16	16		SNP	88	22	25	Thr->Ala	SNP	100	13	13	Thr->Ala	SNP	100	17	17	Thr->Ala
2075208	C	T	c	c	c	Rv1830	hypothetical protein	SNP	98	48	49	Thr->Ile	none	100	69	69		none	100	38	38		none	100	67	67
2169677	G	A	g	g	g	Rv1918c	PPE family protein (*amplification and validation not possible)	SNP	100	50	50	-	none	100	89	89		none	98	47	48		none	98	115	117
2288790	A	U	a	a	a	Rv2043c	pyrazinamidase/nicotinamidas PNCA (PZase)	Unc	0	0			none	100	27	27		none	91	10	11		none	100	21	21
2288883	A	a	C	C	C	Rv2043c	pyrazinamidase/nicotinamidas PNCA (PZase)	none	100	16	16		SNP	100	34	34	Leu->Arg	SNP	100	14	14	Leu->Arg	SNP	100	35	35	Leu->Arg
2622600	C	A	c	c	c	Rv2344c	deoxyguanosinetriphosphate triphosphohydrolase-like protein	SNP	100	11	11	Val->Phe	none	95	21	22		none	92	12	13		none	100	26	26
2715342	C	T	c	c	c	-	-	SNP	100	21	21	-	none	98	42	43		none	100	16	16		none	100	47	47
2807032	T	t	C	C	C	Rv2491	hypothetical protein	none	100	46	46		SNP	91	42	46	Val->Ala	SNP	100	20	20	Val->Ala	SNP	93	40	43	Val->Ala
4050648	C	c	T	T	T	Rv3610c	membrane-bound protease FTSH (cell division protein)	none	100	22	22		SNP	97	33	34	Ala->Thr	SNP	100	13	13	Ala->Thr	SNP	98	40	41	Ala->Thr
4249583	G	g	A	A	A	Rv3795	integral membrane indolylacetylinositol arabinosyltransferase EMBB (arabinosylindolylacetylinositol synthase)	none	100	29	29		SNP	91	29	32	Asp->Asn	SNP	100	16	16	Asp->Asn	SNP	98	52	53	Asp->Asn
4326452	G	g	T	T	T	Rv3854c	monooxygenase ETHA	none	100	31	31		SNP	100	49	49	Ala->Glu	SNP	96	22	23	Ala->Glu	SNP	100	51	51	Ala->Glu
4338365	A	C	a	a	a	Rv3862c	transcriptional regulatory protein WHIB-like WHIB6	SNP	100	24	24	Cys->Gly	none	91	40	44		none	100	30	30		none	91	52	57
4376325	G	A	g	g	g	Rv3894c	hypothetical protein	SNP	97	30	31	-	none	97	76	78		none	100	26	26		none	95	59	62
1849	C	A	A	A	A	-	-	SNP	98	88	90	-	SNP	97	105	108	-	SNP	98	55	56	-	SNP	99	99	100	-
1977	A	G	G	G	G	-	-	SNP	97	35	36	-	SNP	96	48	50	-	SNP	100	20	20	-	SNP	96	51	53	-
4013	T	C	C	c	C	Rv0003	recombination protein F	SNP	93	26	28	Ile->Thr	SNP	95	36	38	Ile->Thr	SNP	100	8	8		SNP	100	50	50	Ile->Thr
7362	G	C	C	C	C	Rv0006	DNA gyrase subunit A	SNP	100	16	16	Glu->Gln	SNP	94	34	36	Glu->Gln	SNP	91	10	11	Glu->Gln	SNP	100	34	34	Glu->Gln
7585	G	C	C	C	C	Rv0006	DNA gyrase subunit A	SNP	96	24	25	Ser->Thr	SNP	100	36	36	Ser->Thr	SNP	100	11	11	Ser->Thr	SNP	92	35	38	Ser->Thr
9304	G	A	A	A	A	Rv0006	DNA gyrase subunit A	SNP	100	12	12	Gly->Asp	SNP	100	25	25	Gly->Asp	SNP	100	11	11	Gly->Asp	SNP	100	30	30	Gly->Asp
11820	C	G	G	G	G	-	-	SNP	100	25	25	-	SNP	94	47	50	-	SNP	100	28	28	-	SNP	97	56	58	-
11879	A	G	G	G	G	Rv0008c	hypothetical protein	SNP	94	16	17	Ser->Pro	SNP	96	22	23	Ser->Pro	SNP	100	11	11	Ser->Pro	SNP	95	21	22	Ser->Pro
14861	G	T	T	T	T	Rv0012	hypothetical protein	SNP	96	26	27	Gly->Val	SNP	100	50	50	Gly->Val	SNP	100	17	17	Gly->Val	SNP	94	30	32	Gly->Val
15117	C	G	G	G	G	Rv0013	para-aminobenzoate synthase component II	SNP	93	25	27	Ile->Met	SNP	96	49	51	Ile->Met	SNP	97	28	29	Ile->Met	SNP	96	45	47	Ile->Met
16119	C	A	A	A	A	Rv0014c	transmembrane serine/threonine-protein kinase B PKNB (protein kinase B) (STPK B)	SNP	98	44	45	Arg->Leu	SNP	97	56	58	Arg->Leu	SNP	100	42	42	Arg->Leu	SNP	96	52	54	Arg->Leu
21795	G	A	A	A	A	Rv0018c	serine/threonine phosphatase	SNP	100	16	16	Pro->Ser	SNP	95	19	20	Pro->Ser	SNP	92	11	12	Pro->Ser	SNP	100	18	18	Pro->Ser
26959	C	G	G	G	G	-	-	SNP	100	16	16	-	SNP	100	26	26	-	SNP	95	21	22	-	SNP	97	29	30	-
34044	T	C	C	C	C	-	-	SNP	94	31	33	-	SNP	100	56	56	-	SNP	100	18	18	-	SNP	97	68	70	-
36008	G	C	C	C	C	Rv0032	8-amino-7-oxononanoate synthase BioF2	SNP	92	12	13	Asp->His	SNP	94	15	16	Asp->His	SNP	100	11	11	Asp->His	SNP	95	19	20	Asp->His
37031	C	G	G	g	G	Rv0034	hypothetical protein	SNP	100	10	10	-	SNP	100	34	34	-	SNP	100	9	9		SNP	100	25	25	-
37305	C	G	G	G	G	Rv0035	fatty-acid-CoA ligase	SNP	92	35	38	Ser->Trp	SNP	92	47	51	Ser->Trp	SNP	100	25	25	Ser->Trp	SNP	94	47	50	Ser->Trp
37334	A	T	T	T	T	Rv0035	fatty-acid-CoA ligase	SNP	100	40	40	Thr->Ser	SNP	98	59	60	Thr->Ser	SNP	100	42	42	Thr->Ser	SNP	98	61	62	Thr->Ser
39158	C	G	G	G	G	Rv0036c	hypothetical protein	SNP	100	30	30	-	SNP	100	38	38	-	SNP	95	20	21	-	SNP	100	40	40	-
42967	G	C	C	C	C	Rv0040c	secreted proline rich protein MTC28 (proline rich 28 kDa antigen)	SNP	100	28	28	-	SNP	94	29	31	-	SNP	100	11	11	-	SNP	100	48	48	-
44768	A	G	G	G	G	Rv0041	leucyl-tRNA synthetase	SNP	100	32	32	Arg->Gly	SNP	93	43	46	Arg->Gly	SNP	100	21	21	Arg->Gly	SNP	100	46	46	Arg->Gly
48503	T	C	C	c	C	Rv0044c	oxidoreductase	SNP	100	18	18	-	SNP	100	17	17	-	SNP	100	3	3		SNP	96	23	24	-
49360	C	T	T	T	T	Rv0045c	hydrolase	SNP	100	24	24	Val->Ile	SNP	100	36	36	Val->Ile	SNP	100	13	13	Val->Ile	SNP	97	32	33	Val->Ile
50557	T	C	C	C	C	Rv0046c	myo-inositol-1-phosphate synthase INO1 (inositol 1-phosphate synthetase) (D-glucose 6-phosphate cycloaldolase) (glucose 6-phosphate cyclase) (glucocycloaldolase)	SNP	100	30	30	Arg->Gly	SNP	100	33	33	Arg->Gly	SNP	100	17	17	Arg->Gly	SNP	97	32	33	Arg->Gly
51949	A	G	G	G	G	Rv0048c	hypothetical protein	SNP	100	28	28	Val->Ala	SNP	100	52	52	Val->Ala	SNP	100	25	25	Val->Ala	SNP	99	69	70	Val->Ala
54394	A	G	G	G	G	Rv0050	bifunctional penicillin-binding protein 1A/1B	SNP	100	42	42	-	SNP	100	61	61	-	SNP	93	39	42	-	SNP	99	76	77	-
62049	A	G	G	g	G	Rv0058	replicative DNA helicase	SNP	100	10	10	Arg->Gly	SNP	95	18	19	Arg->Gly	SNP	100	9	9		SNP	96	22	23	Arg->Gly
63146	G	T	T	T	T	-	-	SNP	99	67	68	-	SNP	99	124	125	-	SNP	100	65	65	-	SNP	97	95	98	-
65150	C	T	T	T	T	Rv0061	hypothetical protein	SNP	100	40	40	Pro->Ser	SNP	98	61	62	Pro->Ser	SNP	97	30	31	Pro->Ser	SNP	97	64	66	Pro->Ser
70116	C	T	T	T	T	Rv0064	hypothetical protein	SNP	91	29	32	-	SNP	93	39	42	-	SNP	95	21	22	-	SNP	100	50	50	-
70267	G	T	T	T	T	Rv0064	hypothetical protein	SNP	93	40	43	Val->Phe	SNP	98	57	58	Val->Phe	SNP	100	28	28	Val->Phe	SNP	100	68	68	Val->Phe
70816	A	G	G	G	G	Rv0064	hypothetical protein	SNP	100	29	29	Asn->Asp	SNP	100	44	44	Asn->Asp	SNP	100	19	19	Asn->Asp	SNP	98	65	66	Asn->Asp
75233	C	A	A	A	A	-	-	SNP	93	28	30	-	SNP	100	42	42	-	SNP	96	22	23	-	SNP	98	43	44	-
75940	G	C	C	c	C	Rv0068	short chain dehydrogenase	SNP	100	15	15	Val->Leu	SNP	96	23	24	Val->Leu	SNP	89	8	9		SNP	97	28	29	Val->Leu
79480	T	C	C	C	C	-	-	SNP	100	26	26	-	SNP	98	45	46	-	SNP	88	15	17	-	SNP	95	42	44	-
87468	C	T	T	T	T	Rv0078A	hypothetical protein	SNP	91	32	35	Glu->Lys	SNP	96	55	57	Glu->Lys	SNP	97	34	35	Glu->Lys	SNP	92	44	48	Glu->Lys
94388	G	A	A	A	A	Rv0086	hydrogenase HycQ	SNP	96	27	28	-	SNP	92	37	40	-	SNP	85	28	33	-	SNP	100	28	28	-
96894	C	T	T	T	T	-	-	SNP	100	53	53	-	SNP	95	77	81	-	SNP	100	40	40	-	SNP	99	79	80	-
97350	A	C	C	C	C	Rv0088	hypothetical protein	SNP	100	47	47	-	SNP	99	71	72	-	SNP	95	42	44	-	SNP	99	91	92	-
104856	C	T	T	T	T	Rv0095c	hypothetical protein	SNP	85	11	13	-	SNP	96	23	24	-	SNP	94	15	16	-	SNP	100	29	29	-
104858	G	A	A	A	A	Rv0095c	hypothetical protein	SNP	95	19	20	-	SNP	100	28	28	-	SNP	94	16	17	-	SNP	97	29	30	-
105007	C	G	G	g	G	Rv0095c	hypothetical protein	SNP	100	11	11	Ser->Thr	SNP	100	14	14	Ser->Thr	SNP	89	8	9		SNP	100	11	11	Ser->Thr
105011	G	A	A	A	A	Rv0095c	hypothetical protein	SNP	100	13	13	-	SNP	89	16	18	-	SNP	100	11	11	-	SNP	100	16	16	-
105021	G	A	A	A	A	Rv0095c	hypothetical protein	SNP	100	16	16	-	SNP	100	36	36	-	SNP	100	16	16	-	SNP	100	29	29	-
105045	G	C	C	C	C	Rv0095c	hypothetical protein	SNP	100	27	27	Asp->Glu	SNP	99	69	70	Asp->Glu	SNP	100	24	24	Asp->Glu	SNP	98	52	53	Asp->Glu
105139	C	A	A	A	A	Rv0095c	hypothetical protein	SNP	95	53	56	Gly->Val	SNP	91	83	91	Gly->Val	SNP	85	33	39	Gly->Val	SNP	98	117	119	Gly->Val
105736	T	C	C	c	C	Rv0096	PPE family protein	SNP	95	19	20	Val->Ala	SNP	92	33	36	Val->Ala	SNP	89	8	9		SNP	100	22	22	Val->Ala
112554	G	A	A	A	A	Rv0101	peptide synthetase	SNP	94	29	31	Ala->Thr	SNP	91	49	54	Ala->Thr	SNP	95	21	22	Ala->Thr	SNP	96	51	53	Ala->Thr
122109	A	G	G	G	G	Rv0103c	cation-transporter P-type ATPase B	SNP	97	29	30	Leu->Ser	SNP	97	36	37	Leu->Ser	SNP	100	19	19	Leu->Ser	SNP	98	39	40	Leu->Ser
123454	C	T	T	T	T	Rv0104	hypothetical protein	SNP	98	51	52	Gln->_	SNP	98	61	62	Gln->_	SNP	100	32	32	Gln->_	SNP	99	70	71	Gln->_
123520	T	C	C	C	C	Rv0104	hypothetical protein	SNP	97	37	38	Tyr->His	SNP	100	53	53	Tyr->His	SNP	96	23	24	Tyr->His	SNP	97	60	62	Tyr->His
133839	C	T	T	T	T	-	-	SNP	83	29	35	-	SNP	98	51	52	-	SNP	94	16	17	-	SNP	92	35	38	-
139297	G	T	T	T	T	Rv0115	D-alpha-D-heptose-7-phosphate kinase	SNP	100	51	51	Gly->Val	SNP	99	67	68	Gly->Val	SNP	100	35	35	Gly->Val	SNP	99	89	90	Gly->Val
141623	G	A	A	A	A	Rv0117	oxidative stress response regulatory protein OXYS	SNP	97	28	29	Asp->Asn	SNP	100	59	59	Asp->Asn	SNP	100	34	34	Asp->Asn	SNP	95	58	61	Asp->Asn
143207	T	C	C	C	C	Rv0118c	putative oxalyl-CoA decarboxylase	SNP	96	24	25	Ser->Gly	SNP	100	28	28	Ser->Gly	SNP	93	13	14	Ser->Gly	SNP	98	41	42	Ser->Gly
146087	T	C	C	C	C	Rv0120c	elongation factor G	SNP	100	29	29	Asn->Ser	SNP	98	50	51	Asn->Ser	SNP	100	17	17	Asn->Ser	SNP	100	48	48	Asn->Ser
146236	C	G	G	G	G	Rv0120c	elongation factor G	SNP	100	10	10	-	SNP	100	23	23	-	SNP	100	10	10	-	SNP	100	24	24	-
147262	G	T	T	T	T	Rv0120c	elongation factor G	SNP	96	45	47	Asp->Glu	SNP	95	54	57	Asp->Glu	SNP	100	19	19	Asp->Glu	SNP	95	60	63	Asp->Glu
162152	T	GAP	GAP	GAP	GAP	Rv0134	epoxide hydrolase EphF	Del	97	28	29	-	Del	90	47	52	-	Del	88	22	25	-	Del	99	66	67	-
163705	C	T	T	T	T	Rv0136	cytochrome P450 138	SNP	100	16	16	Pro->Ser	SNP	100	22	22	Pro->Ser	SNP	100	10	10	Pro->Ser	SNP	94	29	31	Pro->Ser
163706	C	T	T	T	T	Rv0136	cytochrome P450 138	SNP	94	15	16	Pro->Leu	SNP	100	22	22	Pro->Leu	SNP	100	10	10	Pro->Leu	SNP	100	31	31	Pro->Leu
166565	A	G	G	G	G	Rv0139	oxidoreductase	SNP	100	20	20	Ile->Val	SNP	100	29	29	Ile->Val	SNP	100	17	17	Ile->Val	SNP	97	38	39	Ile->Val
177857	G	A	A	A	A	Rv0151c	PE family protein	SNP	100	21	21	-	SNP	100	30	30	-	SNP	100	12	12	-	SNP	97	28	29	-
178624	G	A	A	A	A	Rv0151c	PE family protein	SNP	100	46	46	Ala->Val	SNP	100	49	49	Ala->Val	SNP	93	40	43	Ala->Val	SNP	98	45	46	Ala->Val
183091	C	G	G	G	G	Rv0154c	acyl-CoA dehydrogenase FADE2	SNP	95	21	22	-	SNP	100	23	23	-	SNP	100	14	14	-	SNP	88	23	26	-
188800	T	C	C	C	C	Rv0159c	PE family protein	SNP	82	9	11	Thr->Ala	SNP	93	28	30	Thr->Ala	SNP	100	12	12	Thr->Ala	SNP	100	20	20	Thr->Ala
190816	A	C	C	c	C	Rv0161	oxidoreductase	SNP	86	12	14	-	SNP	100	20	20	-	SNP	100	7	7		SNP	100	20	20	-
194306i2	C	G	G	G	G	Rv1715	3-hydroxybutyryl-CoA dehydrogenase FADB3	Ins	100	47	47	-	Ins	98	43	44	-	Ins	93	26	28	-	Ins	100	64	64	-
194306i1	C	G	G	G	G	Rv1715	3-hydroxybutyryl-CoA dehydrogenase FADB3	Ins	96	46	48	-	Ins	100	44	44	-	Ins	100	28	28	-	Ins	100	64	64	-
194681	G	C	C	c	C	Rv0165c	GntR family transcriptional regulator	SNP	100	18	18	-	SNP	100	32	32	-	SNP	100	9	9		SNP	96	26	27	-
195682	C	G	G	G	G	Rv0166	acyl-CoA synthetase	SNP	86	24	28	-	SNP	95	58	61	-	SNP	95	20	21	-	SNP	98	57	58	-
196642	C	T	T	T	T	Rv0166	acyl-CoA synthetase	SNP	100	64	64	-	SNP	100	98	98	-	SNP	99	68	69	-	SNP	98	121	124	-
196891	G	T	T	T	T	Rv0167	integral membrane protein YRBE1A	SNP	79	11	14	Val->Phe	SNP	100	27	27	Val->Phe	SNP	92	22	24	Val->Phe	SNP	97	28	29	Val->Phe
203038	T	C	C	C	C	Rv0172	MCE-family protein MCE1D	SNP	100	27	27	Ile->Thr	SNP	98	46	47	Ile->Thr	SNP	86	18	21	Ile->Thr	SNP	100	51	51	Ile->Thr
204094	G	T	T	T	T	Rv0173	MCE-family lipoprotein LprK	SNP	96	24	25	-	SNP	100	21	21	-	SNP	100	18	18	-	SNP	100	30	30	-
206339	T	C	C	C	C	Rv0174	MCE-family protein MCE1F	SNP	100	33	33	Leu->Pro	SNP	98	63	64	Leu->Pro	SNP	96	27	28	Leu->Pro	SNP	98	64	65	Leu->Pro
208590	A	C	C	C	C	Rv0177	MCE associated protein	SNP	100	54	54	-	SNP	100	101	101	-	SNP	100	41	41	-	SNP	99	89	90	-
213147	C	A	A	A	A	Rv0182c	RNA polymerase factor sigma-70	SNP	100	26	26	Asp->Tyr	SNP	100	29	29	Asp->Tyr	SNP	100	22	22	Asp->Tyr	SNP	100	43	43	Asp->Tyr
217201	T	C	C	C	C	Rv0186	beta-glucosidase	SNP	98	40	41	-	SNP	98	44	45	-	SNP	95	21	22	-	SNP	98	55	56	-
222925	G	A	A	a	A	Rv0191	integral membrane protein	SNP	92	12	13	Ala->Thr	SNP	100	13	13	Ala->Thr	SNP	88	7	8		SNP	90	18	20	Ala->Thr
225323	T	C	C	C	C	Rv0193c	hypothetical protein	SNP	81	13	16	Lys->Glu	SNP	94	32	34	Lys->Glu	SNP	100	10	10	Lys->Glu	SNP	91	31	34	Lys->Glu
227098	T	C	C	C	C	Rv0194	drugs-transport transmembrane ATP-binding protein ABC transporter	SNP	100	22	22	Met->Thr	SNP	100	37	37	Met->Thr	SNP	100	16	16	Met->Thr	SNP	100	33	33	Met->Thr
230170	C	T	T	T	T	Rv0194	drugs-transport transmembrane ATP-binding protein ABC transporter	SNP	83	10	12	Pro->Leu	SNP	93	27	29	Pro->Leu	SNP	100	11	11	Pro->Leu	SNP	92	34	37	Pro->Leu
231114	C	G	G	G	G	Rv0195	two component transcriptional regulatory protein	SNP	100	35	35	-	SNP	98	58	59	-	SNP	100	37	37	-	SNP	100	63	63	-
234477	T	g	G	g	G	Rv0197	oxidoreductase	SNP	100	8	8		SNP	100	17	17	Tyr->_	SNP	100	9	9		SNP	100	11	11	Tyr->_
234497i2	C	T	T	T	T	Rv2088	transmembrane serine/threonine-protein kinase J	Ins	100	12	12	-	Ins	100	21	21	-	Ins	100	13	13	-	Ins	100	12	12	-
234497i1	C	G	G	G	G	Rv2088	transmembrane serine/threonine-protein kinase J	Ins	100	12	12	-	Ins	100	21	21	-	Ins	100	13	13	-	Ins	100	12	12	-
249522	T	C	C	C	C	Rv0209	hypothetical protein	SNP	100	20	20	Val->Ala	SNP	100	31	31	Val->Ala	SNP	100	13	13	Val->Ala	SNP	100	26	26	Val->Ala
251575	G	A	A	A	A	Rv0210	hypothetical protein	SNP	93	14	15	Ala->Thr	SNP	93	26	28	Ala->Thr	SNP	86	12	14	Ala->Thr	SNP	100	37	37	Ala->Thr
262268	A	T	T	T	T	Rv0219	transmembrane protein	SNP	100	36	36	-	SNP	100	47	47	-	SNP	100	33	33	-	SNP	97	59	61	-
264129	G	A	A	A	A	Rv0221	hypothetical protein	SNP	98	46	47	Met->Ile	SNP	100	62	62	Met->Ile	SNP	100	30	30	Met->Ile	SNP	100	62	62	Met->Ile
265554	A	C	C	C	C	Rv0222	enoyl-CoA hydratase	SNP	100	54	54	-	SNP	99	68	69	-	SNP	94	34	36	-	SNP	96	67	70	-
267751	G	C	C	C	C	Rv0223c	aldehyde dehydrogenase	SNP	96	26	27	Ala->Gly	SNP	100	32	32	Ala->Gly	SNP	100	21	21	Ala->Gly	SNP	97	38	39	Ala->Gly
270430	G	C	C	c	C	Rv0226c	transmembrane protein	SNP	100	19	19	Pro->Ala	SNP	96	25	26	Pro->Ala	SNP	100	8	8		SNP	100	25	25	Pro->Ala
278021	T	C	C	C	C	Rv0232	TetR/ACRR family transcriptional regulator	SNP	100	25	25	-	SNP	100	25	25	-	SNP	97	29	30	-	SNP	100	33	33	-
278681	C	G	G	G	G	Rv0233	ribonucleotide-diphosphate reductase subunit beta	SNP	97	31	32	His->Asp	SNP	94	44	47	His->Asp	SNP	100	14	14	His->Asp	SNP	98	42	43	His->Asp
282892	C	T	T	T	T	Rv0236c	transmembrane protein	SNP	95	19	20	-	SNP	100	24	24	-	SNP	100	11	11	-	SNP	100	28	28	-
295731	T	C	C	C	C	-	-	SNP	98	60	61	-	SNP	100	109	109	-	SNP	100	56	56	-	SNP	100	107	107	-
296312	C	T	T	T	T	Rv0245	oxidoreductase	SNP	100	44	44	Ser->Phe	SNP	94	49	52	Ser->Phe	SNP	100	23	23	Ser->Phe	SNP	96	53	55	Ser->Phe
304923	A	G	G	G	G	Rv0252	nitrite reductase large subunit	SNP	100	34	34	-	SNP	100	62	62	-	SNP	97	33	34	-	SNP	98	78	80	-
305188	G	T	T	T	T	Rv0252	nitrite reductase large subunit	SNP	100	38	38	Val->Leu	SNP	99	77	78	Val->Leu	SNP	93	26	28	Val->Leu	SNP	99	79	80	Val->Leu
310973	G	A	A	A	A	Rv0259c	hypothetical protein	SNP	100	19	19	Ala->Val	SNP	93	39	42	Ala->Val	SNP	100	23	23	Ala->Val	SNP	95	37	39	Ala->Val
311613	G	T	T	t	T	Rv0260c	bifunctional uroporphyrinogen-III synthetase/response regulator domain-containing protein	SNP	92	12	13	-	SNP	100	11	11	-	SNP	100	7	7		SNP	100	22	22	-
311889	C	t	T	T	T	Rv0260c	bifunctional uroporphyrinogen-III synthetase/response regulator domain-containing protein	SNP	100	4	4		SNP	91	10	11	-	SNP	90	9	10	-	SNP	100	19	19	-
325505	T	C	C	C	C	Rv0270	acyl-CoA synthetase	SNP	100	34	34	-	SNP	97	32	33	-	SNP	100	19	19	-	SNP	98	42	43	-
338844	A	G	G	G	G	Rv0279c	PE-PGRS family protein	SNP	100	15	15	Val->Ala	SNP	100	23	23	Val->Ala	SNP	100	13	13	Val->Ala	SNP	100	25	25	Val->Ala
338845	C	T	T	T	T	Rv0279c	PE-PGRS family protein	SNP	94	15	16	Val->Met	SNP	96	22	23	Val->Met	SNP	92	12	13	Val->Met	SNP	92	24	26	Val->Met
340132	G	A	A	A	A	Rv0280	PPE family protein	SNP	95	39	41	Glu->Lys	SNP	99	76	77	Glu->Lys	SNP	100	39	39	Glu->Lys	SNP	95	72	76	Glu->Lys
342146	A	C	C	C	C	Rv0282	hypothetical protein	SNP	96	46	48	Glu->Ala	SNP	91	61	67	Glu->Ala	SNP	100	20	20	Glu->Ala	SNP	96	67	70	Glu->Ala
346275	C	G	G	G	G	Rv0284	hypothetical protein	SNP	93	25	27	Pro->Arg	SNP	100	36	36	Pro->Arg	SNP	100	20	20	Pro->Arg	SNP	93	50	54	Pro->Arg
353309	G	A	A	a	A	Rv0290	transmembrane protein	SNP	93	13	14	Ser->Asn	SNP	100	18	18	Ser->Asn	SNP	100	6	6		SNP	100	21	21	Ser->Asn
356528	A	G	G	g	G	Rv0292	transmembrane protein	SNP	94	17	18	Asn->Asp	SNP	83	15	18	Asn->Asp	SNP	100	9	9		SNP	97	30	31	Asn->Asp
363464	G	A	A	A	A	Rv0298	hypothetical protein	SNP	95	21	22	-	SNP	94	31	33	-	SNP	91	20	22	-	SNP	100	42	42	-
364854	C	G	G	G	G	Rv0302	TetR/ACRR family transcriptional regulator	SNP	98	42	43	His->Asp	SNP	100	28	28	His->Asp	SNP	95	21	22	His->Asp	SNP	98	52	53	His->Asp
372913	A	C	C	C	C	Rv0305c	PPE family protein	SNP	100	35	35	-	SNP	98	64	65	-	SNP	95	20	21	-	SNP	98	63	64	-
373283	A	GAP	GAP	GAP	GAP	Rv0305c	PPE family protein	Del	100	25	25	-	Del	97	34	35	-	Del	100	14	14	-	Del	95	37	39	-
374353	A	G	G	G	G	Rv0305c	PPE family protein	SNP	98	46	47	-	SNP	99	73	74	-	SNP	100	38	38	-	SNP	98	57	58	-
377014	C	T	T	T	T	Rv0307c	hypothetical protein	SNP	100	35	35	-	SNP	97	68	70	-	SNP	100	26	26	-	SNP	98	60	61	-
379528	G	T	T	T	T	Rv0311	hypothetical protein	SNP	100	30	30	Glu->Asp	SNP	98	43	44	Glu->Asp	SNP	94	16	17	Glu->Asp	SNP	100	38	38	Glu->Asp
384380	A	C	C	C	C	Rv0315	beta-1,3-glucanase precursor	SNP	100	16	16	Lys->Thr	SNP	95	21	22	Lys->Thr	SNP	100	15	15	Lys->Thr	SNP	100	33	33	Lys->Thr
392261	T	C	C	c	C	Rv0325	hypothetical protein	SNP	95	18	19	_->Gln	SNP	100	13	13	_->Gln	SNP	100	6	6		SNP	100	22	22	_->Gln
396199	T	C	C	C	C	-	-	SNP	100	31	31	-	SNP	97	36	37	-	SNP	97	32	33	-	SNP	97	61	63	-
403980	G	A	A	A	A	Rv0338c	iron-sulfur-binding reductase	SNP	100	56	56	Ala->Val	SNP	96	53	55	Ala->Val	SNP	92	37	40	Ala->Val	SNP	100	70	70	Ala->Val
404326	T	C	C	C	C	Rv0338c	iron-sulfur-binding reductase	SNP	100	33	33	Arg->Gly	SNP	98	48	49	Arg->Gly	SNP	100	21	21	Arg->Gly	SNP	100	45	45	Arg->Gly
414486	C	T	T	T	T	Rv0344c	lipoprotein LpqJ	SNP	96	24	25	-	SNP	100	29	29	-	SNP	94	17	18	-	SNP	97	33	34	-
424981	G	A	A	A	A	Rv0355c	PPE family protein	SNP	94	17	18	-	SNP	91	21	23	-	SNP	93	14	15	-	SNP	95	21	22	-
432536	C	T	T	T	T	Rv0355c	PPE family protein	SNP	100	42	42	Gly->Asp	SNP	98	47	48	Gly->Asp	SNP	100	25	25	Gly->Asp	SNP	97	72	74	Gly->Asp
441823	C	T	T	T	T	Rv0363c	fructose-bisphosphate aldolase	SNP	97	32	33	-	SNP	92	47	51	-	SNP	94	17	18	-	SNP	90	43	48	-
445780	C	T	T	T	T	Rv0368c	hypothetical protein	SNP	100	11	11	Arg->His	SNP	100	18	18	Arg->His	SNP	100	11	11	Arg->His	SNP	100	27	27	Arg->His
457452	T	G	G	G	G	Rv0381c	hypothetical protein	SNP	100	12	12	-	SNP	93	26	28	-	SNP	100	12	12	-	SNP	100	18	18	-
460413	C	T	T	T	T	Rv0384c	endopeptidase ATP binding protein	SNP	88	14	16	-	SNP	100	24	24	-	SNP	100	17	17	-	SNP	100	20	20	-
465300	C	T	T	T	T	Rv0386	LuxR/UHPA family transcriptional regulator	SNP	94	15	16	-	SNP	95	18	19	-	SNP	85	11	13	-	SNP	100	20	20	-
475178	T	C	C	C	C	Rv0395	hypothetical protein	SNP	100	26	26	Val->Ala	SNP	98	49	50	Val->Ala	SNP	100	23	23	Val->Ala	SNP	100	39	39	Val->Ala
483935	T	G	G	G	G	-	-	SNP	98	42	43	-	SNP	94	45	48	-	SNP	95	19	20	-	SNP	95	56	59	-
484005	G	T	T	T	T	Rv0404	acyl-CoA synthetase	SNP	97	75	77	Arg->Leu	SNP	95	83	87	Arg->Leu	SNP	100	42	42	Arg->Leu	SNP	96	105	109	Arg->Leu
484596	C	T	T	T	T	Rv0404	acyl-CoA synthetase	SNP	99	80	81	Pro->Leu	SNP	98	112	114	Pro->Leu	SNP	100	61	61	Pro->Leu	SNP	98	141	144	Pro->Leu
485811	A	GAP	GAP	GAP	GAP	Rv0405	membrane bound polyketide synthase	Del	96	110	115	-	Del	91	118	129	-	Del	94	66	70	-	Del	91	144	159	-
489935	G	C	C	C	C	Rv0406c	beta lactamase like protein	SNP	100	59	59	-	SNP	100	83	83	-	SNP	100	38	38	-	SNP	100	89	89	-
491742	T	C	C	C	C	Rv0407	F420-dependent glucose-6-phosphate dehydrogenase	SNP	95	60	63	-	SNP	98	81	83	-	SNP	100	26	26	-	SNP	96	80	83	-
492150	G	C	C	C	C	Rv0408	phosphate acetyltransferase	SNP	100	23	23	Gly->Ala	SNP	100	37	37	Gly->Ala	SNP	100	18	18	Gly->Ala	SNP	98	42	43	Gly->Ala
497491	G	A	A	A	A	Rv0411c	glutamine-binding lipoprotein	SNP	91	21	23	-	SNP	94	31	33	-	SNP	93	13	14	-	SNP	100	40	40	-
498531	A	G	G	G	G	Rv0412c	hypothetical protein	SNP	100	14	14	-	SNP	95	21	22	-	SNP	93	14	15	-	SNP	92	23	25	-
498557	C	A	A	A	A	Rv0412c	hypothetical protein	SNP	100	11	11	Asp->Tyr	SNP	100	18	18	Asp->Tyr	SNP	100	12	12	Asp->Tyr	SNP	100	23	23	Asp->Tyr
502589	C	G	G	G	G	Rv0417	thiazole synthase	SNP	94	15	16	Ser->Cys	SNP	100	37	37	Ser->Cys	SNP	100	11	11	Ser->Cys	SNP	98	40	41	Ser->Cys
503354	G	C	C	C	C	-	-	SNP	100	21	21	-	SNP	100	42	42	-	SNP	100	21	21	-	SNP	100	39	39	-
505974	G	A	A	a	A	Rv0419	lipoprotein peptidase LpqM	SNP	100	15	15	Ala->Thr	SNP	92	11	12	Ala->Thr	SNP	100	8	8		SNP	79	15	19	Ala->Thr
513257	T	C	C	C	C	Rv0425c	metal cation transporting P-type ATPase CtpH	SNP	100	19	19	Met->Val	SNP	100	48	48	Met->Val	SNP	91	20	22	Met->Val	SNP	100	26	26	Met->Val
518987	C	T	T	T	T	Rv0430	hypothetical protein	SNP	75	12	16	-	SNP	94	16	17	-	SNP	90	9	10	-	SNP	96	26	27	-
524891	C	A	A	A	A	Rv0436c	CDP-diacylglycerol--serineO-phosphatidyltransferase	SNP	98	52	53	Gly->Val	SNP	98	85	87	Gly->Val	SNP	100	33	33	Gly->Val	SNP	98	82	84	Gly->Val
533547	C	G	G	g	G	Rv0444c	hypothetical protein	SNP	90	9	10	Glu->Asp	SNP	100	20	20	Glu->Asp	SNP	100	7	7		SNP	94	17	18	Glu->Asp
541201	A	G	G	G	G	Rv0450c	transmembrane transport protein MmpL4	SNP	100	72	72	-	SNP	98	85	87	-	SNP	98	46	47	-	SNP	99	102	103	-
542014	C	G	G	G	G	-	-	SNP	100	49	49	-	SNP	98	95	97	-	SNP	98	56	57	-	SNP	100	116	116	-
542514	C	G	G	G	G	Rv0452	transcriptional regulatory protein	SNP	100	32	32	His->Asp	SNP	100	53	53	His->Asp	SNP	100	14	14	His->Asp	SNP	98	53	54	His->Asp
546357	A	G	G	G	G	Rv0456c	enoyl-CoA hydratase	SNP	100	22	22	-	SNP	97	28	29	-	SNP	93	14	15	-	SNP	100	29	29	-
549363	C	G	G	G	G	Rv0457c	peptidase	SNP	90	9	10	Arg->Pro	SNP	89	17	19	Arg->Pro	SNP	92	12	13	Arg->Pro	SNP	90	19	21	Arg->Pro
551525	A	C	C	C	C	Rv0459	hypothetical protein	SNP	93	25	27	-	SNP	91	21	23	-	SNP	100	17	17	-	SNP	96	27	28	-
555366	C	T	T	t	T	Rv0465c	transcriptional regulatory protein	SNP	100	14	14	Arg->Gln	SNP	100	29	29	Arg->Gln	SNP	100	8	8		SNP	91	29	32	Arg->Gln
555991	A	g	G	g	G	Rv0465c	transcriptional regulatory protein	SNP	100	7	7		SNP	96	23	24	Cys->Arg	SNP	100	9	9		SNP	100	33	33	Cys->Arg
561776	C	T	T	T	T	-	-	SNP	100	34	34	-	SNP	96	47	49	-	SNP	100	27	27	-	SNP	98	42	43	-
561777	C	T	T	T	T	-	-	SNP	100	34	34	-	SNP	98	46	47	-	SNP	96	27	28	-	SNP	100	42	42	-
565334	T	C	C	C	C	Rv0474	transcriptional regulatory protein	SNP	90	9	10	Ile->Thr	SNP	85	17	20	Ile->Thr	SNP	92	12	13	Ile->Thr	SNP	96	22	23	Ile->Thr
565655	A	G	G	G	G	-	-	SNP	100	32	32	-	SNP	100	64	64	-	SNP	100	27	27	-	SNP	100	50	50	-
572591	C	T	T	T	T	Rv0483	lipoprotein LprQ	SNP	97	37	38	-	SNP	90	37	41	-	SNP	96	27	28	-	SNP	96	49	51	-
573262	A	G	G	G	G	Rv0484c	short-chain type oxidoreductase	SNP	100	14	14	-	SNP	100	19	19	-	SNP	100	23	23	-	SNP	91	20	22	-
589152	T	C	C	C	C	Rv0498	hypothetical protein	SNP	100	30	30	-	SNP	100	41	41	-	SNP	95	19	20	-	SNP	98	47	48	-
590436	T	C	C	C	C	Rv0500	pyrroline-5-carboxylate reductase	SNP	96	25	26	-	SNP	98	44	45	-	SNP	100	16	16	-	SNP	100	42	42	-
597816	A	G	G	G	G	Rv0507	transmembrane transport protein MmpL2	SNP	98	52	53	-	SNP	96	80	83	-	SNP	100	31	31	-	SNP	100	71	71	-
598475	G	A	A	A	A	Rv0507	transmembrane transport protein MmpL2	SNP	97	32	33	Arg->His	SNP	98	45	46	Arg->His	SNP	100	31	31	Arg->His	SNP	98	45	46	Arg->His
599868	A	G	G	G	G	Rv0507	transmembrane transport protein MmpL2	SNP	100	43	43	-	SNP	98	56	57	-	SNP	100	44	44	-	SNP	100	84	84	-
605150	G	A	A	A	A	Rv0512	delta-aminolevulinic acid dehydratase	SNP	91	10	11	-	SNP	93	14	15	-	SNP	100	11	11	-	SNP	95	21	22	-
610120	T	G	G	G	G	-	-	SNP	100	44	44	-	SNP	96	53	55	-	SNP	92	24	26	-	SNP	98	53	54	-
611048	T	G	G	G	G	-	-	SNP	100	29	29	-	SNP	97	31	32	-	SNP	100	16	16	-	SNP	98	41	42	-
620625	A	G	G	G	G	Rv0529	cytochrome C-type biogenesis protein CcsA	SNP	100	39	39	Ile->Met	SNP	98	63	64	Ile->Met	SNP	100	36	36	Ile->Met	SNP	100	91	91	Ile->Met
621598	C	T	T	T	T	Rv0530	hypothetical protein	SNP	94	16	17	Pro->Leu	SNP	96	24	25	Pro->Leu	SNP	100	13	13	Pro->Leu	SNP	91	31	34	Pro->Leu
628864	T	C	C	C	C	Rv0537c	integral membrane protein	SNP	100	17	17	Thr->Ala	SNP	96	22	23	Thr->Ala	SNP	100	13	13	Thr->Ala	SNP	100	19	19	Thr->Ala
630722	G	c	C	C	C	Rv0538	hypothetical protein	SNP	100	7	7		SNP	96	24	25	Arg->Pro	SNP	90	9	10	Arg->Pro	SNP	100	34	34	Arg->Pro
636510	G	C	C	C	C	Rv0545c	inorganic phosphate transporter	SNP	100	10	10	-	SNP	100	15	15	-	SNP	100	10	10	-	SNP	100	22	22	-
637319	G	A	A	A	A	Rv0545c	inorganic phosphate transporter	SNP	100	14	14	Pro->Ser	SNP	96	27	28	Pro->Ser	SNP	100	14	14	Pro->Ser	SNP	96	27	28	Pro->Ser
648002	T	G	G	G	G	Rv0556	transmembrane protein	SNP	98	57	58	Leu->Arg	SNP	99	85	86	Leu->Arg	SNP	100	42	42	Leu->Arg	SNP	100	119	119	Leu->Arg
648856	T	C	C	C	C	Rv0557	mannosyltransferase PIMB	SNP	94	16	17	-	SNP	97	28	29	-	SNP	100	11	11	-	SNP	91	31	34	-
655986	T	G	G	G	G	-	-	SNP	96	22	23	-	SNP	100	45	45	-	SNP	100	26	26	-	SNP	97	38	39	-
657081	C	T	T	T	T	Rv0565c	monooxygenase	SNP	100	37	37	-	SNP	100	34	34	-	SNP	100	22	22	-	SNP	100	43	43	-
657142	C	T	T	T	T	Rv0565c	monooxygenase	SNP	91	48	53	Arg->His	SNP	97	69	71	Arg->His	SNP	97	28	29	Arg->His	SNP	95	76	80	Arg->His
659341	T	C	C	C	C	-	-	SNP	100	25	25	-	SNP	100	39	39	-	SNP	100	23	23	-	SNP	100	42	42	-
662911	T	C	C	c	C	Rv0570	ribonucleoside-diphosphate reductase large subunit NrdZ	SNP	100	12	12	-	SNP	94	15	16	-	SNP	100	4	4		SNP	100	11	11	-
665293	A	G	G	G	G	Rv0572c	hypothetical protein	SNP	97	30	31	Phe->Leu	SNP	98	40	41	Phe->Leu	SNP	97	29	30	Phe->Leu	SNP	96	52	54	Phe->Leu
669033	T	A	A	A	A	Rv0575c	hypothetical protein	SNP	100	28	28	Asp->Val	SNP	100	39	39	Asp->Val	SNP	100	26	26	Asp->Val	SNP	100	44	44	Asp->Val
669398	T	C	C	C	C	Rv0575c	hypothetical protein	SNP	95	20	21	-	SNP	100	33	33	-	SNP	100	23	23	-	SNP	100	37	37	-
683829	C	T	T	T	T	Rv0585c	integral membrane protein	SNP	91	29	32	-	SNP	100	28	28	-	SNP	100	10	10	-	SNP	98	43	44	-
685461	C	g	G	G	G	Rv0587	integral membrane protein YrbE2a	SNP	100	8	8		SNP	95	21	22	-	SNP	100	11	11	-	SNP	88	22	25	-
685608	T	C	C	C	C	Rv0587	integral membrane protein YrbE2a	SNP	100	23	23	-	SNP	97	33	34	-	SNP	100	13	13	-	SNP	96	26	27	-
686264	G	A	A	A	A	Rv0588	integral membrane protein YrbE2b	SNP	94	44	47	Ala->Thr	SNP	99	75	76	Ala->Thr	SNP	97	28	29	Ala->Thr	SNP	98	55	56	Ala->Thr
686972	T	C	C	C	C	Rv0589	MCE-family protein MCE2A	SNP	98	51	52	Phe->Ser	SNP	99	79	80	Phe->Ser	SNP	100	43	43	Phe->Ser	SNP	97	83	86	Phe->Ser
690465	T	g	g	g	G	Rv0591	MCE-family protein MCE2C	SNP	100	8	8		SNP	100	9	9		SNP	100	9	9		SNP	100	23	23	-
694531	A	G	G	G	G	Rv0594	MCE-family protein MCE2F	SNP	100	13	13	Asn->Ser	SNP	100	19	19	Asn->Ser	SNP	100	13	13	Asn->Ser	SNP	97	28	29	Asn->Ser
696917	G	T	T	T	T	-	-	SNP	93	26	28	-	SNP	94	33	35	-	SNP	100	14	14	-	SNP	98	39	40	-
699840	A	C	C	C	C	-	-	SNP	95	19	20	-	SNP	98	52	53	-	SNP	94	17	18	-	SNP	100	34	34	-
705658	A	G	G	G	G	Rv0610c	hypothetical protein	SNP	100	14	14	-	SNP	100	20	20	-	SNP	100	11	11	-	SNP	95	20	21	-
712693	A	G	g	g	G	-	-	SNP	100	12	12	-	SNP	100	9	9		SNP	100	8	8		SNP	100	11	11	-
713310	T	C	C	c	C	Rv0620	galactokinase	SNP	100	11	11	Cys->Arg	SNP	100	18	18	Cys->Arg	SNP	100	7	7		SNP	100	20	20	Cys->Arg
738522	T	G	G	G	G	Rv0644c	methoxy mycolic acid synthase	SNP	100	48	48	Glu->Asp	SNP	100	79	79	Glu->Asp	SNP	100	23	23	Glu->Asp	SNP	100	46	46	Glu->Asp
757139	C	a	A	a	A	Rv0663	arylsulfatase AtsD	SNP	67	8	12		SNP	92	11	12	Arg->Ser	SNP	100	9	9		SNP	91	20	22	Arg->Ser
757182	A	G	G	G	G	Rv0663	arylsulfatase AtsD	SNP	100	23	23	Asp->Gly	SNP	100	27	27	Asp->Gly	SNP	100	18	18	Asp->Gly	SNP	100	37	37	Asp->Gly
763031	T	C	C	C	C	Rv0667	DNA-directed RNA polymerase subunit beta	SNP	100	27	27	-	SNP	100	67	67	-	SNP	100	22	22	-	SNP	96	52	54	-
764942	C	A	A	A	A	Rv0668	DNA-directed RNA polymerase subunit beta'	SNP	95	39	41	His->Asn	SNP	92	59	64	His->Asn	SNP	94	32	34	His->Asn	SNP	100	77	77	His->Asn
766645	A	C	C	c	C	Rv0668	DNA-directed RNA polymerase subunit beta'	SNP	100	20	20	Glu->Asp	SNP	100	27	27	Glu->Asp	SNP	100	8	8		SNP	96	22	23	Glu->Asp
767414	G	A	A	A	A	-	-	SNP	100	22	22	-	SNP	94	30	32	-	SNP	100	16	16	-	SNP	100	28	28	-
767599	C	T	T	T	T	-	-	SNP	100	22	22	-	SNP	100	36	36	-	SNP	94	16	17	-	SNP	86	36	42	-
773497	C	A	A	A	A	Rv0673	enoyl-CoA hydratase	SNP	100	20	20	Phe->Leu	SNP	96	25	26	Phe->Leu	SNP	94	16	17	Phe->Leu	SNP	97	33	34	Phe->Leu
775639	T	C	C	c	C	Rv0676c	transmembrane transport protein MmpL5	SNP	100	11	11	Ile->Val	SNP	93	26	28	Ile->Val	SNP	86	6	7		SNP	100	21	21	Ile->Val
776100	G	A	A	A	A	Rv0676c	transmembrane transport protein MmpL5	SNP	94	31	33	Thr->Ile	SNP	100	52	52	Thr->Ile	SNP	100	26	26	Thr->Ile	SNP	94	30	32	Thr->Ile
776182	C	T	T	T	T	Rv0676c	transmembrane transport protein MmpL5	SNP	98	50	51	Asp->Asn	SNP	99	83	84	Asp->Asn	SNP	97	29	30	Asp->Asn	SNP	97	86	89	Asp->Asn
779615	G	C	C	C	C	Rv0679c	putative threonine rich protein	SNP	97	38	39	Asn->Lys	SNP	98	42	43	Asn->Lys	SNP	96	24	25	Asn->Lys	SNP	100	48	48	Asn->Lys
781395	T	C	C	C	C	-	-	SNP	97	38	39	-	SNP	98	56	57	-	SNP	96	25	26	-	SNP	100	60	60	-
781822	A	G	G	G	G	Rv0682	30S ribosomal protein S12	SNP	100	28	28	Lys->Arg	SNP	96	44	46	Lys->Arg	SNP	90	18	20	Lys->Arg	SNP	98	56	57	Lys->Arg
791249	C	T	T	T	T	Rv0691c	transcriptional regulatory protein	SNP	96	67	70	Ala->Thr	SNP	99	78	79	Ala->Thr	SNP	94	49	52	Ala->Thr	SNP	96	113	118	Ala->Thr
795779	T	G	G	G	G	Rv0696	membrane sugar transferase	SNP	100	35	35	-	SNP	100	38	38	-	SNP	100	15	15	-	SNP	92	22	24	-
797736	C	T	T	T	T	Rv0697	dehydrogenase	SNP	95	42	44	-	SNP	96	43	45	-	SNP	90	19	21	-	SNP	100	63	63	-
798355	G	C	C	C	C	Rv0697	dehydrogenase	SNP	100	50	50	Ala->Pro	SNP	100	58	58	Ala->Pro	SNP	100	37	37	Ala->Pro	SNP	99	85	86	Ala->Pro
799666	A	G	G	G	G	Rv0699	hypothetical protein	SNP	100	23	23	Asp->Gly	SNP	100	37	37	Asp->Gly	SNP	100	12	12	Asp->Gly	SNP	96	47	49	Asp->Gly
802501i1	G	T	T	t	T	-	-	Ins	100	10	10	-	Ins	92	11	12	-	SNP	100	4	4		Ins	100	10	10	-
811753	C	T	T	T	T	Rv0715	50S ribosomal protein L24	SNP	98	64	65	-	SNP	98	81	83	-	SNP	100	44	44	-	SNP	98	92	94	-
820752	C	T	T	t	t	Rv0728c	D-3-phosphoglycerate dehydrogenase	SNP	93	14	15	Arg->His	SNP	95	18	19	Arg->His	SNP	100	9	9		SNP	100	7	7
830869i1	G	C	C	C	C	-	-	Ins	100	21	21	-	Ins	96	25	26	-	Ins	92	12	13	-	Ins	100	38	38	-
835611	C	T	T	T	T	Rv0745	hypothetical protein	SNP	96	26	27	Thr->Met	SNP	97	37	38	Thr->Met	SNP	100	21	21	Thr->Met	SNP	100	51	51	Thr->Met
841764	G	C	C	C	C	Rv0749A	hypothetical protein	SNP	95	36	38	-	SNP	98	41	42	-	SNP	100	19	19	-	SNP	93	38	41	-
842030	C	T	T	T	T	-	-	SNP	100	40	40	-	SNP	99	71	72	-	SNP	100	30	30	-	SNP	98	51	52	-
847995	T	C	C	C	C	-	-	SNP	100	14	14	-	SNP	100	33	33	-	SNP	100	15	15	-	SNP	92	24	26	-
852910	C	T	T	t	T	Rv0758	two component system response sensor kinase membrane associated PHOR	SNP	100	11	11	Pro->Leu	SNP	100	21	21	Pro->Leu	SNP	100	9	9		SNP	100	17	17	Pro->Leu
857696	A	G	G	G	G	Rv0764c	cytochrome P450 sterol 14-alpha demethylase	SNP	100	26	26	-	SNP	97	29	30	-	SNP	100	13	13	-	SNP	95	41	43	-
861216	T	G	G	G	G	Rv0768	aldehyde dehydrogenase NAD dependent AldA	SNP	100	13	13	Leu->Arg	SNP	100	18	18	Leu->Arg	SNP	100	15	15	Leu->Arg	SNP	93	14	15	Leu->Arg
866051	G	A	A	A	A	Rv0773c	bifunctional cephalosporin acylase/gamma-glutamyltranspeptidase	SNP	88	30	34	Arg->Cys	SNP	94	33	35	Arg->Cys	SNP	100	16	16	Arg->Cys	SNP	95	37	39	Arg->Cys
874836i1	C	G	G	G	G	-	-	Ins	100	24	24	-	Ins	100	26	26	-	Ins	100	10	10	-	Ins	100	29	29	-
876141	G	T	T	T	T	Rv0782	oligopeptidase B	SNP	97	62	64	-	SNP	96	93	97	-	SNP	98	39	40	-	SNP	99	88	89	-
880562	G	T	T	T	T	Rv0785	putative FAD-binding dehydrogenase	SNP	100	40	40	Cys->Phe	SNP	97	65	67	Cys->Phe	SNP	100	18	18	Cys->Phe	SNP	100	70	70	Cys->Phe
882257	T	C	C	C	C	Rv0787	hypothetical protein	SNP	96	24	25	Tyr->His	SNP	100	20	20	Tyr->His	SNP	100	13	13	Tyr->His	SNP	100	26	26	Tyr->His
888647	C	T	T	T	T	-	-	SNP	98	47	48	-	SNP	95	56	59	-	SNP	97	29	30	-	SNP	98	62	63	-
890549	G	A	A	A	A	Rv0797	IS1547 transposase	SNP	92	22	24	Trp->_	SNP	98	52	53	Trp->_	SNP	95	19	20	Trp->_	SNP	96	47	49	Trp->_
890718	A	C	C	C	C	Rv0797	IS1547 transposase	SNP	100	33	33	Met->Leu	SNP	100	48	48	Met->Leu	SNP	100	17	17	Met->Leu	SNP	98	50	51	Met->Leu
891011	A	G	G	G	G	Rv0797	IS1547 transposase	SNP	96	52	54	-	SNP	91	73	80	-	SNP	100	33	33	-	SNP	99	78	79	-
892272	G	A	A	A	A	Rv0799c	hypothetical protein	SNP	94	31	33	-	SNP	92	37	40	-	SNP	86	24	28	-	SNP	93	42	45	-
892416	C	T	T	T	T	Rv0799c	hypothetical protein	SNP	98	50	51	-	SNP	98	65	66	-	SNP	97	29	30	-	SNP	97	60	62	-
900221	T	C	C	C	C	Rv0806c	UDP-glucose-4-epimerase CpsY	SNP	93	27	29	-	SNP	98	39	40	-	SNP	100	17	17	-	SNP	100	46	46	-
903537	G	T	T	T	T	Rv0808	amidophosphoribosyltransferase	SNP	100	25	25	Arg->Leu	SNP	100	29	29	Arg->Leu	SNP	100	12	12	Arg->Leu	SNP	95	18	19	Arg->Leu
903550	T	C	C	C	C	Rv0808	amidophosphoribosyltransferase	SNP	100	21	21	-	SNP	92	23	25	-	SNP	92	12	13	-	SNP	100	12	12	-
903913	T	c	C	c	C	Rv0809	phosphoribosylaminoimidazole synthetase	SNP	100	7	7		SNP	97	30	31	-	SNP	100	7	7		SNP	97	28	29	-
909166	C	T	T	T	T	Rv0815c	thiosulfate sulfurtransferase CysA2	SNP	98	117	119	-	SNP	98	162	165	-	SNP	100	70	70	-	SNP	99	161	162	-
919351	A	C	C	C	C	Rv0825c	hypothetical protein	SNP	100	48	48	Phe->Cys	SNP	98	57	58	Phe->Cys	SNP	100	29	29	Phe->Cys	SNP	100	76	76	Phe->Cys
931123	T	C	C	C	C	Rv0835	lipoprotein LpqQ	SNP	100	45	45	-	SNP	100	52	52	-	SNP	95	21	22	-	SNP	98	64	65	-
932280	T	C	C	c	C	Rv0836c	hypothetical protein	SNP	100	12	12	_->Trp	SNP	92	24	26	_->Trp	SNP	100	8	8		SNP	100	24	24	_->Trp
934230	C	G	G	G	G	-	-	SNP	100	13	13	-	SNP	96	48	50	-	SNP	97	30	31	-	SNP	98	47	48	-
934611	G	T	T	T	T	-	-	SNP	94	16	17	-	SNP	91	21	23	-	SNP	95	19	20	-	SNP	95	19	20	-
939611	C	T	T	T	T	Rv0843	dehydrogenase	SNP	97	31	32	Pro->Leu	SNP	100	52	52	Pro->Leu	SNP	100	27	27	Pro->Leu	SNP	98	46	47	Pro->Leu
940602	C	G	G	G	G	Rv0844c	nitrate/nitrite response transcriptional regulatory protein NarL	SNP	96	43	45	Gly->Arg	SNP	98	39	40	Gly->Arg	SNP	100	17	17	Gly->Arg	SNP	93	41	44	Gly->Arg
941722	T	G	G	G	G	Rv0845	two component sensor kinase	SNP	96	25	26	Ile->Ser	SNP	100	57	57	Ile->Ser	SNP	100	19	19	Ile->Ser	SNP	100	44	44	Ile->Ser
945214	G	A	A	A	A	Rv0848	cysteine synthase A CysK2	SNP	98	39	40	Gly->Ser	SNP	98	50	51	Gly->Ser	SNP	100	31	31	Gly->Ser	SNP	92	36	39	Gly->Ser
945949	G	A	A	A	A	Rv0848	cysteine synthase A CysK2	SNP	100	42	42	Gly->Arg	SNP	100	52	52	Gly->Arg	SNP	100	27	27	Gly->Arg	SNP	100	60	60	Gly->Arg
949535	T	C	C	C	C	Rv0853c	pyruvate or indole-3-pyruvate decarboxylase pdc	SNP	88	14	16	-	SNP	97	36	37	-	SNP	100	14	14	-	SNP	97	32	33	-
951702	C	T	T	T	T	Rv0855	fatty-acid-CoA racemase	SNP	94	16	17	Ala->Val	SNP	100	30	30	Ala->Val	SNP	91	20	22	Ala->Val	SNP	98	42	43	Ala->Val
954101	C	T	T	T	T	Rv0858c	aminotransferase	SNP	100	29	29	Ala->Thr	SNP	100	34	34	Ala->Thr	SNP	100	17	17	Ala->Thr	SNP	97	37	38	Ala->Thr
954468	C	G	G	G	G	Rv0858c	aminotransferase	SNP	100	13	13	-	SNP	94	17	18	-	SNP	92	11	12	-	SNP	96	25	26	-
955524	A	G	G	g	G	Rv0859	acetyl-CoA acetyltransferase	SNP	95	20	21	Ser->Gly	SNP	98	46	47	Ser->Gly	SNP	100	9	9		SNP	92	47	51	Ser->Gly
957117	T	c	C	c	C	Rv0860	fatty oxidation protein FadB	SNP	100	9	9		SNP	100	15	15	-	SNP	100	9	9		SNP	100	20	20	-
979704	G	c	C	C	C	Rv0881	rRNA methyltransferase	SNP	67	2	3		SNP	100	17	17	Gly->Arg	SNP	100	11	11	Gly->Arg	SNP	92	12	13	Gly->Arg
986463	G	C	C	C	C	-	-	SNP	98	59	60	-	SNP	97	64	66	-	SNP	96	44	46	-	SNP	98	85	87	-
991896	T	C	C	C	C	Rv0890c	LuxR family transcriptional regulator	SNP	100	34	34	Glu->Gly	SNP	98	45	46	Glu->Gly	SNP	100	23	23	Glu->Gly	SNP	96	45	47	Glu->Gly
993346	A	C	C	C	C	Rv0891c	transcriptional regulatory protein	SNP	92	56	61	Val->Gly	SNP	94	87	93	Val->Gly	SNP	98	40	41	Val->Gly	SNP	97	102	105	Val->Gly
996205	T	C	C	C	C	Rv0893c	hypothetical protein	SNP	100	19	19	Lys->Glu	SNP	97	34	35	Lys->Glu	SNP	100	19	19	Lys->Glu	SNP	96	27	28	Lys->Glu
996346	G	A	A	A	A	-	-	SNP	93	40	43	-	SNP	100	77	77	-	SNP	88	22	25	-	SNP	95	57	60	-
998108	G	A	A	A	A	Rv0895	hypothetical protein	SNP	100	30	30	-	SNP	98	55	56	-	SNP	100	25	25	-	SNP	100	43	43	-
1011511	A	C	C	C	C	Rv0907	hypothetical protein	SNP	100	21	21	Tyr->Ser	SNP	94	31	33	Tyr->Ser	SNP	94	16	17	Tyr->Ser	SNP	100	31	31	Tyr->Ser
1020942	T	G	G	G	G	Rv0915c	PPE family protein	SNP	100	19	19	Ser->Arg	SNP	92	11	12	Ser->Arg	SNP	100	10	10	Ser->Arg	SNP	96	22	23	Ser->Arg
1022003	A	C	C	C	C	-	-	SNP	100	40	40	-	SNP	99	82	83	-	SNP	95	41	43	-	SNP	99	90	91	-
1024346	A	G	G	g	G	Rv0918	hypothetical protein	SNP	95	19	20	Ser->Gly	SNP	95	20	21	Ser->Gly	SNP	100	8	8		SNP	100	23	23	Ser->Gly
1028217	G	A	A	A	A	Rv0922	transposase	SNP	100	23	23	Gly->Asp	SNP	100	50	50	Gly->Asp	SNP	100	22	22	Gly->Asp	SNP	98	51	52	Gly->Asp
1030058	T	C	C	C	C	Rv0923c	hypothetical protein	SNP	100	10	10	Thr->Ala	SNP	100	18	18	Thr->Ala	SNP	92	11	12	Thr->Ala	SNP	92	22	24	Thr->Ala
1034758	C	T	T	T	T	-	-	SNP	91	21	23	-	SNP	96	54	56	-	SNP	88	15	17	-	SNP	98	47	48	-
1037012	T	C	C	C	C	Rv0930	phosphate ABC transporter transmembrane protein	SNP	100	10	10	Met->Thr	SNP	100	20	20	Met->Thr	SNP	100	13	13	Met->Thr	SNP	100	29	29	Met->Thr
1040251	C	A	A	a	A	Rv0932c	periplasmic phosphate-binding lipoprotein PSTS2 (PBP-2) (PSTS2)	SNP	94	15	16	-	SNP	90	19	21	-	SNP	100	7	7		SNP	90	27	30	-
1045342	G	T	T	T	T	Rv0937c	hypothetical protein	SNP	98	51	52	Leu->Ile	SNP	94	74	79	Leu->Ile	SNP	93	40	43	Leu->Ile	SNP	92	70	76	Leu->Ile
1047165	T	C	C	C	C	Rv0938	ATP-dependent DNA ligase	SNP	98	50	51	Cys->Arg	SNP	96	73	76	Cys->Arg	SNP	100	26	26	Cys->Arg	SNP	93	70	75	Cys->Arg
1054784	C	G	G	G	G	Rv0945	short chain dehydrogenase	SNP	100	29	29	Arg->Gly	SNP	98	44	45	Arg->Gly	SNP	95	18	19	Arg->Gly	SNP	95	39	41	Arg->Gly
1068151	T	C	C	C	C	Rv0956	phosphoribosylglycinamide formyltransferase	SNP	92	12	13	-	SNP	100	27	27	-	SNP	100	12	12	-	SNP	100	27	27	-
1068432	A	G	G	G	G	Rv0957	bifunctionalphosphoribosylaminoimidazolecarboxamide formyltransferase/IMP cyclohydrolase	SNP	100	19	19	-	SNP	100	23	23	-	SNP	100	12	12	-	SNP	92	12	13	-
1070702	T	C	C	C	C	Rv0958	magnesium chelatase	SNP	93	26	28	Ser->Pro	SNP	100	45	45	Ser->Pro	SNP	95	20	21	Ser->Pro	SNP	98	41	42	Ser->Pro
1071966	A	G	G	G	G	Rv0959	hypothetical protein	SNP	97	33	34	Asn->Asp	SNP	100	42	42	Asn->Asp	SNP	100	21	21	Asn->Asp	SNP	93	38	41	Asn->Asp
1075279	T	C	C	C	C	-	-	SNP	100	53	53	-	SNP	98	50	51	-	SNP	95	18	19	-	SNP	100	52	52	-
1076309	G	T	T	T	T	Rv0964c	hypothetical protein	SNP	92	12	13	Pro->Thr	SNP	90	36	40	Pro->Thr	SNP	100	19	19	Pro->Thr	SNP	92	33	36	Pro->Thr
1076880	C	T	T	T	T	Rv0965c	hypothetical protein	SNP	100	22	22	-	SNP	100	34	34	-	SNP	100	17	17	-	SNP	95	35	37	-
1077312	A	G	G	G	G	Rv0966c	hypothetical protein	SNP	100	13	13	Val->Ala	SNP	100	36	36	Val->Ala	SNP	100	14	14	Val->Ala	SNP	100	39	39	Val->Ala
1079927	C	A	A	A	A	Rv0969	metal cation transporter P-type ATPase CtpV	SNP	100	13	13	-	SNP	93	13	14	-	SNP	100	10	10	-	SNP	94	17	18	-
1081681	T	C	C	C	C	Rv0970	integral membrane protein	SNP	100	14	14	-	SNP	100	27	27	-	SNP	100	12	12	-	SNP	100	17	17	-
1087193	G	C	C	C	C	Rv0974c	acetyl-/propionyl-CoA carboxylase subunit beta	SNP	96	24	25	Asn->Lys	SNP	100	39	39	Asn->Lys	SNP	100	17	17	Asn->Lys	SNP	100	37	37	Asn->Lys
1096510	T	C	C	C	C	-	-	SNP	100	13	13	-	SNP	100	18	18	-	SNP	100	10	10	-	SNP	100	14	14	-
1097220	C	T	T	T	T	Rv0981	two component response transcriptional regulatory protein MprA	SNP	100	20	20	-	SNP	94	31	33	-	SNP	95	21	22	-	SNP	100	33	33	-
1098523	T	A	A	A	A	Rv0982	two component sensor kinase MprB	SNP	91	20	22	Leu->His	SNP	100	25	25	Leu->His	SNP	100	13	13	Leu->His	SNP	96	43	45	Leu->His
1099058	G	A	A	A	A	-	-	SNP	98	44	45	-	SNP	98	61	62	-	SNP	97	38	39	-	SNP	98	63	64	-
1100234	T	C	C	C	C	Rv0983	serine protease PepD	SNP	100	38	38	Leu->Pro	SNP	98	49	50	Leu->Pro	SNP	100	25	25	Leu->Pro	SNP	97	38	39	Leu->Pro
1102117	G	A	A	A	A	Rv0986	adhesion component transport ATP-binding protein ABC transporter	SNP	100	79	79	-	SNP	98	132	135	-	SNP	100	73	73	-	SNP	98	144	147	-
1102468	C	A	A	A	A	Rv0986	adhesion component transport ATP-binding protein ABC transporter	SNP	93	39	42	-	SNP	96	69	72	-	SNP	97	30	31	-	SNP	93	75	81	-
1102646	G	A	A	A	A	Rv0987	adhesion component transport transmembrane protein ABC transporter	SNP	94	32	34	-	SNP	94	61	65	-	SNP	94	30	32	-	SNP	100	60	60	-
1103656	C	T	T	T	T	Rv0987	adhesion component transport transmembrane protein ABC transporter	SNP	94	48	51	Ala->Val	SNP	98	50	51	Ala->Val	SNP	100	40	40	Ala->Val	SNP	96	73	76	Ala->Val
1104690	T	G	G	G	G	Rv0987	adhesion component transport transmembrane protein ABC transporter	SNP	100	94	94	Phe->Val	SNP	100	131	131	Phe->Val	SNP	97	64	66	Phe->Val	SNP	98	117	119	Phe->Val
1105686	C	G	G	G	G	Rv0988	hypothetical protein	SNP	93	57	61	Leu->Val	SNP	88	85	97	Leu->Val	SNP	94	49	52	Leu->Val	SNP	97	93	96	Leu->Val
1105687	T	C	C	C	C	Rv0988	hypothetical protein	SNP	97	59	61	Leu->Pro	SNP	97	87	90	Leu->Pro	SNP	98	48	49	Leu->Pro	SNP	98	92	94	Leu->Pro
1106422	T	C	C	C	C	Rv0989c	polyprenyl-diphosphate synthase	SNP	98	52	53	Ile->Val	SNP	91	62	68	Ile->Val	SNP	98	44	45	Ile->Val	SNP	98	89	91	Ile->Val
1107940	A	C	C	C	C	Rv0990c	hypothetical protein	SNP	100	22	22	Ser->Ala	SNP	100	22	22	Ser->Ala	SNP	100	15	15	Ser->Ala	SNP	100	28	28	Ser->Ala
1108521	G	A	A	A	A	-	-	SNP	100	51	51	-	SNP	100	55	55	-	SNP	100	27	27	-	SNP	99	68	69	-
1109975	A	G	G	G	G	Rv0993	UTP--glucose-1-phosphate uridylyltransferase GalU	SNP	100	17	17	Gln->Arg	SNP	93	26	28	Gln->Arg	SNP	94	15	16	Gln->Arg	SNP	100	30	30	Gln->Arg
1111678	G	A	A	A	A	Rv0995	ribosomal-protein-alanine acetyltransferase	SNP	100	11	11	Gly->Ser	SNP	100	14	14	Gly->Ser	SNP	100	14	14	Gly->Ser	SNP	91	20	22	Gly->Ser
1126889	G	C	C	C	C	Rv1007c	methionyl-tRNA synthetase	SNP	100	13	13	Arg->Gly	SNP	97	38	39	Arg->Gly	SNP	100	13	13	Arg->Gly	SNP	97	35	36	Arg->Gly
1127493	T	C	C	C	C	Rv1008	deoxyribonuclease TatD (YjjV protein)	SNP	100	19	19	-	SNP	89	25	28	-	SNP	93	13	14	-	SNP	97	31	32	-
1127648	C	A	A	A	A	Rv1008	deoxyribonuclease TatD (YjjV protein)	SNP	100	23	23	Thr->Asn	SNP	97	31	32	Thr->Asn	SNP	100	10	10	Thr->Asn	SNP	92	37	40	Thr->Asn
1144585	A	G	G	G	G	Rv1023	phosphopyruvate hydratase	SNP	100	24	24	Arg->Gly	SNP	94	44	47	Arg->Gly	SNP	100	17	17	Arg->Gly	SNP	90	55	61	Arg->Gly
1145848	A	C	C	C	C	Rv1023	phosphopyruvate hydratase	SNP	100	28	28	Lys->Gln	SNP	95	57	60	Lys->Gln	SNP	100	25	25	Lys->Gln	SNP	93	52	56	Lys->Gln
1148259	A	G	G	G	G	-	-	SNP	93	14	15	-	SNP	96	27	28	-	SNP	94	17	18	-	SNP	93	25	27	-
1148930	C	T	T	T	T	Rv1027c	transcriptional regulatory protein KdpE	SNP	90	9	10	Gly->Ser	SNP	90	19	21	Gly->Ser	SNP	100	12	12	Gly->Ser	SNP	97	38	39	Gly->Ser
1149551	C	T	T	T	T	Rv1028c	sensor protein KDPD	SNP	96	23	24	-	SNP	95	39	41	-	SNP	100	19	19	-	SNP	96	45	47	-
1150585	G	A	A	A	A	Rv1028c	sensor protein KDPD	SNP	96	23	24	Pro->Ser	SNP	92	22	24	Pro->Ser	SNP	91	10	11	Pro->Ser	SNP	100	26	26	Pro->Ser
1151054	C	G	G	G	G	Rv1028c	sensor protein KDPD	SNP	100	28	28	-	SNP	97	35	36	-	SNP	100	17	17	-	SNP	98	61	62	-
1151074	G	A	A	A	A	Rv1028c	sensor protein KDPD	SNP	94	30	32	Arg->Trp	SNP	93	41	44	Arg->Trp	SNP	95	20	21	Arg->Trp	SNP	100	57	57	Arg->Trp
1151304	C	A	A	A	A	Rv1028c	sensor protein KDPD	SNP	98	43	44	Arg->Leu	SNP	95	75	79	Arg->Leu	SNP	100	39	39	Arg->Leu	SNP	96	52	54	Arg->Leu
1163134	T	C	C	C	C	Rv1040c	PE family protein	SNP	100	28	28	-	SNP	100	40	40	-	SNP	100	15	15	-	SNP	100	41	41	-
1164336	G	A	A	A	A	-	-	SNP	100	29	29	-	SNP	100	35	35	-	SNP	100	15	15	-	SNP	100	51	51	-
1165114	C	T	T	T	T	Rv1042c	IS like-2 transposase	SNP	94	32	34	Gly->Glu	SNP	96	45	47	Gly->Glu	SNP	98	39	40	Gly->Glu	SNP	99	68	69	Gly->Glu
1168776	T	G	G	G	G	Rv1046c	hypothetical protein	SNP	100	41	41	Arg->Ser	SNP	97	38	39	Arg->Ser	SNP	93	26	28	Arg->Ser	SNP	98	55	56	Arg->Ser
1172085	C	A	A	A	A	Rv1048c	hypothetical protein	SNP	100	65	65	Glu->Asp	SNP	99	99	100	Glu->Asp	SNP	98	54	55	Glu->Asp	SNP	99	106	107	Glu->Asp
1175343	C	t	T	T	T	-	-	SNP	100	9	9		SNP	100	30	30	-	SNP	100	11	11	-	SNP	96	27	28	-
1177157	G	A	A	A	A	Rv1054	integrase	SNP	94	30	32	Gly->Asp	SNP	98	41	42	Gly->Asp	SNP	100	21	21	Gly->Asp	SNP	98	44	45	Gly->Asp
1178116	T	C	C	C	C	Rv1056	hypothetical protein	SNP	100	34	34	-	SNP	100	47	47	-	SNP	100	29	29	-	SNP	98	46	47	-
1197157	T	G	G	G	G	-	-	SNP	97	30	31	-	SNP	96	53	55	-	SNP	100	28	28	-	SNP	98	44	45	-
1200418	A	G	G	G	G	-	-	SNP	100	44	44	-	SNP	97	74	76	-	SNP	100	36	36	-	SNP	94	59	63	-
1201581	A	C	C	C	C	Rv1076	lipase LipU	SNP	100	18	18	Gln->Pro	SNP	95	42	44	Gln->Pro	SNP	96	26	27	Gln->Pro	SNP	100	39	39	Gln->Pro
1211369	A	C	C	C	C	Rv1086	short (C15) chain Z-isoprenyl diphosphate synthase (Z-FPP synthase) (Z-farnesyl diphosphate synthase) (Z-FPP synthetase) (Z-farnesyl diphosphate synthetase) (geranyltranstransferase) (farnesyl pyrophosphate synthetase)	SNP	100	16	16	Ser->Arg	SNP	95	19	20	Ser->Arg	SNP	93	13	14	Ser->Arg	SNP	94	29	31	Ser->Arg
1215105	T	GAP	GAP	GAP	GAP	-	-	Del	97	31	32	-	Del	96	27	28	-	Del	100	17	17	-	Del	97	31	32	-
1215742	G	A	A	A	A	Rv1090	endo-1,4-beta-glucanase	SNP	96	47	49	-	SNP	100	73	73	-	SNP	90	27	30	-	SNP	94	61	65	-
1215743	C	A	A	A	A	Rv1090	endo-1,4-beta-glucanase	SNP	100	51	51	Gln->Lys	SNP	100	74	74	Gln->Lys	SNP	93	28	30	Gln->Lys	SNP	100	66	66	Gln->Lys
1220680	T	C	C	C	C	Rv1093	serine hydroxymethyltransferase	SNP	100	31	31	Val->Ala	SNP	100	65	65	Val->Ala	SNP	100	33	33	Val->Ala	SNP	100	58	58	Val->Ala
1221929	A	G	G	G	G	-	-	SNP	100	36	36	-	SNP	100	45	45	-	SNP	93	25	27	-	SNP	98	58	59	-
1224367	T	c	C	c	C	-	-	SNP	100	6	6		SNP	92	12	13	-	SNP	100	7	7		SNP	100	11	11	-
1227830	G	T	T	T	T	Rv1099c	fructose 1,6-bisphosphatase II	SNP	97	35	36	-	SNP	98	51	52	-	SNP	100	31	31	-	SNP	100	67	67	-
1250340	A	G	G	g	G	Rv1127c	pyruvate phosphate dikinase	SNP	100	11	11	-	SNP	100	19	19	-	SNP	100	4	4		SNP	95	20	21	-
1251199	C	T	T	T	T	Rv1127c	pyruvate phosphate dikinase	SNP	100	28	28	Gly->Glu	SNP	92	34	37	Gly->Glu	SNP	100	28	28	Gly->Glu	SNP	100	35	35	Gly->Glu
1252054	G	GAP	GAP	gap	GAP	Rv1128c	hypothetical protein	Del	80	12	15	-	Del	92	22	24	-	Del	100	8	8		Del	91	21	23	-
1252164	T	C	C	C	C	Rv1128c	hypothetical protein	SNP	89	34	38	Glu->Gly	SNP	98	47	48	Glu->Gly	SNP	100	22	22	Glu->Gly	SNP	100	55	55	Glu->Gly
1254562	A	G	G	G	G	Rv1130	hypothetical protein	SNP	99	75	76	Asp->Gly	SNP	100	108	108	Asp->Gly	SNP	100	56	56	Asp->Gly	SNP	100	109	109	Asp->Gly
1265070	G	T	T	T	T	-	-	SNP	94	17	18	-	SNP	100	33	33	-	SNP	100	16	16	-	SNP	98	46	47	-
1273251i1	C	A	A	A	A	-	-	Ins	100	49	49	-	Ins	100	47	47	-	Ins	93	25	27	-	Ins	98	50	51	-
1275957	T	C	C	C	C	-	-	SNP	100	79	79	-	SNP	99	115	116	-	SNP	100	50	50	-	SNP	99	111	112	-
1276588	C	G	G	G	G	Rv1148c	hypothetical protein	SNP	98	58	59	-	SNP	92	58	63	-	SNP	95	39	41	-	SNP	96	65	68	-
1278278	G	A	A	A	A	Rv1149	transposase	SNP	94	32	34	Gly->Glu	SNP	94	45	48	Gly->Glu	SNP	95	38	40	Gly->Glu	SNP	99	68	69	Gly->Glu
1281118	T	C	C	C	C	Rv1154c	hypothetical protein	SNP	97	37	38	Thr->Ala	SNP	100	66	66	Thr->Ala	SNP	100	27	27	Thr->Ala	SNP	98	60	61	Thr->Ala
1281771	T	C	C	C	C	Rv1155	hypothetical protein	SNP	95	21	22	Ser->Pro	SNP	100	39	39	Ser->Pro	SNP	100	15	15	Ser->Pro	SNP	100	34	34	Ser->Pro
1285001	A	C	C	C	C	Rv1159	mannosyltransferase	SNP	96	26	27	Thr->Pro	SNP	93	39	42	Thr->Pro	SNP	90	19	21	Thr->Pro	SNP	91	29	32	Thr->Pro
1286766	G	C	C	C	C	Rv1160	7,8-dihydro-8-oxoguanine-triphosphatase	SNP	100	14	14	Gly->Arg	SNP	100	36	36	Gly->Arg	SNP	93	13	14	Gly->Arg	SNP	100	32	32	Gly->Arg
1288698	G	A	A	A	A	Rv1161	respiratory nitrate reductase subunit alpha NarG	SNP	97	37	38	-	SNP	91	59	65	-	SNP	100	26	26	-	SNP	88	52	59	-
1299305	G	A	A	A	A	Rv1168c	PPE family protein	SNP	95	20	21	Pro->Leu	SNP	97	32	33	Pro->Leu	SNP	94	17	18	Pro->Leu	SNP	85	28	33	Pro->Leu
1306259	A	G	G	G	G	Rv1175c	NADPH dependent 2,4-dienoyl-CoA reductase	SNP	100	14	14	-	SNP	97	28	29	-	SNP	90	9	10	-	SNP	82	27	33	-
1313338i1	A	G	G	G	G	-	-	Ins	100	17	17	-	Ins	100	31	31	-	Ins	95	18	19	-	Ins	100	38	38	-
1313338	A	C	C	C	C	-	-	SNP	100	17	17	-	SNP	97	31	32	-	SNP	90	19	21	-	SNP	97	38	39	-
1317655	C	T	T	T	T	Rv1181	polyketide beta-ketoacyl synthase PKS4	SNP	100	23	23	-	SNP	96	26	27	-	SNP	100	12	12	-	SNP	100	34	34	-
1322741	A	G	G	G	G	Rv1183	transmembrane transport protein MmpL10	SNP	100	62	62	Thr->Ala	SNP	100	74	74	Thr->Ala	SNP	97	36	37	Thr->Ala	SNP	99	66	67	Thr->Ala
1327890	G	A	A	A	A	Rv1186c	hypothetical protein	SNP	95	21	22	-	SNP	100	39	39	-	SNP	100	17	17	-	SNP	100	41	41	-
1328687	G	C	C	C	C	Rv1186c	hypothetical protein	SNP	100	14	14	Pro->Ala	SNP	100	25	25	Pro->Ala	SNP	92	11	12	Pro->Ala	SNP	89	16	18	Pro->Ala
1336164	C	T	T	T	T	Rv1193	acyl-CoA synthetase	SNP	100	15	15	Pro->Leu	SNP	100	32	32	Pro->Leu	SNP	100	10	10	Pro->Leu	SNP	88	22	25	Pro->Leu
1340208	G	A	A	A	A	Rv1196	PPE family protein	SNP	100	28	28	Arg->Gln	SNP	100	54	54	Arg->Gln	SNP	93	25	27	Arg->Gln	SNP	100	53	53	Arg->Gln
1342581	T	C	C	C	C	Rv1199c	transposase	SNP	99	269	271	Thr->Ala	SNP	99	395	398	Thr->Ala	SNP	98	213	217	Thr->Ala	SNP	99	401	405	Thr->Ala
1349733	G	C	C	C	C	Rv1206	acyl-CoA synthetase	SNP	100	20	20	Glu->Asp	SNP	100	31	31	Glu->Asp	SNP	100	15	15	Glu->Asp	SNP	85	29	34	Glu->Asp
1351172	A	G	G	G	G	-	-	SNP	96	25	26	-	SNP	100	22	22	-	SNP	100	11	11	-	SNP	97	30	31	-
1357308	T	G	G	G	G	Rv1214c	PE family protein	SNP	100	27	27	-	SNP	100	30	30	-	SNP	100	18	18	-	SNP	92	33	36	-
1360209	T	C	C	c	C	Rv1217c	tetronasin-transport integral membrane protein ABC transporter	SNP	100	17	17	-	SNP	93	28	30	-	SNP	100	8	8		SNP	100	21	21	-
1361285	C	T	T	t	T	Rv1217c	tetronasin-transport integral membrane protein ABC transporter	SNP	90	9	10	Ala->Thr	SNP	96	23	24	Ala->Thr	SNP	100	7	7		SNP	97	33	34	Ala->Thr
1362006	T	C	C	C	C	Rv1218c	tetronasin-transport ATP-binding protein ABC transporter	SNP	100	53	53	Gln->Arg	SNP	99	79	80	Gln->Arg	SNP	98	41	42	Gln->Arg	SNP	98	83	85	Gln->Arg
1364706	G	A	A	A	A	Rv1221	RNA polymerase sigma factor SigE	SNP	97	29	30	-	SNP	100	54	54	-	SNP	96	22	23	-	SNP	100	36	36	-
1367484	T	G	G	G	G	Rv1224	sec-independent translocase	SNP	97	36	37	Trp->Gly	SNP	95	52	55	Trp->Gly	SNP	90	26	29	Trp->Gly	SNP	98	56	57	Trp->Gly
1370852	T	G	G	G	G	-	-	SNP	100	43	43	-	SNP	100	56	56	-	SNP	96	26	27	-	SNP	100	61	61	-
1374065	T	C	C	C	C	Rv1230c	hypothetical protein	SNP	100	14	14	Ser->Gly	SNP	100	20	20	Ser->Gly	SNP	100	10	10	Ser->Gly	SNP	100	24	24	Ser->Gly
1374201	A	G	G	G	G	-	-	SNP	100	21	21	-	SNP	91	29	32	-	SNP	100	16	16	-	SNP	100	37	37	-
1375044	C	g	G	g	G	Rv1232c	hypothetical protein	SNP	100	4	4		SNP	93	14	15	-	SNP	100	9	9		SNP	94	16	17	-
1382628	T	C	C	C	C	Rv1239c	magnesium/cobalt transporter CorA	SNP	94	29	31	Lys->Glu	SNP	98	41	42	Lys->Glu	SNP	96	23	24	Lys->Glu	SNP	98	51	52	Lys->Glu
1390763	C	T	T	T	T	Rv1248c	alpha-ketoglutarate decarboxylase	SNP	100	23	23	Val->Met	SNP	100	35	35	Val->Met	SNP	100	26	26	Val->Met	SNP	98	56	57	Val->Met
1393626	A	G	G	g	G	Rv1249c	hypothetical protein	SNP	100	14	14	-	SNP	100	13	13	-	SNP	100	9	9		SNP	100	22	22	-
1396922	T	C	C	C	C	Rv1251c	hypothetical protein	SNP	92	12	13	-	SNP	95	21	22	-	SNP	100	13	13	-	SNP	100	28	28	-
1406761i1	C	G	G	G	G	-	-	Ins	100	34	34	-	Ins	100	38	38	-	Ins	100	20	20	-	Ins	100	42	42	-
1411210	T	G	G	G	G	Rv1263	amidase	SNP	100	24	24	-	SNP	94	29	31	-	SNP	100	15	15	-	SNP	98	46	47	-
1413148	C	T	T	T	T	-	-	SNP	96	24	25	-	SNP	95	21	22	-	SNP	100	16	16	-	SNP	93	28	30	-
1428084	G	A	A	a	A	Rv1278	hypothetical protein	SNP	100	11	11	Arg->His	SNP	100	11	11	Arg->His	SNP	100	1	1		SNP	100	10	10	Arg->His
1439616	A	G	G	G	G	Rv1286	bifunctional sulfate adenylyltransferase subunit 1/adenylylsulfate kinase protein	SNP	94	30	32	Asp->Gly	SNP	95	37	39	Asp->Gly	SNP	94	16	17	Asp->Gly	SNP	97	60	62	Asp->Gly
1440469	C	G	G	G	G	Rv1286	bifunctional sulfate adenylyltransferase subunit 1/adenylylsulfate kinase protein	SNP	100	27	27	-	SNP	98	43	44	-	SNP	90	19	21	-	SNP	98	44	45	-
1445781	A	g	G	G	G	Rv1291c	hypothetical protein	SNP	100	7	7		SNP	100	23	23	-	SNP	100	16	16	-	SNP	88	22	25	-
1446733	G	A	A	A	A	Rv1292	arginyl-tRNA synthetase	SNP	96	22	23	Ala->Thr	SNP	91	20	22	Ala->Thr	SNP	93	13	14	Ala->Thr	SNP	93	25	27	Ala->Thr
1457144	C	T	T	T	T	Rv1300	hypothetical protein	SNP	100	27	27	Arg->Cys	SNP	95	41	43	Arg->Cys	SNP	96	24	25	Arg->Cys	SNP	98	44	45	Arg->Cys
1468208	A	C	C	C	C	Rv1313c	transposase	SNP	88	29	33	Leu->Arg	SNP	94	32	34	Leu->Arg	SNP	97	29	30	Leu->Arg	SNP	96	50	52	Leu->Arg
1468492	C	A	A	A	A	Rv1313c	transposase	SNP	94	74	79	-	SNP	99	92	93	-	SNP	100	61	61	-	SNP	99	125	126	-
1477596	C	T	T	T	T	Rv1316c	methylated-DNA--protein-cysteinemethyltransferase	SNP	100	36	36	-	SNP	100	45	45	-	SNP	92	23	25	-	SNP	98	61	62	-
1479085	T	C	C	C	C	Rv1317c	bifunctional methylated-DNA--protein-cysteine methyltransferase/O-6-methylguanine-DNA transcription regulator	SNP	100	27	27	Ile->Val	SNP	100	26	26	Ile->Val	SNP	100	15	15	Ile->Val	SNP	100	40	40	Ile->Val
1482627	T	C	C	C	C	Rv1320c	adenylate cyclase	SNP	100	28	28	Thr->Ala	SNP	100	30	30	Thr->Ala	SNP	94	15	16	Thr->Ala	SNP	100	35	35	Thr->Ala
1484708	A	C	C	C	C	Rv1321	hypothetical protein	SNP	100	16	16	Ser->Arg	SNP	100	44	44	Ser->Arg	SNP	91	10	11	Ser->Arg	SNP	98	44	45	Ser->Arg
1490905	A	G	G	G	G	Rv1326c	glycogen branching enzyme	SNP	97	37	38	Ser->Pro	SNP	98	43	44	Ser->Pro	SNP	100	18	18	Ser->Pro	SNP	100	54	54	Ser->Pro
1523817	C	T	T	T	T	Rv1355c	hypothetical protein	SNP	98	39	40	-	SNP	99	66	67	-	SNP	100	23	23	-	SNP	97	71	73	-
1526311	G	T	T	T	T	-	-	SNP	98	58	59	-	SNP	98	83	85	-	SNP	98	39	40	-	SNP	96	88	92	-
1526819	C	A	A	A	A	Rv1358	transcriptional regulatory protein	SNP	96	45	47	-	SNP	100	70	70	-	SNP	100	35	35	-	SNP	100	75	75	-
1529133	C	GAP	GAP	GAP	GAP	Rv1358	transcriptional regulatory protein	Del	93	26	28	-	Del	91	42	46	-	Del	100	20	20	-	Del	89	33	37	-
1540141	T	C	C	C	C	Rv1367c	hypothetical protein	SNP	100	30	30	Ile->Val	SNP	100	40	40	Ile->Val	SNP	100	21	21	Ile->Val	SNP	97	63	65	Ile->Val
1541442	C	T	T	T	T	Rv1368	lipoprotein LprF	SNP	100	50	50	-	SNP	97	62	64	-	SNP	96	26	27	-	SNP	97	59	61	-
1541798	C	T	T	T	T	Rv1368	lipoprotein LprF	SNP	90	28	31	Ala->Val	SNP	93	43	46	Ala->Val	SNP	94	29	31	Ala->Val	SNP	96	50	52	Ala->Val
1544255	C	T	T	T	T	Rv1371	hypothetical protein	SNP	98	50	51	-	SNP	97	61	63	-	SNP	97	28	29	-	SNP	97	64	66	-
1546703	C	t	T	T	T	Rv1373	glycolipid sulfotransferase	SNP	100	8	8		SNP	94	31	33	Pro->Leu	SNP	100	11	11	Pro->Leu	SNP	77	17	22	Pro->Leu
1547125	T	C	C	C	C	Rv1374c	hypothetical protein	SNP	100	59	59	Thr->Ala	SNP	98	85	87	Thr->Ala	SNP	96	43	45	Thr->Ala	SNP	98	92	94	Thr->Ala
1552547	G	A	A	A	A	Rv1378c	hypothetical protein	SNP	96	27	28	Arg->Trp	SNP	94	29	31	Arg->Trp	SNP	100	13	13	Arg->Trp	SNP	97	30	31	Arg->Trp
1556787	T	C	C	c	C	Rv1383	carbamoyl phosphate synthase small subunit	SNP	100	27	27	Ser->Pro	SNP	97	33	34	Ser->Pro	SNP	100	8	8		SNP	98	41	42	Ser->Pro
1561939	G	C	C	C	C	Rv1387	PPE family protein	SNP	96	25	26	Glu->Asp	SNP	97	31	32	Glu->Asp	SNP	95	18	19	Glu->Asp	SNP	100	32	32	Glu->Asp
1563717	C	T	T	T	T	Rv1388	putative integration host factor MIHF	SNP	97	37	38	-	SNP	90	60	67	-	SNP	85	28	33	-	SNP	91	50	55	-
1570566	C	A	A	A	A	Rv1394c	cytochrome P450 132	SNP	89	24	27	Arg->Leu	SNP	94	31	33	Arg->Leu	SNP	91	10	11	Arg->Leu	SNP	100	24	24	Arg->Leu
1573660	T	G	G	G	G	Rv1396c	PE-PGRS family protein	SNP	100	41	41	Arg->Ser	SNP	100	48	48	Arg->Ser	SNP	96	26	27	Arg->Ser	SNP	98	56	57	Arg->Ser
1576527	G	T	T	T	T	Rv1400c	lipase LipH	SNP	100	23	23	Phe->Leu	SNP	100	30	30	Phe->Leu	SNP	100	17	17	Phe->Leu	SNP	96	24	25	Phe->Leu
1577241	G	A	A	A	A	Rv1401	hypothetical protein	SNP	100	28	28	-	SNP	100	25	25	-	SNP	100	17	17	-	SNP	96	24	25	-
1588899	G	T	T	T	T	Rv1412	riboflavin synthase subunit alpha	SNP	100	19	19	-	SNP	100	29	29	-	SNP	100	16	16	-	SNP	94	30	32	-
1594870	C	A	A	A	A	Rv1420	excinuclease ABC subunit C	SNP	100	10	10	Arg->Ser	SNP	95	18	19	Arg->Ser	SNP	92	11	12	Arg->Ser	SNP	100	20	20	Arg->Ser
1594906	G	A	A	A	A	Rv1420	excinuclease ABC subunit C	SNP	96	26	27	Val->Ile	SNP	97	29	30	Val->Ile	SNP	93	26	28	Val->Ile	SNP	100	28	28	Val->Ile
1595342	T	C	C	C	C	Rv1420	excinuclease ABC subunit C	SNP	91	21	23	Val->Ala	SNP	97	30	31	Val->Ala	SNP	89	17	19	Val->Ala	SNP	90	38	42	Val->Ala
1606673	G	T	T	t	T	Rv1430	PE family protein	SNP	90	19	21	-	SNP	90	27	30	-	SNP	78	7	9		SNP	93	14	15	-
1608276	A	C	C	C	C	Rv1431	hypothetical protein	SNP	90	27	30	Asn->Thr	SNP	93	51	55	Asn->Thr	SNP	88	21	24	Asn->Thr	SNP	92	49	53	Asn->Thr
1609840	A	G	G	G	G	Rv1431	hypothetical protein	SNP	100	13	13	-	SNP	100	28	28	-	SNP	100	13	13	-	SNP	95	19	20	-
1613035	T	C	C	C	C	-	-	SNP	100	38	38	-	SNP	100	53	53	-	SNP	100	27	27	-	SNP	98	65	66	-
1617302	G	T	T	T	T	Rv1439c	hypothetical protein	SNP	94	30	32	Leu->Ile	SNP	100	45	45	Leu->Ile	SNP	100	25	25	Leu->Ile	SNP	94	51	54	Leu->Ile
1620181	C	G	G	G	G	Rv1442	biotin sulfoxide reductase	SNP	100	18	18	Leu->Val	SNP	100	32	32	Leu->Val	SNP	100	12	12	Leu->Val	SNP	100	32	32	Leu->Val
1627351	T	C	C	C	C	Rv1448c	transaldolase	SNP	100	25	25	Thr->Ala	SNP	98	46	47	Thr->Ala	SNP	94	16	17	Thr->Ala	SNP	93	41	44	Thr->Ala
1630148	A	C	C	C	C	Rv1449c	transketolase	SNP	100	20	20	Tyr->Asp	SNP	97	34	35	Tyr->Asp	SNP	100	19	19	Tyr->Asp	SNP	100	45	45	Tyr->Asp
1634418	C	T	T	T	T	Rv1450c	PE-PGRS family protein	SNP	97	33	34	-	SNP	98	43	44	-	SNP	94	29	31	-	SNP	98	52	53	-
1639594	C	A	A	A	A	Rv1453	transcriptional activator protein	SNP	97	36	37	Pro->Gln	SNP	100	54	54	Pro->Gln	SNP	100	25	25	Pro->Gln	SNP	100	45	45	Pro->Gln
1643864	T	c	C	c	C	Rv1458c	unidentified antibiotic-transport ATP-binding protein ABC transporter	SNP	100	9	9		SNP	100	21	21	Thr->Ala	SNP	100	5	5		SNP	95	20	21	Thr->Ala
1645802	T	c	C	c	C	Rv1459c	integral membrane protein	SNP	100	7	7		SNP	97	28	29	Lys->Glu	SNP	100	7	7		SNP	97	29	30	Lys->Glu
1647436	G	A	A	A	A	Rv1461	hypothetical protein	SNP	100	59	59	Val->Ile	SNP	100	102	102	Val->Ile	SNP	100	42	42	Val->Ile	SNP	100	109	109	Val->Ile
1651308	A	G	G	G	G	Rv1463	ABC transporter ATP-binding protein	SNP	100	12	12	Glu->Gly	SNP	100	23	23	Glu->Gly	SNP	100	11	11	Glu->Gly	SNP	100	29	29	Glu->Gly
1654730	T	G	G	G	G	Rv1467c	acyl-CoA dehydrogenase FADE15	SNP	97	31	32	Lys->Thr	SNP	100	52	52	Lys->Thr	SNP	100	21	21	Lys->Thr	SNP	97	37	38	Lys->Thr
1669158	T	C	C	C	C	-	-	SNP	100	23	23	-	SNP	98	42	43	-	SNP	95	18	19	-	SNP	98	41	42	-
1676290	C	A	A	A	A	Rv1486c	hypothetical protein	SNP	95	37	39	Lys->Asn	SNP	100	35	35	Lys->Asn	SNP	100	15	15	Lys->Asn	SNP	100	35	35	Lys->Asn
1688064	A	G	G	G	G	Rv1497	esterase LipL	SNP	100	17	17	Met->Val	SNP	100	26	26	Met->Val	SNP	100	13	13	Met->Val	SNP	100	47	47	Met->Val
1689349	C	T	T	T	T	Rv1498c	methyltransferase	SNP	97	29	30	Arg->His	SNP	96	55	57	Arg->His	SNP	96	25	26	Arg->His	SNP	95	58	61	Arg->His
1692141	A	C	C	C	C	Rv1501	hypothetical protein	SNP	96	90	94	-	SNP	97	133	137	-	SNP	99	69	70	-	SNP	96	150	156	-
1693561	A	G	G	G	G	Rv1502	hypothetical protein	SNP	100	66	66	Tyr->Cys	SNP	100	99	99	Tyr->Cys	SNP	95	39	41	Tyr->Cys	SNP	98	100	102	Tyr->Cys
1695037	G	A	A	A	A	Rv1504c	hypothetical protein	SNP	86	31	36	-	SNP	93	69	74	-	SNP	100	29	29	-	SNP	98	50	51	-
1695796	C	T	T	T	T	Rv1505c	hypothetical protein	SNP	100	70	70	Ala->Thr	SNP	98	96	98	Ala->Thr	SNP	97	36	37	Ala->Thr	SNP	99	99	100	Ala->Thr
1697896	C	T	T	T	T	-	-	SNP	100	39	39	-	SNP	100	72	72	-	SNP	97	31	32	-	SNP	100	61	61	-
1698911	G	A	A	A	A	Rv1508c	hypothetical protein	SNP	94	16	17	-	SNP	97	34	35	-	SNP	100	10	10	-	SNP	92	24	26	-
1699849	G	A	A	A	A	Rv1508c	hypothetical protein	SNP	100	48	48	Pro->Ser	SNP	98	47	48	Pro->Ser	SNP	100	32	32	Pro->Ser	SNP	98	57	58	Pro->Ser
1701215	C	T	T	T	T	-	-	SNP	100	41	41	-	SNP	100	63	63	-	SNP	97	29	30	-	SNP	98	61	62	-
1706119	T	C	C	C	C	Rv1514c	hypothetical protein	SNP	98	46	47	-	SNP	98	59	60	-	SNP	97	33	34	-	SNP	94	65	69	-
1706685	C	A	A	A	A	Rv1515c	hypothetical protein	SNP	98	52	53	Gly->Val	SNP	100	82	82	Gly->Val	SNP	97	32	33	Gly->Val	SNP	100	75	75	Gly->Val
1709432	C	T	T	T	T	Rv1517	hypothetical protein	SNP	100	39	39	Leu->Phe	SNP	98	51	52	Leu->Phe	SNP	96	22	23	Leu->Phe	SNP	98	47	48	Leu->Phe
1711670	C	T	T	T	T	Rv1520	sugar transferase	SNP	90	18	20	Arg->Cys	SNP	97	33	34	Arg->Cys	SNP	86	12	14	Arg->Cys	SNP	100	40	40	Arg->Cys
1713192	A	G	G	G	G	Rv1521	acyl-CoA synthetase	SNP	100	16	16	-	SNP	100	33	33	-	SNP	100	19	19	-	SNP	96	24	25	-
1716472	A	G	G	G	G	Rv1522c	transmembrane transport protein MmpL12	SNP	100	21	21	Ser->Pro	SNP	97	30	31	Ser->Pro	SNP	80	8	10	Ser->Pro	SNP	97	38	39	Ser->Pro
1721194	G	C	C	C	C	Rv1526c	glycosyltransferase	SNP	97	30	31	Asn->Lys	SNP	98	47	48	Asn->Lys	SNP	100	22	22	Asn->Lys	SNP	97	67	69	Asn->Lys
1722200	C	G	G	g	G	Rv1527c	polyketide synthase pks5	SNP	94	15	16	-	SNP	100	14	14	-	SNP	100	9	9		SNP	100	22	22	-
1722228	A	C	C	c	C	Rv1527c	polyketide synthase pks5	SNP	100	10	10	Leu->Arg	SNP	100	17	17	Leu->Arg	SNP	100	5	5		SNP	100	21	21	Leu->Arg
1728603	C	T	T	T	T	-	-	SNP	97	64	66	-	SNP	99	84	85	-	SNP	100	47	47	-	SNP	99	89	90	-
1728837	A	G	G	G	G	-	-	SNP	100	48	48	-	SNP	99	91	92	-	SNP	100	33	33	-	SNP	99	83	84	-
1733134	C	T	T	T	T	Rv1532c	hypothetical protein	SNP	100	27	27	-	SNP	98	43	44	-	SNP	100	20	20	-	SNP	97	56	58	-
1739559	T	C	C	C	C	Rv1536	isoleucyl-tRNA synthetase	SNP	100	18	18	Ile->Thr	SNP	94	29	31	Ile->Thr	SNP	100	15	15	Ile->Thr	SNP	95	42	44	Ile->Thr
1741352	C	T	T	t	T	Rv1538c	L-aparaginase ansA	SNP	93	13	14	Gly->Ser	SNP	95	18	19	Gly->Ser	SNP	100	7	7		SNP	100	14	14	Gly->Ser
1752561	T	C	C	C	C	Rv1548c	PPE family protein	SNP	97	32	33	Asp->Gly	SNP	98	41	42	Asp->Gly	SNP	100	20	20	Asp->Gly	SNP	100	41	41	Asp->Gly
1753483	T	C	C	c	C	-	-	SNP	100	11	11	-	SNP	100	15	15	-	SNP	86	6	7		SNP	100	11	11	-
1756359	G	GAP	GAP	GAP	GAP	Rv1551	glycerol-3-phosphate acyltransferase	Del	91	21	23	-	Del	96	25	26	-	Del	92	11	12	-	Del	87	27	31	-
1759252	G	T	T	T	T	Rv1552	fumarate reductase flavoprotein subunit	SNP	94	29	31	-	SNP	96	44	46	-	SNP	100	22	22	-	SNP	93	57	61	-
1760292	A	G	G	G	G	Rv1554	fumarate reductase subunit C	SNP	98	40	41	Met->Val	SNP	100	61	61	Met->Val	SNP	100	27	27	Met->Val	SNP	94	68	72	Met->Val
1774659	C	T	T	T	T	-	-	SNP	98	52	53	-	SNP	99	71	72	-	SNP	100	33	33	-	SNP	100	63	63	-
1778430	T	C	C	c	C	Rv1570	dithiobiotin synthetase	SNP	100	11	11	Met->Thr	SNP	100	17	17	Met->Thr	SNP	100	4	4		SNP	95	19	20	Met->Thr
1782618	A	G	G	g	G	-	-	SNP	100	16	16	-	SNP	100	17	17	-	SNP	100	5	5		SNP	100	18	18	-
1782710	A	G	G	G	G	-	-	SNP	96	23	24	-	SNP	93	27	29	-	SNP	100	20	20	-	SNP	100	41	41	-
1782767	C	t	T	t	T	Rv1578c	phiRv1 phage protein	SNP	100	6	6		SNP	100	11	11	-	SNP	100	9	9		SNP	100	11	11	-
1789564	C	T	T	T	T	Rv1588c	REP13E12 repeat-containing protein	SNP	92	24	26	-	SNP	91	30	33	-	SNP	100	20	20	-	SNP	95	38	40	-
1789565	C	A	A	A	A	Rv1588c	REP13E12 repeat-containing protein	SNP	97	28	29	Arg->Leu	SNP	100	34	34	Arg->Leu	SNP	95	20	21	Arg->Leu	SNP	93	40	43	Arg->Leu
1792777	T	C	C	C	C	Rv1592c	hypothetical protein	SNP	100	22	22	Ile->Val	SNP	100	34	34	Ile->Val	SNP	100	19	19	Ile->Val	SNP	100	35	35	Ile->Val
1792778	T	C	C	C	C	Rv1592c	hypothetical protein	SNP	100	22	22	-	SNP	97	33	34	-	SNP	100	20	20	-	SNP	100	35	35	-
1797206	G	C	C	c	C	Rv1595	L-aspartate oxidase	SNP	100	11	11	Val->Leu	SNP	100	13	13	Val->Leu	SNP	100	4	4		SNP	90	9	10	Val->Leu
1803265	G	A	A	A	A	Rv1602	imidazole glycerol phosphate synthase subunit HisH	SNP	89	17	19	Ser->Asn	SNP	100	40	40	Ser->Asn	SNP	100	14	14	Ser->Asn	SNP	100	44	44	Ser->Asn
1804409	C	A	A	a	A	Rv1604	inositol-monophosphatase	SNP	100	12	12	Pro->Gln	SNP	100	19	19	Pro->Gln	SNP	88	7	8		SNP	96	23	24	Pro->Gln
1811375	G	T	T	T	T	Rv1612	tryptophan synthase subunit beta	SNP	98	62	63	-	SNP	98	78	80	-	SNP	93	40	43	-	SNP	94	67	71	-
1816696	T	C	C	C	C	Rv1617	pyruvate kinase	SNP	100	37	37	Ser->Pro	SNP	100	27	27	Ser->Pro	SNP	93	26	28	Ser->Pro	SNP	100	49	49	Ser->Pro
1817976	A	T	T	t	T	Rv1618	acyl-CoA thioesterase II TesB1	SNP	100	10	10	His->Leu	SNP	100	13	13	His->Leu	SNP	100	4	4		SNP	100	26	26	His->Leu
1826025	G	A	A	A	A	Rv1624c	hypothetical protein	SNP	95	38	40	-	SNP	98	51	52	-	SNP	93	39	42	-	SNP	99	67	68	-
1831220	A	C	C	C	C	Rv1629	DNA polymerase I	SNP	91	10	11	Thr->Pro	SNP	95	20	21	Thr->Pro	SNP	80	8	10	Thr->Pro	SNP	100	25	25	Thr->Pro
1831226	A	G	G	g	G	Rv1629	DNA polymerase I	SNP	92	12	13	Arg->Gly	SNP	96	27	28	Arg->Gly	SNP	100	8	8		SNP	97	29	30	Arg->Gly
1831288	C	T	T	T	T	Rv1629	DNA polymerase I	SNP	100	15	15	-	SNP	100	34	34	-	SNP	100	14	14	-	SNP	100	27	27	-
1834177	A	C	C	C	C	Rv1630	30S ribosomal protein S1	SNP	100	38	38	-	SNP	97	58	60	-	SNP	100	39	39	-	SNP	100	70	70	-
1836286	G	C	C	C	C	-	-	SNP	100	19	19	-	SNP	100	13	13	-	SNP	100	12	12	-	SNP	100	24	24	-
1837923	G	A	A	A	A	Rv1633	excinuclease ABC subunit B	SNP	80	12	15	-	SNP	92	24	26	-	SNP	93	14	15	-	SNP	97	33	34	-
1847919	C	G	G	G	G	Rv1639c	hypothetical protein	SNP	100	14	14	-	SNP	95	18	19	-	SNP	100	11	11	-	SNP	93	27	29	-
1849051	C	T	T	T	T	Rv1640c	lysyl-tRNA synthetase	SNP	100	12	12	-	SNP	97	31	32	-	SNP	100	11	11	-	SNP	100	24	24	-
1849609	T	C	C	C	C	Rv1640c	lysyl-tRNA synthetase	SNP	100	25	25	-	SNP	91	29	32	-	SNP	100	15	15	-	SNP	98	40	41	-
1849934	A	G	G	G	G	Rv1640c	lysyl-tRNA synthetase	SNP	100	19	19	Ile->Thr	SNP	95	39	41	Ile->Thr	SNP	100	12	12	Ile->Thr	SNP	97	33	34	Ile->Thr
1854300	T	C	C	c	C	Rv1644	23S rRNA methyltransferase TsnR	SNP	100	11	11	Leu->Pro	SNP	100	13	13	Leu->Pro	SNP	100	4	4		SNP	93	14	15	Leu->Pro
1856777	G	C	C	C	C	Rv1647	hypothetical protein	SNP	94	32	34	Ala->Pro	SNP	97	32	33	Ala->Pro	SNP	100	10	10	Ala->Pro	SNP	97	35	36	Ala->Pro
1885385	T	G	G	G	G	Rv1662	polyketide synthase pks8	SNP	100	37	37	Leu->Val	SNP	100	70	70	Leu->Val	SNP	94	29	31	Leu->Val	SNP	96	55	57	Leu->Val
1885772	G	A	A	A	A	Rv1662	polyketide synthase pks8	SNP	100	25	25	Ala->Thr	SNP	97	31	32	Ala->Thr	SNP	100	16	16	Ala->Thr	SNP	100	38	38	Ala->Thr
1887060	C	G	G	G	G	Rv1663	polyketide synthase pks17	SNP	100	51	51	-	SNP	100	74	74	-	SNP	100	40	40	-	SNP	100	89	89	-
1888373	T	C	C	C	C	Rv1664	polyketide synthase pks9	SNP	100	43	43	-	SNP	98	46	47	-	SNP	100	25	25	-	SNP	98	56	57	-
1892017	T	C	C	C	C	Rv1665	chalcone synthase	SNP	97	33	34	-	SNP	98	60	61	-	SNP	100	24	24	-	SNP	98	51	52	-
1894422	A	g	G	g	G	Rv1668c	macrolide-transport ATP-binding protein ABC transporter	SNP	100	7	7		SNP	100	25	25	-	SNP	100	8	8		SNP	100	16	16	-
1897608	C	T	T	T	T	Rv1672c	integral membrane transport protein	SNP	96	22	23	-	SNP	98	39	40	-	SNP	100	19	19	-	SNP	93	42	45	-
1901493	T	C	C	C	C	Rv1676	hypothetical protein	SNP	97	35	36	-	SNP	98	46	47	-	SNP	90	27	30	-	SNP	98	59	60	-
1902337	A	C	C	C	C	-	-	SNP	100	33	33	-	SNP	94	47	50	-	SNP	95	21	22	-	SNP	96	46	48	-
1906078	A	g	G	G	G	Rv1681	molybdopterin biosynthesis protein MoeX	SNP	100	6	6		SNP	97	29	30	Thr->Ala	SNP	100	16	16	Thr->Ala	SNP	92	22	24	Thr->Ala
1907296	G	C	C	C	C	Rv1682	coiled-coil structural protein	SNP	97	37	38	-	SNP	100	49	49	-	SNP	93	28	30	-	SNP	100	44	44	-
1917972	A	G	G	G	G	Rv1694	cytotoxin/hemolysin TlyA	SNP	100	13	13	-	SNP	97	35	36	-	SNP	100	13	13	-	SNP	96	23	24	-
1924008	G	A	A	A	A	Rv1699	CTP synthetase	SNP	95	56	59	-	SNP	98	79	81	-	SNP	98	49	50	-	SNP	100	81	81	-
1931179	C	A	A	A	A	Rv1704c	D-serine/alanine/glycine transporter protein CycA	SNP	96	27	28	Arg->Leu	SNP	95	42	44	Arg->Leu	SNP	100	18	18	Arg->Leu	SNP	95	36	38	Arg->Leu
1931718	G	C	C	C	C	Rv1705c	PPE family protein	SNP	100	22	22	Leu->Val	SNP	100	27	27	Leu->Val	SNP	100	10	10	Leu->Val	SNP	97	32	33	Leu->Val
1933988	G	A	A	A	A	-	-	SNP	95	59	62	-	SNP	96	107	112	-	SNP	98	42	43	-	SNP	92	88	96	-
1944107	A	G	G	G	G	Rv1716	hypothetical protein	SNP	100	13	13	Ser->Gly	SNP	100	22	22	Ser->Gly	SNP	100	10	10	Ser->Gly	SNP	100	25	25	Ser->Gly
1944402	T	C	C	C	C	Rv1716	hypothetical protein	SNP	95	18	19	Val->Ala	SNP	96	25	26	Val->Ala	SNP	100	16	16	Val->Ala	SNP	94	30	32	Val->Ala
1946896i1	T	A	A	A	A	-	-	Ins	100	12	12	-	Ins	100	28	28	-	Ins	100	27	27	-	Ins	100	34	34	-
1950767	T	C	C	C	C	Rv1724c	hypothetical protein	SNP	100	47	47	-	SNP	99	69	70	-	SNP	100	47	47	-	SNP	99	87	88	-
1960284	C	A	A	A	A	Rv1733c	transmembrane protein	SNP	100	14	14	Gln->His	SNP	96	22	23	Gln->His	SNP	90	9	10	Gln->His	SNP	100	19	19	Gln->His
1967026	C	T	T	T	T	Rv1739c	sulphate-transport transmembrane protein ABC transporter	SNP	90	45	50	-	SNP	90	55	61	-	SNP	96	23	24	-	SNP	96	67	70	-
1967237	C	A	A	A	A	Rv1739c	sulphate-transport transmembrane protein ABC transporter	SNP	100	49	49	Arg->Leu	SNP	100	59	59	Arg->Leu	SNP	96	25	26	Arg->Leu	SNP	99	66	67	Arg->Leu
1967543	C	A	A	a	A	Rv1739c	sulphate-transport transmembrane protein ABC transporter	SNP	100	11	11	Gly->Val	SNP	96	25	26	Gly->Val	SNP	100	9	9		SNP	94	15	16	Gly->Val
1980652	G	T	T	T	T	Rv1751	hypothetical protein	SNP	94	29	31	-	SNP	87	27	31	-	SNP	100	15	15	-	SNP	100	38	38	-
1983195	A	G	G	G	G	Rv1753c	PPE family protein	SNP	98	57	58	-	SNP	100	74	74	-	SNP	95	39	41	-	SNP	98	88	90	-
1983198	C	G	G	G	G	Rv1753c	PPE family protein	SNP	95	57	60	-	SNP	96	75	78	-	SNP	98	39	40	-	SNP	93	81	87	-
1983291	C	T	T	T	T	Rv1753c	PPE family protein	SNP	98	49	50	-	SNP	99	72	73	-	SNP	100	33	33	-	SNP	98	81	83	-
1998063	T	A	A	A	A	Rv1765c	hypothetical protein	SNP	100	24	24	Glu->Asp	SNP	97	29	30	Glu->Asp	SNP	100	25	25	Glu->Asp	SNP	97	36	37	Glu->Asp
1998122	G	A	A	A	A	Rv1765c	hypothetical protein	SNP	100	23	23	-	SNP	100	36	36	-	SNP	100	26	26	-	SNP	100	25	25	-
1998141	G	C	C	C	C	Rv1765c	hypothetical protein	SNP	90	26	29	-	SNP	94	30	32	-	SNP	100	25	25	-	SNP	96	23	24	-
1998300	T	C	C	c	C	Rv1765c	hypothetical protein	SNP	100	12	12	-	SNP	91	10	11	-	SNP	100	3	3		SNP	100	15	15	-
2003105	C	t	T	t	T	Rv1769	hypothetical protein	SNP	100	7	7		SNP	100	10	10	-	SNP	100	5	5		SNP	100	14	14	-
2003827	A	C	C	C	C	Rv1769	hypothetical protein	SNP	96	24	25	Asp->Ala	SNP	96	48	50	Asp->Ala	SNP	100	28	28	Asp->Ala	SNP	98	41	42	Asp->Ala
2009848	C	G	G	G	G	Rv1775	hypothetical protein	SNP	100	26	26	Ser->Cys	SNP	100	38	38	Ser->Cys	SNP	100	14	14	Ser->Cys	SNP	96	55	57	Ser->Cys
2010614	G	A	A	A	A	-	-	SNP	97	63	65	-	SNP	100	90	90	-	SNP	100	40	40	-	SNP	97	105	108	-
2022868	T	c	C	c	C	Rv1784	hypothetical protein	SNP	100	9	9		SNP	100	20	20	-	SNP	100	8	8		SNP	100	15	15	-
2023628	C	G	G	G	G	Rv1785c	cytochrome P450 143	SNP	100	21	21	Gly->Ala	SNP	100	39	39	Gly->Ala	SNP	94	17	18	Gly->Ala	SNP	98	47	48	Gly->Ala
2044456	T	G	G	G	G	Rv1802	PPE family protein	SNP	92	12	13	Leu->Arg	SNP	100	29	29	Leu->Arg	SNP	100	11	11	Leu->Arg	SNP	100	19	19	Leu->Arg
2045310	A	G	G	G	G	Rv1803c	PE-PGRS family protein	SNP	100	16	16	-	SNP	95	20	21	-	SNP	100	11	11	-	SNP	100	27	27	-
2049065	T	C	C	C	C	-	-	SNP	100	13	13	-	SNP	100	10	10	-	SNP	100	10	10	-	SNP	95	21	22	-
2049097	G	C	C	C	C	-	-	SNP	100	25	25	-	SNP	100	25	25	-	SNP	88	23	26	-	SNP	97	34	35	-
2050822	G	c	C	C	C	Rv1808	PPE family protein	SNP	100	8	8		SNP	90	18	20	Gly->Ala	SNP	100	10	10	Gly->Ala	SNP	100	25	25	Gly->Ala
2052035	G	T	T	T	T	Rv1809	PPE family protein	SNP	97	33	34	Val->Leu	SNP	98	64	65	Val->Leu	SNP	90	19	21	Val->Leu	SNP	95	53	56	Val->Leu
2055271	A	G	G	G	G	Rv1812c	dehydrogenase	SNP	94	31	33	Leu->Pro	SNP	100	34	34	Leu->Pro	SNP	78	18	23	Leu->Pro	SNP	92	37	40	Leu->Pro
2067372	C	A	A	A	A	Rv1821	preprotein translocase subunit SecA	SNP	100	41	41	His->Asn	SNP	98	80	82	His->Asn	SNP	97	37	38	His->Asn	SNP	98	57	58	His->Asn
2067684	G	A	A	A	A	Rv1821	preprotein translocase subunit SecA	SNP	100	29	29	Val->Met	SNP	100	34	34	Val->Met	SNP	100	23	23	Val->Met	SNP	94	46	49	Val->Met
2069771	C	A	A	a	A	Rv1823	hypothetical protein	SNP	95	21	22	Gln->Lys	SNP	100	25	25	Gln->Lys	SNP	100	9	9		SNP	100	26	26	Gln->Lys
2072313	C	A	A	A	A	Rv1826	glycine cleavage system protein H	SNP	100	34	34	Thr->Lys	SNP	100	66	66	Thr->Lys	SNP	100	27	27	Thr->Lys	SNP	95	61	64	Thr->Lys
2074754	C	T	T	T	T	-	-	SNP	98	43	44	-	SNP	99	68	69	-	SNP	95	20	21	-	SNP	96	53	55	-
2078246	C	G	G	G	G	Rv1832	glycine dehydrogenase	SNP	100	41	41	-	SNP	100	58	58	-	SNP	90	18	20	-	SNP	100	70	70	-
2082053	A	G	G	G	G	Rv1835c	hypothetical protein	SNP	100	31	31	Cys->Arg	SNP	96	48	50	Cys->Arg	SNP	100	22	22	Cys->Arg	SNP	98	42	43	Cys->Arg
2086672	C	T	T	T	T	Rv1837c	malate synthase G	SNP	95	18	19	Gly->Ser	SNP	98	44	45	Gly->Ser	SNP	100	16	16	Gly->Ser	SNP	94	29	31	Gly->Ser
2092155	T	C	C	C	C	-	-	SNP	91	10	11	-	SNP	94	16	17	-	SNP	100	11	11	-	SNP	100	14	14	-
2096186	A	g	G	g	G	Rv1846c	transcriptional regulatory protein	SNP	100	7	7		SNP	94	16	17	-	SNP	100	7	7		SNP	94	16	17	-
2097270	C	t	T	t	T	Rv1847	hypothetical protein	SNP	80	4	5		SNP	100	10	10	Arg->Trp	SNP	100	7	7		SNP	92	11	12	Arg->Trp
2108141	T	C	C	C	C	Rv1860	hypothetical protein	SNP	100	23	23	Phe->Leu	SNP	97	34	35	Phe->Leu	SNP	100	20	20	Phe->Leu	SNP	100	35	35	Phe->Leu
2108890	A	C	C	C	C	-	-	SNP	100	23	23	-	SNP	100	48	48	-	SNP	100	14	14	-	SNP	100	26	26	-
2112832	A	C	C	C	C	Rv1865c	short chain dehydrogenase	SNP	100	24	24	-	SNP	96	25	26	-	SNP	100	13	13	-	SNP	100	30	30	-
2122395	C	T	T	T	T	Rv1872c	L-lactate dehydrogenase (cytochrome) LldD2	SNP	97	29	30	Val->Met	SNP	95	42	44	Val->Met	SNP	96	23	24	Val->Met	SNP	95	52	55	Val->Met
2122976	C	G	G	G	G	Rv1872c	L-lactate dehydrogenase (cytochrome) LldD2	SNP	95	19	20	Gly->Ala	SNP	100	28	28	Gly->Ala	SNP	100	11	11	Gly->Ala	SNP	97	32	33	Gly->Ala
2123169	T	G	G	G	G	-	-	SNP	100	36	36	-	SNP	97	77	79	-	SNP	100	33	33	-	SNP	100	69	69	-
2128870	A	G	G	G	G	Rv1878	glutamine synthetase	SNP	100	25	25	-	SNP	96	22	23	-	SNP	95	21	22	-	SNP	100	33	33	-
2135154	G	T	T	T	T	Rv1886c	secreted antigen 85-B fbpB (85B) (antigen 85 complex B) (Mycolyl transferase 85B) (fibronectin-binding protein B) (extracellular alpha-antigen)	SNP	98	42	43	-	SNP	97	73	75	-	SNP	98	46	47	-	SNP	100	94	94	-
2135870	T	C	C	C	C	-	-	SNP	100	43	43	-	SNP	97	57	59	-	SNP	95	20	21	-	SNP	97	56	58	-
2138436	A	G	G	G	G	-	-	SNP	100	23	23	-	SNP	98	44	45	-	SNP	88	15	17	-	SNP	100	32	32	-
2138453	C	T	T	T	T	Rv1888A	hypothetical protein	SNP	96	26	27	-	SNP	100	50	50	-	SNP	100	19	19	-	SNP	95	37	39	-
2142266	C	A	A	A	A	-	-	SNP	91	29	32	-	SNP	94	48	51	-	SNP	95	21	22	-	SNP	100	59	59	-
2143328	G	C	C	C	C	Rv1895	dehydrogenase	SNP	92	23	25	Val->Leu	SNP	96	48	50	Val->Leu	SNP	100	20	20	Val->Leu	SNP	100	38	38	Val->Leu
2147022	A	C	C	C	C	Rv1900c	lignin peroxidase LIPJ	SNP	100	15	15	Ile->Met	SNP	96	27	28	Ile->Met	SNP	100	12	12	Ile->Met	SNP	97	29	30	Ile->Met
2151222	T	G	G	G	G	Rv1904	hypothetical protein	SNP	93	42	45	Leu->Trp	SNP	98	58	59	Leu->Trp	SNP	96	23	24	Leu->Trp	SNP	95	55	58	Leu->Trp
2154724	C	A	A	A	A	Rv1908c	catalase-peroxidase-peroxynitritase T KATG	SNP	96	25	26	Arg->Leu	SNP	100	32	32	Arg->Leu	SNP	88	15	17	Arg->Leu	SNP	94	34	36	Arg->Leu
2155168	C	T	T	T	T	Rv1908c	catalase-peroxidase-peroxynitritase T KATG	SNP	97	38	39	Ser->Asn	SNP	93	66	71	Ser->Asn	SNP	97	32	33	Ser->Asn	SNP	96	55	57	Ser->Asn
2158109	T	C	C	C	C	Rv1912c	oxidoreductase FADB5	SNP	96	23	24	Asp->Gly	SNP	95	39	41	Asp->Gly	SNP	100	13	13	Asp->Gly	SNP	100	50	50	Asp->Gly
2163790	A	C	C	C	C	Rv1917c	PPE family protein	SNP	98	231	236	-	SNP	99	393	398	-	SNP	99	193	194	-	SNP	100	427	429	-
2165286	A	C	C	C	C	Rv1917c	PPE family protein	SNP	100	34	34	Ser->Ala	SNP	96	49	51	Ser->Ala	SNP	100	23	23	Ser->Ala	SNP	100	55	55	Ser->Ala
2167926	A	G	G	G	G	Rv1918c	PPE family protein	SNP	98	54	55	Leu->Ser	SNP	100	69	69	Leu->Ser	SNP	96	26	27	Leu->Ser	SNP	96	70	73	Leu->Ser
2172380	A	C	C	C	C	Rv1920	hypothetical protein	SNP	100	23	23	Glu->Ala	SNP	97	28	29	Glu->Ala	SNP	100	10	10	Glu->Ala	SNP	100	18	18	Glu->Ala
2173860	A	C	C	C	C	-	-	SNP	98	64	65	-	SNP	100	103	103	-	SNP	98	43	44	-	SNP	98	79	81	-
2177366	C	T	T	T	T	Rv1925	acyl-CoA synthetase	SNP	100	49	49	Arg->Cys	SNP	100	78	78	Arg->Cys	SNP	92	33	36	Arg->Cys	SNP	99	74	75	Arg->Cys
2179825	G	C	C	c	C	Rv1927	hypothetical protein	SNP	100	10	10	Glu->Asp	SNP	95	18	19	Glu->Asp	SNP	100	5	5		SNP	100	21	21	Glu->Asp
2185674	A	G	G	G	G	Rv1934c	acyl-CoA dehydrogenase FADE17	SNP	100	12	12	Ile->Thr	SNP	96	23	24	Ile->Thr	SNP	92	12	13	Ile->Thr	SNP	96	25	26	Ile->Thr
2187587	G	C	C	C	C	Rv1936	monooxygenase	SNP	100	38	38	Gln->His	SNP	100	48	48	Gln->His	SNP	100	24	24	Gln->His	SNP	100	49	49	Gln->His
2191498	G	T	T	T	T	Rv1938	epoxide hydrolase EphB	SNP	97	31	32	Gly->Trp	SNP	100	36	36	Gly->Trp	SNP	100	30	30	Gly->Trp	SNP	97	37	38	Gly->Trp
2199052	C	G	G	G	G	Rv1948c	hypothetical protein	SNP	98	62	63	Gly->Arg	SNP	97	103	106	Gly->Arg	SNP	96	43	45	Gly->Arg	SNP	98	94	96	Gly->Arg
2202500	C	T	T	T	T	Rv1956	transcriptional regulatory protein	SNP	100	31	31	-	SNP	98	45	46	-	SNP	100	30	30	-	SNP	100	51	51	-
2207592i1	T	C	C	C	C	-	-	Ins	100	33	33	-	Ins	100	34	34	-	Ins	100	18	18	-	Ins	100	45	45	-
2209465	G	a	A	a	A	Rv1966	MCE-family protein MCE3A	SNP	100	8	8		SNP	100	20	20	Ala->Thr	SNP	100	8	8		SNP	81	21	26	Ala->Thr
2211826	A	G	G	G	G	Rv1968	MCE-family protein MCE3C	SNP	100	29	29	-	SNP	97	35	36	-	SNP	100	23	23	-	SNP	100	39	39	-
2216443	C	A	A	A	A	Rv1971	MCE-family protein MCE3F	SNP	100	16	16	Ala->Glu	SNP	100	21	21	Ala->Glu	SNP	100	10	10	Ala->Glu	SNP	100	16	16	Ala->Glu
2216963	C	G	G	G	G	Rv1972	mce associated membrane protein	SNP	100	20	20	His->Gln	SNP	100	30	30	His->Gln	SNP	100	21	21	His->Gln	SNP	97	32	33	His->Gln
2221584	G	C	C	C	C	Rv1978	hypothetical protein	SNP	100	36	36	Ser->Thr	SNP	100	64	64	Ser->Thr	SNP	100	34	34	Ser->Thr	SNP	98	50	51	Ser->Thr
2223293	T	C	C	C	C	-	-	SNP	100	34	34	-	SNP	97	33	34	-	SNP	100	17	17	-	SNP	97	38	39	-
2225365	T	C	C	C	C	-	-	SNP	94	87	93	-	SNP	95	101	106	-	SNP	95	56	59	-	SNP	95	108	114	-
2228967	A	G	G	G	G	-	-	SNP	100	40	40	-	SNP	97	31	32	-	SNP	100	26	26	-	SNP	100	42	42	-
2230045	G	A	A	A	A	Rv1986	integral membrane protein	SNP	86	24	28	Cys->Tyr	SNP	98	42	43	Cys->Tyr	SNP	94	31	33	Cys->Tyr	SNP	94	45	48	Cys->Tyr
2235087	G	A	A	A	A	Rv1992c	metal cation transporter P-type ATPase G CtpG	SNP	100	27	27	-	SNP	100	47	47	-	SNP	100	18	18	-	SNP	95	38	40	-
2245864	C	A	A	A	A	Rv2000	hypothetical protein	SNP	92	11	12	Pro->Gln	SNP	93	27	29	Pro->Gln	SNP	91	10	11	Pro->Gln	SNP	100	28	28	Pro->Gln
2247677	A	C	C	C	C	Rv2002	20-beta-hydroxysteroid dehydrogenase	SNP	96	44	46	-	SNP	97	69	71	-	SNP	97	34	35	-	SNP	99	77	78	-
2251605	G	A	A	A	A	Rv2005c	hypothetical protein	SNP	100	50	50	-	SNP	96	77	80	-	SNP	100	37	37	-	SNP	100	60	60	-
2260100	C	T	T	T	T	-	-	SNP	100	35	35	-	SNP	100	60	60	-	SNP	100	24	24	-	SNP	98	63	64	-
2260525	C	T	T	T	T	-	-	SNP	83	20	24	-	SNP	98	41	42	-	SNP	100	15	15	-	SNP	95	42	44	-
2262620	T	A	A	A	A	Rv2015c	hypothetical protein	SNP	100	24	24	Glu->Asp	SNP	97	29	30	Glu->Asp	SNP	100	25	25	Glu->Asp	SNP	97	36	37	Glu->Asp
2262679	G	A	A	A	A	Rv2015c	hypothetical protein	SNP	100	23	23	-	SNP	100	36	36	-	SNP	100	26	26	-	SNP	100	25	25	-
2262698	G	C	C	C	C	Rv2015c	hypothetical protein	SNP	90	26	29	-	SNP	94	30	32	-	SNP	100	25	25	-	SNP	96	23	24	-
2262857	T	C	C	c	C	Rv2015c	hypothetical protein	SNP	100	12	12	-	SNP	91	10	11	-	SNP	100	3	3		SNP	100	15	15	-
2264782	C	A	A	A	A	Rv2017	transcriptional regulatory protein	SNP	96	49	51	Ala->Glu	SNP	100	60	60	Ala->Glu	SNP	97	29	30	Ala->Glu	SNP	97	64	66	Ala->Glu
2265059	T	G	G	G	G	-	-	SNP	97	36	37	-	SNP	92	55	60	-	SNP	93	27	29	-	SNP	97	35	36	-
2267015	T	C	C	C	C	Rv2021c	transcriptional regulatory protein	SNP	100	31	31	-	SNP	100	47	47	-	SNP	100	22	22	-	SNP	95	61	64	-
2268433	C	A	A	A	A	-	-	SNP	98	95	97	-	SNP	100	144	144	-	SNP	96	51	53	-	SNP	99	143	144	-
2268627	G	C	C	C	C	-	-	SNP	100	110	110	-	SNP	98	169	173	-	SNP	100	74	74	-	SNP	98	179	182	-
2269545	G	A	A	A	A	Rv2024c	hypothetical protein	SNP	100	18	18	-	SNP	94	33	35	-	SNP	100	14	14	-	SNP	100	38	38	-
2269780	T	C	C	c	C	Rv2024c	hypothetical protein	SNP	100	14	14	Asp->Gly	SNP	90	19	21	Asp->Gly	SNP	100	8	8		SNP	95	21	22	Asp->Gly
2270102	A	G	G	G	G	Rv2024c	hypothetical protein	SNP	92	12	13	Trp->Arg	SNP	95	18	19	Trp->Arg	SNP	92	11	12	Trp->Arg	SNP	100	14	14	Trp->Arg
2273734	C	GAP	GAP	GAP	GAP	Rv2027c	histidine kinase response regulator	Del	100	15	15	-	Del	100	28	28	-	Del	100	17	17	-	Del	91	20	22	-
2283191	G	C	C	C	C	Rv2037c	transmembrane protein	SNP	94	15	16	-	SNP	100	32	32	-	SNP	100	12	12	-	SNP	100	22	22	-
2285251	C	A	A	A	A	Rv2039c	sugar-transport integral membrane protein ABC transporter	SNP	99	73	74	Val->Phe	SNP	98	104	106	Val->Phe	SNP	98	50	51	Val->Phe	SNP	99	118	119	Val->Phe
2287121	A	G	G	G	G	Rv2041c	sugar-binding lipoprotein	SNP	100	36	36	-	SNP	100	54	54	-	SNP	100	29	29	-	SNP	97	76	78	-
2288085	G	C	C	C	C	Rv2042c	hypothetical protein	SNP	100	58	58	-	SNP	97	74	76	-	SNP	100	34	34	-	SNP	96	85	89	-
2293786	C	G	G	G	G	Rv2047c	hypothetical protein	SNP	100	33	33	Glu->Asp	SNP	100	43	43	Glu->Asp	SNP	93	14	15	Glu->Asp	SNP	100	45	45	Glu->Asp
2294007	T	C	C	c	C	Rv2047c	hypothetical protein	SNP	100	15	15	Thr->Ala	SNP	100	24	24	Thr->Ala	SNP	100	5	5		SNP	100	24	24	Thr->Ala
2298194	G	T	T	T	T	Rv2048c	polyketide synthase pks12	SNP	90	18	20	-	SNP	100	23	23	-	SNP	100	14	14	-	SNP	100	28	28	-
2302033	G	A	A	A	A	Rv2048c	polyketide synthase pks12	SNP	94	33	35	Arg->Cys	SNP	95	55	58	Arg->Cys	SNP	94	29	31	Arg->Cys	SNP	96	55	57	Arg->Cys
2311099	C	G	G	g	G	Rv2052c	hypothetical protein	SNP	100	11	11	-	SNP	95	20	21	-	SNP	100	5	5		SNP	95	20	21	-
2314689	C	A	A	A	A	Rv2057c	50S ribosomal protein L33	SNP	98	43	44	Arg->Leu	SNP	100	49	49	Arg->Leu	SNP	100	29	29	Arg->Leu	SNP	100	56	56	Arg->Leu
2316123	C	A	A	a	A	Rv2059	hypothetical protein	SNP	100	12	12	Thr->Lys	SNP	100	21	21	Thr->Lys	SNP	100	9	9		SNP	100	14	14	Thr->Lys
2318725	C	T	T	T	T	Rv2062c	cobaltochelatase	SNP	100	14	14	Glu->Lys	SNP	100	30	30	Glu->Lys	SNP	100	17	17	Glu->Lys	SNP	100	25	25	Glu->Lys
2320320	C	T	T	t	T	Rv2062c	cobaltochelatase	SNP	100	17	17	Arg->His	SNP	100	11	11	Arg->His	SNP	100	9	9		SNP	100	14	14	Arg->His
2328543	T	C	C	C	C	Rv2071c	precorrin-4 C11-methyltransferase CobM	SNP	100	15	15	Ile->Met	SNP	93	27	29	Ile->Met	SNP	100	13	13	Ile->Met	SNP	95	18	19	Ile->Met
2329533	A	G	G	G	G	Rv2072c	precorrin-6y methyltransferase CobL	SNP	100	24	24	Leu->Pro	SNP	97	36	37	Leu->Pro	SNP	100	14	14	Leu->Pro	SNP	89	42	47	Leu->Pro
2331620	A	c	C	c	C	Rv2075c	hypothetical protein	SNP	100	3	3		SNP	93	14	15	-	SNP	100	8	8		SNP	100	15	15	-
2331789	G	T	T	T	T	Rv2075c	hypothetical protein	SNP	95	20	21	Pro->Gln	SNP	82	14	17	Pro->Gln	SNP	92	11	12	Pro->Gln	SNP	100	21	21	Pro->Gln
2334007	A	G	G	G	G	Rv2077c	transmembrane protein	SNP	100	27	27	-	SNP	96	48	50	-	SNP	96	22	23	-	SNP	97	56	58	-
2335075	A	G	G	G	G	Rv2078	hypothetical protein	SNP	97	36	37	Glu->Gly	SNP	100	39	39	Glu->Gly	SNP	100	22	22	Glu->Gly	SNP	98	64	65	Glu->Gly
2337179	C	T	T	T	T	Rv2079	hypothetical protein	SNP	96	26	27	Gln->_	SNP	98	40	41	Gln->_	SNP	94	17	18	Gln->_	SNP	100	39	39	Gln->_
2338810	T	C	C	C	C	Rv2082	hypothetical protein	SNP	100	35	35	-	SNP	97	35	36	-	SNP	100	22	22	-	SNP	98	43	44	-
2338811	A	G	G	G	G	Rv2082	hypothetical protein	SNP	100	35	35	Lys->Glu	SNP	100	36	36	Lys->Glu	SNP	100	22	22	Lys->Glu	SNP	96	44	46	Lys->Glu
2339255	A	G	G	G	G	Rv2082	hypothetical protein	SNP	100	24	24	Thr->Ala	SNP	98	46	47	Thr->Ala	SNP	100	21	21	Thr->Ala	SNP	100	51	51	Thr->Ala
2340621	C	G	G	G	G	Rv2082	hypothetical protein	SNP	100	11	11	Pro->Arg	SNP	97	30	31	Pro->Arg	SNP	100	11	11	Pro->Arg	SNP	92	36	39	Pro->Arg
2341636	C	G	G	G	G	Rv2083	hypothetical protein	SNP	100	11	11	Leu->Val	SNP	100	10	10	Leu->Val	SNP	100	10	10	Leu->Val	SNP	100	21	21	Leu->Val
[truncated: 506 more rows]

## Sheet: Table S6 (Patient C)
Supplementary Table S6. Unique mutations differentiating the MDR baseline isolate from the following XDR isolates of Patient C.
[truncated: 25 more rows]

[truncated: 1 more sheets: Table S7 (Saruman analysis_all)]
